# Supplementary material for: Misty Mountain clustering: application to fast unsupervised flow cytometry gating
Source: BMC Bioinformatics. 2010 Oct 9;11:502. doi: 10.1186/1471-2105-11-502 (PMC2967560; doi:10.1186/1471-2105-11-502)
Supplement: Additional file 6 — Implementation, instruction and data files. [file 1471-2105-11-502-S6.ZIP]

Archive with 22 entries (17 files):
- FIGURE2A/
- FIGURE2A/FIGURE2A.txt
- FIGURE2A/inputclus.txt
- FIGURE3A/
- FIGURE3A/FIGURE3A.txt
- FIGURE3A/inputclus.txt
- ADDITIONAL_FILE_3_DATA/
- ADDITIONAL_FILE_3_DATA/ADD_FILE_3.TXT
- ADDITIONAL_FILE_3_DATA/inputclus.txt
- FIGURE1A/
- FIGURE1A/FIGURE1A.TXT
- FIGURE1A/inputclus.txt
- FIGURE3A/RED_FIGURE3A.TXT
- README2.txt
- FIGURE1A/MISTYMOUNTAIN_v2.exe
- FIGURE2A/MISTYMOUNTAIN_v2.exe
- FIGURE3A/MISTYMOUNTAIN_v2.exe
- ADDITIONAL_FILE_3_DATA/MISTYMOUNTAIN_v2.exe
- GVHD/
- GVHD/GVHD.txt
- GVHD/inputclus.txt
- GVHD/MISTYMOUNTAIN_v2.exe
