# Supplementary material for: Misty Mountain clustering: application to fast unsupervised flow cytometry gating
Source: BMC Bioinformatics. 2010 Oct 9;11:502. doi: 10.1186/1471-2105-11-502 (PMC2967560; doi:10.1186/1471-2105-11-502)
Supplement: Additional file 6 — Implementation, instruction and data files. [file 1471-2105-11-502-S6.ZIP › FIGURE2A/FIGURE2A.txt]

2617.0	1256.0
2286.0	1410.0
94.000	111.00
2280.0	2402.0
1397.0	2223.0
1677.0	1689.0
1611.0	785.00
1084.0	926.00
2283.0	1529.0
2261.0	1459.0
793.00	3962.0
2142.0	1928.0
2253.0	1639.0
2088.0	1240.0
2058.0	1393.0
2510.0	1258.0
1580.0	1390.0
1448.0	1011.0
1859.0	1068.0
1898.0	1298.0
1535.0	1041.0
1856.0	1200.0
1303.0	1309.0
1596.0	1408.0
2236.0	1776.0
1989.0	1303.0
2544.0	2195.0
2644.0	2288.0
1772.0	1106.0
1501.0	1244.0
2185.0	1279.0
1874.0	1457.0
1713.0	1465.0
1871.0	1425.0
999.00	1845.0
1893.0	1680.0
2623.0	1455.0
116.00	276.00
1407.0	988.00
1745.0	1211.0
1798.0	2601.0
1908.0	1155.0
1926.0	1575.0
1793.0	970.00
2671.0	1614.0
2057.0	1245.0
2140.0	1257.0
1270.0	895.00
2020.0	1427.0
1972.0	1107.0
2514.0	1738.0
2021.0	1765.0
2013.0	1155.0
1862.0	1495.0
1912.0	1322.0
1572.0	971.00
965.00	1198.0
1921.0	1265.0
1555.0	1015.0
1661.0	907.00
1601.0	966.00
491.00	700.00
2030.0	1716.0
1481.0	1184.0
2380.0	1350.0
1024.0	1346.0
2187.0	2046.0
1015.0	786.00
2772.0	1893.0
134.00	95.000
1782.0	1081.0
1725.0	1234.0
2149.0	1277.0
1989.0	1810.0
1650.0	1120.0
1668.0	1665.0
2295.0	1697.0
1472.0	1903.0
3397.0	2544.0
1544.0	933.00
1508.0	1057.0
2524.0	1622.0
1388.0	1825.0
1776.0	1292.0
1532.0	1069.0
1969.0	2020.0
1977.0	1354.0
1331.0	1490.0
2129.0	1456.0
117.00	162.00
1006.0	1195.0
2211.0	1549.0
1758.0	1246.0
1186.0	1363.0
1440.0	1261.0
1605.0	986.00
1641.0	1113.0
1287.0	858.00
1853.0	989.00
170.00	65.000
1797.0	1589.0
102.00	216.00
226.00	73.000
1605.0	1260.0
1894.0	1581.0
1974.0	1385.0
1800.0	1804.0
2092.0	1283.0
1630.0	1062.0
187.00	43.000
1333.0	1027.0
1863.0	1550.0
1757.0	1404.0
1836.0	1695.0
1901.0	1403.0
1810.0	1182.0
1842.0	1687.0
1724.0	720.00
120.00	32.000
1808.0	1238.0
1449.0	1136.0
1525.0	1494.0
2405.0	1373.0
1607.0	780.00
1465.0	1480.0
1888.0	1171.0
1625.0	1567.0
1586.0	1463.0
82.000	65.000
1930.0	918.00
1853.0	1231.0
96.000	41.000
2009.0	1548.0
3104.0	1611.0
2853.0	2187.0
1834.0	2020.0
2066.0	1234.0
662.00	1681.0
2486.0	1926.0
2513.0	1401.0
1457.0	976.00
1400.0	1005.0
1583.0	1239.0
1255.0	1035.0
1695.0	1733.0
1920.0	1407.0
139.00	31.000
1734.0	1641.0
1858.0	1152.0
1594.0	1243.0
2047.0	1252.0
1803.0	1670.0
1589.0	1165.0
1903.0	920.00
1433.0	1279.0
1782.0	1910.0
2653.0	2019.0
2257.0	1190.0
1251.0	1664.0
1444.0	1096.0
1088.0	1274.0
1614.0	761.00
1784.0	1719.0
1678.0	893.00
1445.0	973.00
292.00	56.000
1561.0	1188.0
1682.0	1003.0
1987.0	1280.0
152.00	55.000
85.000	29.000
494.00	907.00
345.00	919.00
1602.0	1257.0
1527.0	1352.0
1903.0	1722.0
123.00	39.000
2341.0	1555.0
2075.0	1467.0
2789.0	1822.0
1554.0	1774.0
1502.0	876.00
1325.0	1423.0
1194.0	859.00
1552.0	892.00
2078.0	1370.0
1473.0	1811.0
1946.0	1348.0
2487.0	1438.0
1980.0	1003.0
1414.0	966.00
3129.0	1980.0
2498.0	1498.0
2658.0	1806.0
2370.0	1343.0
2076.0	2009.0
1865.0	1286.0
1369.0	1447.0
2792.0	3136.0
1847.0	1548.0
1555.0	1435.0
1375.0	1195.0
1526.0	1073.0
2557.0	1685.0
268.00	595.00
2433.0	1477.0
1579.0	1226.0
1528.0	903.00
2124.0	1230.0
1980.0	1528.0
1795.0	924.00
1316.0	1139.0
2455.0	1754.0
1783.0	1202.0
2509.0	1626.0
1560.0	772.00
2391.0	1838.0
1345.0	791.00
1853.0	1861.0
2458.0	1685.0
1174.0	855.00
2513.0	1783.0
321.00	501.00
1684.0	1136.0
2299.0	1531.0
541.00	194.00
757.00	1397.0
2028.0	1487.0
1794.0	1903.0
1923.0	1456.0
1457.0	950.00
2069.0	1478.0
113.00	87.000
992.00	1333.0
2849.0	1551.0
1181.0	1791.0
1224.0	1008.0
1453.0	1262.0
3001.0	1606.0
1989.0	1936.0
2200.0	1805.0
1655.0	883.00
1836.0	1837.0
1327.0	1058.0
2312.0	1834.0
1491.0	1281.0
1903.0	1395.0
1774.0	1671.0
139.00	131.00
2672.0	1968.0
2021.0	2170.0
1813.0	1959.0
2011.0	1204.0
1153.0	1045.0
2082.0	912.00
1756.0	977.00
2329.0	2604.0
2508.0	2547.0
220.00	77.000
1717.0	766.00
1662.0	1071.0
1810.0	1780.0
1553.0	1436.0
1464.0	1008.0
2981.0	1561.0
2177.0	1147.0
2558.0	1760.0
1847.0	1841.0
78.000	44.000
1406.0	1152.0
1934.0	1482.0
2962.0	2002.0
2029.0	1347.0
2312.0	1967.0
1241.0	769.00
2460.0	1574.0
84.000	32.000
1626.0	965.00
1588.0	2670.0
1982.0	1484.0
2348.0	1700.0
2168.0	908.00
1845.0	1041.0
116.00	45.000
1480.0	1524.0
1432.0	1380.0
2532.0	1931.0
2593.0	1444.0
1343.0	1382.0
497.00	2121.0
2193.0	1141.0
1948.0	1422.0
1705.0	1396.0
601.00	3315.0
2478.0	1725.0
1585.0	1599.0
1900.0	1363.0
140.00	273.00
2044.0	1566.0
185.00	98.000
113.00	50.000
1522.0	1117.0
1738.0	915.00
2076.0	1645.0
101.00	25.000
1968.0	1339.0
1902.0	1242.0
2532.0	1951.0
1405.0	752.00
2599.0	1739.0
2065.0	1453.0
1957.0	1368.0
1550.0	1126.0
1275.0	1695.0
1446.0	1586.0
1702.0	1244.0
2579.0	1608.0
2402.0	1945.0
1474.0	1033.0
2039.0	1719.0
2348.0	2082.0
1816.0	1122.0
1600.0	1266.0
2410.0	1511.0
1400.0	1266.0
340.00	1373.0
2053.0	992.00
1827.0	1071.0
2207.0	1382.0
1750.0	1602.0
1749.0	857.00
1368.0	1348.0
1703.0	2623.0
253.00	187.00
1184.0	847.00
3031.0	1682.0
2631.0	2346.0
1670.0	929.00
2248.0	1559.0
1722.0	1235.0
1871.0	1989.0
175.00	79.000
1682.0	993.00
1674.0	1129.0
1593.0	1609.0
1766.0	1754.0
2276.0	1794.0
200.00	574.00
1722.0	1246.0
1919.0	1221.0
2100.0	1925.0
1556.0	1300.0
1578.0	862.00
2613.0	2107.0
1870.0	1364.0
1983.0	1665.0
2041.0	1933.0
1540.0	1154.0
94.000	25.000
1737.0	815.00
1559.0	1216.0
1675.0	1193.0
85.000	55.000
1723.0	1823.0
658.00	2540.0
1265.0	1351.0
1813.0	1219.0
2297.0	1810.0
2281.0	1695.0
2325.0	2803.0
1556.0	1038.0
1726.0	764.00
1407.0	767.00
2302.0	1343.0
196.00	113.00
1633.0	1219.0
1728.0	1139.0
1515.0	851.00
93.000	129.00
1771.0	1247.0
2027.0	1572.0
1667.0	1266.0
2070.0	1319.0
2022.0	1326.0
101.00	27.000
410.00	1387.0
1460.0	1061.0
1407.0	1201.0
2325.0	1853.0
1602.0	1121.0
2175.0	1926.0
2023.0	1466.0
1580.0	921.00
1662.0	1854.0
2693.0	1608.0
1612.0	1249.0
1285.0	1413.0
212.00	49.000
92.000	38.000
2516.0	2359.0
2769.0	1969.0
1844.0	976.00
1552.0	1024.0
538.00	2402.0
1450.0	1233.0
2266.0	1340.0
1464.0	1126.0
1700.0	898.00
1374.0	818.00
1656.0	1840.0
1616.0	1306.0
1824.0	1326.0
84.000	39.000
1593.0	1243.0
1897.0	1291.0
1552.0	1170.0
1735.0	937.00
1527.0	1186.0
2466.0	1711.0
1608.0	925.00
2428.0	1448.0
2153.0	1992.0
2626.0	1318.0
1457.0	970.00
2151.0	1300.0
1688.0	1381.0
127.00	376.00
1525.0	1082.0
1626.0	1171.0
98.000	179.00
2226.0	2015.0
2602.0	1837.0
1436.0	2085.0
764.00	4095.0
1877.0	1283.0
1810.0	1123.0
2282.0	1909.0
2731.0	2245.0
1292.0	4095.0
1473.0	1211.0
1273.0	1119.0
1742.0	1052.0
2257.0	1558.0
113.00	127.00
1717.0	944.00
1987.0	1714.0
1640.0	1199.0
2537.0	1930.0
1812.0	1717.0
1715.0	841.00
93.000	24.000
1516.0	1417.0
1362.0	1184.0
1338.0	1200.0
1969.0	1647.0
602.00	143.00
1788.0	919.00
2024.0	1652.0
1719.0	1550.0
1785.0	1397.0
2067.0	1047.0
1753.0	2142.0
1863.0	1170.0
1585.0	1422.0
115.00	35.000
1152.0	845.00
1825.0	905.00
1914.0	1152.0
1725.0	1557.0
1848.0	1560.0
1685.0	964.00
2058.0	1420.0
1930.0	1312.0
1729.0	1562.0
2313.0	1659.0
1356.0	961.00
173.00	218.00
1435.0	1896.0
148.00	200.00
1851.0	1132.0
1159.0	1708.0
2322.0	2060.0
999.00	3796.0
1173.0	1132.0
1959.0	1677.0
1800.0	1230.0
1589.0	1162.0
2305.0	1747.0
2630.0	1365.0
1905.0	2741.0
2565.0	1709.0
2435.0	1478.0
1612.0	868.00
2359.0	1240.0
1916.0	1680.0
2794.0	1928.0
2071.0	1327.0
1592.0	1277.0
2018.0	1234.0
1433.0	2122.0
2859.0	1564.0
1817.0	1616.0
2491.0	1320.0
2092.0	2047.0
1447.0	1095.0
2480.0	1547.0
3189.0	1931.0
2880.0	1985.0
1882.0	1103.0
1840.0	1746.0
1600.0	1164.0
2839.0	2867.0
1296.0	915.00
2613.0	1217.0
1987.0	1679.0
1631.0	1426.0
1744.0	1444.0
1474.0	1374.0
1885.0	1459.0
411.00	2488.0
1866.0	1057.0
291.00	920.00
2018.0	1634.0
1641.0	1075.0
1970.0	1231.0
1805.0	1680.0
2728.0	2021.0
1496.0	1482.0
799.00	387.00
2093.0	1461.0
1294.0	1169.0
2094.0	1348.0
1648.0	1399.0
1541.0	1003.0
1452.0	1240.0
1973.0	1192.0
96.000	21.000
1735.0	1429.0
1716.0	974.00
1409.0	1398.0
1171.0	847.00
2148.0	1263.0
2361.0	1872.0
1837.0	1104.0
2032.0	1146.0
1940.0	1508.0
2066.0	1703.0
1282.0	1078.0
2188.0	1336.0
1853.0	1356.0
1844.0	1393.0
1310.0	1015.0
1913.0	1028.0
1667.0	1194.0
249.00	1774.0
1502.0	900.00
1483.0	833.00
1221.0	1236.0
1783.0	1498.0
1644.0	1348.0
2007.0	1484.0
1930.0	1447.0
1830.0	1132.0
2242.0	1988.0
2282.0	1644.0
1481.0	1166.0
123.00	538.00
1325.0	1208.0
1939.0	2237.0
1886.0	1360.0
1361.0	1180.0
1632.0	1839.0
187.00	637.00
1957.0	1692.0
1533.0	673.00
598.00	1608.0
2250.0	2036.0
1819.0	1324.0
1561.0	1351.0
131.00	29.000
1741.0	1794.0
2061.0	1409.0
2569.0	1796.0
839.00	930.00
1506.0	1226.0
2105.0	1597.0
1544.0	802.00
2005.0	1355.0
1662.0	1043.0
1605.0	801.00
206.00	303.00
2132.0	1164.0
1641.0	1110.0
88.000	34.000
123.00	120.00
2083.0	1229.0
1657.0	1157.0
1850.0	1590.0
1529.0	970.00
2297.0	1796.0
1732.0	950.00
1447.0	1070.0
1824.0	1258.0
1538.0	1427.0
2051.0	1123.0
1422.0	990.00
1637.0	825.00
1491.0	1360.0
1724.0	845.00
2125.0	1453.0
2197.0	1261.0
1965.0	1401.0
2806.0	1466.0
1829.0	1271.0
249.00	500.00
1686.0	721.00
84.000	33.000
1160.0	805.00
2524.0	1312.0
2346.0	2029.0
1551.0	1155.0
1231.0	1339.0
2065.0	1261.0
2223.0	1510.0
1492.0	1295.0
2460.0	1726.0
2626.0	1783.0
1792.0	1381.0
1850.0	1317.0
2158.0	1324.0
1573.0	1548.0
1436.0	1526.0
2011.0	1130.0
2682.0	2071.0
1416.0	869.00
2105.0	2703.0
2044.0	1629.0
1440.0	1022.0
2095.0	1981.0
1703.0	1506.0
1677.0	758.00
1864.0	4085.0
2631.0	1620.0
1795.0	1145.0
2198.0	1765.0
1909.0	1106.0
1860.0	923.00
2139.0	1491.0
1445.0	1078.0
1852.0	1903.0
2526.0	1506.0
1147.0	1151.0
1587.0	1381.0
2654.0	2224.0
2532.0	2091.0
1466.0	1617.0
2093.0	1879.0
1947.0	1070.0
1681.0	1328.0
1769.0	1577.0
1636.0	951.00
1325.0	1159.0
2353.0	1119.0
1804.0	1458.0
1640.0	1356.0
338.00	468.00
1662.0	1403.0
2379.0	1975.0
1872.0	1421.0
1609.0	1031.0
1209.0	962.00
1287.0	1234.0
1811.0	1301.0
1888.0	1245.0
2700.0	1717.0
2068.0	1265.0
1797.0	1022.0
1636.0	1120.0
2450.0	1659.0
1370.0	1254.0
2364.0	1427.0
2586.0	1566.0
1901.0	1366.0
1457.0	1284.0
2112.0	1689.0
2003.0	1658.0
1994.0	1000.0
2884.0	1808.0
1207.0	862.00
1237.0	1012.0
1278.0	1515.0
2315.0	1983.0
2437.0	1550.0
1971.0	1721.0
188.00	90.000
90.000	45.000
2039.0	1520.0
1925.0	1207.0
1989.0	1410.0
2214.0	1482.0
1263.0	913.00
1641.0	1153.0
2284.0	1852.0
1625.0	1502.0
1636.0	1281.0
1702.0	1277.0
1961.0	2087.0
1993.0	1010.0
1038.0	1095.0
2120.0	1491.0
2193.0	1489.0
135.00	269.00
2183.0	1404.0
1535.0	823.00
2667.0	1450.0
2561.0	1422.0
2000.0	1356.0
2966.0	2092.0
1403.0	1016.0
2567.0	1726.0
1744.0	1356.0
931.00	1131.0
2269.0	1477.0
1874.0	1422.0
1581.0	1791.0
99.000	261.00
2278.0	1511.0
2094.0	1421.0
1549.0	677.00
117.00	439.00
1530.0	991.00
1447.0	881.00
2250.0	1528.0
1472.0	1185.0
99.000	583.00
1862.0	1521.0
2517.0	1904.0
1951.0	1034.0
1129.0	1019.0
1901.0	1267.0
2777.0	2158.0
1728.0	1271.0
1823.0	2010.0
3221.0	2156.0
1943.0	1525.0
1984.0	1337.0
1854.0	1881.0
993.00	905.00
2028.0	1481.0
1687.0	1163.0
1901.0	1072.0
1673.0	1453.0
2041.0	1599.0
1805.0	1234.0
2322.0	1783.0
2181.0	1100.0
1714.0	1434.0
1936.0	1179.0
1977.0	1356.0
1303.0	1013.0
1858.0	1177.0
1777.0	1372.0
1537.0	1178.0
2870.0	1426.0
527.00	1147.0
2640.0	1965.0
1878.0	1955.0
1426.0	818.00
2233.0	1189.0
2116.0	1522.0
118.00	40.000
1225.0	1395.0
2233.0	1907.0
2120.0	1829.0
1540.0	1193.0
1816.0	1049.0
2260.0	1418.0
1129.0	1139.0
1270.0	936.00
1770.0	1903.0
1791.0	857.00
1814.0	1160.0
2066.0	1484.0
1746.0	1037.0
2502.0	1682.0
1998.0	1428.0
2601.0	1863.0
1219.0	1148.0
1919.0	1272.0
2161.0	1154.0
2475.0	1760.0
1791.0	791.00
2675.0	1519.0
1056.0	1465.0
1579.0	1063.0
1775.0	1027.0
1364.0	1540.0
1188.0	929.00
1207.0	1136.0
2445.0	1944.0
1584.0	1727.0
2367.0	1524.0
1243.0	1395.0
2025.0	1760.0
2437.0	1399.0
1018.0	3434.0
1931.0	1042.0
1419.0	1344.0
2954.0	1830.0
490.00	1573.0
1099.0	445.00
2267.0	1267.0
2151.0	1338.0
297.00	230.00
1967.0	1198.0
181.00	55.000
1429.0	963.00
2350.0	1453.0
1629.0	2171.0
2877.0	1953.0
204.00	95.000
1599.0	814.00
1718.0	1245.0
1559.0	1223.0
1871.0	1581.0
1600.0	1259.0
1558.0	1706.0
838.00	1191.0
3037.0	2228.0
1808.0	1008.0
1894.0	1493.0
1627.0	1349.0
1520.0	1208.0
2834.0	1513.0
952.00	1301.0
2120.0	1393.0
2219.0	1460.0
1955.0	1174.0
1726.0	1285.0
3107.0	4031.0
1327.0	1324.0
1982.0	1428.0
2198.0	1514.0
1275.0	828.00
2591.0	1271.0
1828.0	1076.0
3143.0	1896.0
2012.0	1296.0
1467.0	759.00
1605.0	1276.0
1712.0	2036.0
1889.0	1275.0
1469.0	869.00
255.00	313.00
1643.0	1165.0
1744.0	865.00
1247.0	1020.0
2093.0	2052.0
1402.0	2011.0
1505.0	939.00
2290.0	1387.0
1756.0	1390.0
1771.0	1426.0
241.00	62.000
1361.0	1122.0
1592.0	959.00
113.00	200.00
1709.0	1707.0
2034.0	1434.0
1994.0	1112.0
2452.0	2060.0
740.00	2025.0
1935.0	984.00
1657.0	1050.0
1976.0	1467.0
1919.0	1848.0
2658.0	2305.0
1761.0	836.00
2065.0	1267.0
708.00	2025.0
2188.0	1455.0
1456.0	1280.0
787.00	3195.0
2165.0	2631.0
1858.0	1605.0
2029.0	1422.0
133.00	76.000
1873.0	1079.0
1504.0	1580.0
2218.0	1859.0
1704.0	1056.0
1664.0	976.00
1633.0	1469.0
1562.0	1341.0
144.00	54.000
1632.0	1151.0
1547.0	1255.0
1754.0	1060.0
224.00	790.00
1482.0	1226.0
2243.0	1452.0
812.00	384.00
2245.0	1077.0
3028.0	1905.0
143.00	90.000
1583.0	1228.0
1465.0	1214.0
1446.0	1188.0
260.00	321.00
1320.0	1077.0
1776.0	1128.0
1641.0	1248.0
2799.0	2301.0
1345.0	891.00
1278.0	829.00
494.00	2153.0
2179.0	1813.0
2021.0	1159.0
1761.0	1387.0
2775.0	2011.0
1608.0	1176.0
1660.0	1084.0
1899.0	1382.0
1933.0	1408.0
138.00	32.000
2960.0	1862.0
1764.0	1467.0
1608.0	1207.0
2220.0	1314.0
2026.0	1243.0
1586.0	1131.0
2178.0	819.00
2778.0	1586.0
1475.0	1832.0
1989.0	1315.0
2314.0	1678.0
2499.0	1184.0
436.00	1530.0
1732.0	1113.0
1801.0	1006.0
2115.0	1805.0
2885.0	2913.0
122.00	248.00
1259.0	983.00
2671.0	1912.0
2215.0	1716.0
2633.0	1937.0
175.00	64.000
1637.0	926.00
1999.0	1310.0
2476.0	1354.0
2241.0	1751.0
1606.0	983.00
476.00	2937.0
484.00	1102.0
1414.0	1552.0
1947.0	1289.0
1860.0	1286.0
1594.0	1086.0
1601.0	1231.0
2197.0	1930.0
877.00	3010.0
1769.0	1272.0
2093.0	1145.0
1519.0	892.00
1885.0	1334.0
2478.0	1994.0
100.00	43.000
167.00	111.00
2305.0	1684.0
2854.0	1709.0
2181.0	1721.0
1075.0	1050.0
1448.0	1027.0
2425.0	2425.0
760.00	2336.0
1627.0	1276.0
1423.0	704.00
1788.0	1050.0
1425.0	1117.0
2470.0	2191.0
233.00	77.000
2488.0	1288.0
1853.0	1343.0
1682.0	770.00
1737.0	1274.0
2384.0	1728.0
242.00	404.00
1805.0	992.00
1874.0	996.00
1984.0	1592.0
1675.0	1618.0
1644.0	1596.0
1600.0	1303.0
1346.0	1062.0
2485.0	1461.0
113.00	87.000
2000.0	1322.0
2321.0	1660.0
2451.0	1434.0
1476.0	2305.0
276.00	1591.0
2317.0	1252.0
1588.0	979.00
1612.0	1279.0
1941.0	1211.0
2096.0	1165.0
1534.0	1100.0
2132.0	1194.0
1588.0	1066.0
2333.0	1812.0
1995.0	1459.0
1784.0	3036.0
1995.0	1126.0
1642.0	1316.0
1737.0	1389.0
2331.0	1940.0
1605.0	1074.0
1187.0	1889.0
433.00	560.00
2138.0	1722.0
2287.0	1653.0
1933.0	1256.0
2058.0	992.00
2781.0	1603.0
1422.0	1032.0
996.00	371.00
2273.0	1474.0
1462.0	1405.0
1667.0	1216.0
1859.0	1511.0
1584.0	1156.0
2209.0	1362.0
1979.0	1380.0
2960.0	1933.0
1585.0	1231.0
195.00	497.00
1403.0	610.00
2279.0	1455.0
1820.0	1490.0
1830.0	948.00
1751.0	1617.0
1421.0	956.00
1910.0	1095.0
1691.0	1064.0
2929.0	1668.0
1240.0	1783.0
1602.0	1224.0
1445.0	1355.0
1230.0	1001.0
1780.0	1520.0
935.00	1243.0
1240.0	1495.0
1804.0	827.00
2411.0	1766.0
1182.0	955.00
2289.0	1361.0
2866.0	2172.0
1672.0	1448.0
1045.0	810.00
193.00	901.00
2108.0	2364.0
2424.0	1699.0
1683.0	987.00
2307.0	2180.0
2012.0	1225.0
1851.0	1083.0
2700.0	2106.0
114.00	177.00
1868.0	982.00
1293.0	1117.0
1648.0	929.00
1627.0	1014.0
2802.0	2172.0
684.00	399.00
1811.0	1370.0
1644.0	1121.0
1596.0	1462.0
1758.0	1125.0
782.00	3369.0
1792.0	1340.0
2227.0	1559.0
991.00	1116.0
2507.0	1479.0
2450.0	1717.0
1892.0	1666.0
1732.0	999.00
2186.0	1285.0
1737.0	1300.0
1432.0	904.00
2164.0	1719.0
1494.0	862.00
1846.0	1369.0
1366.0	1047.0
1602.0	1454.0
1886.0	1012.0
2170.0	1281.0
2670.0	2480.0
1508.0	918.00
2495.0	2264.0
1526.0	1285.0
2581.0	1618.0
1681.0	1782.0
1448.0	1133.0
1135.0	845.00
1287.0	1236.0
1448.0	1188.0
2024.0	1821.0
1799.0	1532.0
2199.0	1346.0
1457.0	945.00
216.00	180.00
160.00	392.00
1940.0	1019.0
2354.0	1522.0
1512.0	1010.0
2200.0	1799.0
1148.0	1072.0
3201.0	2515.0
1828.0	1084.0
1861.0	1876.0
1635.0	1071.0
1422.0	1207.0
1295.0	1110.0
1139.0	1015.0
357.00	91.000
1341.0	1550.0
1331.0	1148.0
1852.0	767.00
1878.0	1432.0
1722.0	886.00
1975.0	1282.0
3000.0	2118.0
1840.0	1171.0
99.000	42.000
1313.0	994.00
2044.0	1797.0
1294.0	990.00
1761.0	1402.0
2781.0	2005.0
1700.0	1477.0
1960.0	998.00
1574.0	822.00
2528.0	1383.0
113.00	91.000
1932.0	1111.0
1941.0	1316.0
2352.0	1718.0
2188.0	1680.0
2472.0	1359.0
1709.0	1263.0
2215.0	1332.0
1815.0	1121.0
1623.0	1048.0
1610.0	1064.0
2924.0	1710.0
2058.0	1306.0
2044.0	1408.0
2108.0	1171.0
2181.0	1083.0
2160.0	926.00
1996.0	1255.0
2115.0	1947.0
1810.0	1452.0
1522.0	1019.0
1663.0	1379.0
83.000	24.000
1574.0	920.00
1892.0	1809.0
2377.0	1480.0
2113.0	1151.0
2695.0	1619.0
2905.0	1657.0
1968.0	2070.0
2362.0	1339.0
1693.0	1364.0
1752.0	1122.0
528.00	2715.0
719.00	1566.0
1938.0	1058.0
1371.0	1386.0
2082.0	1717.0
1809.0	1644.0
2560.0	1793.0
2168.0	2091.0
1642.0	1288.0
2638.0	1802.0
1624.0	1132.0
1597.0	1089.0
1302.0	1074.0
1735.0	1227.0
2701.0	2774.0
2590.0	1539.0
2034.0	1704.0
100.00	241.00
2271.0	2201.0
1849.0	1118.0
1546.0	1832.0
1681.0	1393.0
1881.0	1090.0
1420.0	1377.0
76.000	28.000
94.000	24.000
1493.0	1158.0
2554.0	2741.0
1063.0	1049.0
2041.0	1221.0
1458.0	890.00
1855.0	1297.0
442.00	2387.0
3337.0	2136.0
2022.0	1879.0
1021.0	1658.0
1995.0	1293.0
2281.0	1977.0
104.00	112.00
1665.0	1110.0
2249.0	2074.0
2058.0	1509.0
1715.0	1789.0
2072.0	1070.0
1984.0	1599.0
452.00	1892.0
1683.0	959.00
345.00	67.000
2590.0	2381.0
1990.0	963.00
1555.0	890.00
2079.0	2236.0
2133.0	1155.0
2655.0	1801.0
1699.0	1054.0
1468.0	1015.0
2382.0	2077.0
2517.0	1643.0
1431.0	1252.0
1721.0	1268.0
2061.0	1144.0
101.00	36.000
1718.0	1044.0
1404.0	1529.0
1835.0	1440.0
2306.0	1545.0
1074.0	1012.0
1194.0	925.00
1730.0	939.00
1722.0	1106.0
1461.0	3425.0
1407.0	1712.0
1466.0	1242.0
1597.0	1061.0
1568.0	1900.0
1196.0	902.00
1918.0	937.00
2710.0	1505.0
1404.0	1182.0
2128.0	1347.0
1841.0	1331.0
346.00	1376.0
2130.0	1793.0
1824.0	1736.0
2710.0	2063.0
1393.0	1161.0
1523.0	1572.0
1910.0	1192.0
2307.0	1355.0
1411.0	991.00
2120.0	1822.0
1585.0	986.00
2075.0	1768.0
151.00	48.000
1839.0	1525.0
2239.0	1324.0
1834.0	2037.0
1533.0	1209.0
1909.0	1328.0
2061.0	1692.0
292.00	222.00
1421.0	1775.0
1984.0	1436.0
1836.0	1736.0
1661.0	1404.0
2872.0	1798.0
455.00	2296.0
1656.0	1281.0
2336.0	1509.0
131.00	57.000
2147.0	2809.0
3303.0	1840.0
1580.0	1317.0
1622.0	937.00
1471.0	761.00
1482.0	855.00
1746.0	1658.0
2259.0	1684.0
1834.0	1172.0
1671.0	1184.0
1641.0	835.00
3365.0	2504.0
1698.0	1160.0
1513.0	989.00
2450.0	1660.0
1413.0	1048.0
1626.0	1297.0
1726.0	1446.0
2242.0	1283.0
2054.0	1600.0
1987.0	1368.0
1934.0	1011.0
104.00	35.000
1572.0	1213.0
1312.0	904.00
1593.0	917.00
1890.0	1995.0
1512.0	909.00
1599.0	885.00
665.00	1686.0
2345.0	2493.0
2018.0	1257.0
1816.0	1114.0
1677.0	1213.0
1733.0	981.00
2418.0	1802.0
1950.0	1448.0
2095.0	1757.0
2514.0	1881.0
2241.0	1131.0
1791.0	939.00
2055.0	1342.0
270.00	750.00
1480.0	931.00
2309.0	1390.0
2069.0	1953.0
1504.0	1101.0
2809.0	1677.0
1947.0	1255.0
2242.0	1674.0
3377.0	2578.0
2886.0	1561.0
1634.0	1026.0
1937.0	1467.0
1777.0	1406.0
1966.0	903.00
102.00	42.000
2245.0	1441.0
1639.0	921.00
1345.0	956.00
2071.0	1040.0
2196.0	1892.0
1702.0	1205.0
217.00	108.00
1128.0	1755.0
1824.0	1424.0
1384.0	1070.0
2073.0	1299.0
1289.0	1268.0
1452.0	985.00
1482.0	1130.0
1037.0	1446.0
1684.0	2396.0
2066.0	1708.0
2464.0	2017.0
1599.0	1058.0
1634.0	1392.0
2570.0	2219.0
1851.0	1378.0
1857.0	1198.0
1683.0	1217.0
1854.0	1076.0
1319.0	927.00
1408.0	1265.0
2097.0	1655.0
1570.0	1178.0
1870.0	1312.0
2138.0	1845.0
1335.0	1245.0
2320.0	1837.0
1970.0	1516.0
2296.0	1313.0
1903.0	1242.0
1685.0	1070.0
1415.0	917.00
237.00	666.00
3213.0	2622.0
2111.0	1307.0
1901.0	1164.0
2569.0	1454.0
2694.0	3144.0
2072.0	1350.0
1466.0	824.00
1901.0	1314.0
1641.0	1335.0
1538.0	681.00
1380.0	943.00
1669.0	937.00
1631.0	1366.0
1910.0	1203.0
1924.0	1643.0
2143.0	1137.0
395.00	509.00
2438.0	1891.0
1909.0	1099.0
2861.0	2197.0
1935.0	2398.0
91.000	26.000
1783.0	1713.0
1228.0	1570.0
1863.0	1307.0
1350.0	810.00
1562.0	941.00
1266.0	805.00
1285.0	1317.0
1392.0	988.00
1097.0	1314.0
1866.0	1457.0
2504.0	1665.0
1030.0	1228.0
1716.0	928.00
1508.0	1009.0
1279.0	1101.0
2669.0	1546.0
2062.0	1676.0
2062.0	1067.0
1616.0	1142.0
1866.0	897.00
680.00	888.00
2158.0	1553.0
2346.0	1482.0
1380.0	1301.0
1217.0	1037.0
1755.0	591.00
1994.0	2093.0
1692.0	1231.0
2090.0	1213.0
1794.0	1137.0
2500.0	1615.0
1871.0	928.00
93.000	130.00
1575.0	1125.0
1996.0	1414.0
2085.0	1833.0
2066.0	1877.0
2711.0	2239.0
1928.0	1580.0
2216.0	1247.0
1347.0	1097.0
1708.0	1512.0
1788.0	1100.0
2934.0	2274.0
2035.0	1344.0
1017.0	1411.0
2057.0	3205.0
1460.0	1062.0
1753.0	1765.0
1660.0	772.00
1631.0	1066.0
2875.0	1725.0
2074.0	1617.0
236.00	762.00
2399.0	1381.0
89.000	51.000
1616.0	1205.0
1265.0	909.00
209.00	627.00
1910.0	1424.0
1300.0	1171.0
2757.0	1717.0
2834.0	1715.0
1687.0	1581.0
2165.0	2095.0
1757.0	1563.0
2823.0	2419.0
1821.0	1158.0
1506.0	837.00
1179.0	766.00
1762.0	1102.0
1927.0	1199.0
2014.0	1622.0
1878.0	1450.0
2194.0	1951.0
2022.0	1826.0
2459.0	1825.0
1591.0	1116.0
1463.0	1267.0
126.00	106.00
1580.0	1126.0
1572.0	1091.0
2320.0	1819.0
2699.0	1901.0
1918.0	1153.0
2151.0	1726.0
1574.0	603.00
1816.0	2137.0
2480.0	1803.0
1913.0	1294.0
122.00	346.00
1764.0	1961.0
1939.0	1543.0
1776.0	1392.0
1572.0	817.00
1756.0	1198.0
1761.0	1402.0
1650.0	1100.0
1304.0	771.00
1585.0	889.00
1620.0	1216.0
1329.0	955.00
2230.0	2208.0
505.00	1617.0
2650.0	1947.0
1599.0	1184.0
1614.0	1236.0
1551.0	969.00
1909.0	1446.0
2013.0	1926.0
931.00	1060.0
152.00	79.000
1340.0	1335.0
1489.0	855.00
2038.0	1261.0
1805.0	1828.0
1099.0	891.00
1906.0	1315.0
1165.0	4095.0
2534.0	2187.0
1626.0	1051.0
1837.0	1131.0
1793.0	1381.0
2106.0	1571.0
2020.0	1257.0
2182.0	2065.0
2331.0	1410.0
1842.0	675.00
1760.0	1002.0
2445.0	1586.0
1991.0	1874.0
2714.0	1414.0
1816.0	1142.0
1468.0	1035.0
2048.0	1249.0
1349.0	1064.0
1927.0	1247.0
2264.0	1446.0
1655.0	1545.0
2118.0	1754.0
952.00	1494.0
972.00	1769.0
1376.0	812.00
2126.0	2198.0
2096.0	1546.0
2048.0	1332.0
1584.0	1349.0
1480.0	1129.0
1378.0	1046.0
1530.0	630.00
1244.0	899.00
2126.0	1465.0
1304.0	891.00
2545.0	2010.0
1603.0	1123.0
1014.0	409.00
1082.0	883.00
1556.0	1314.0
2174.0	1419.0
2002.0	1107.0
1995.0	1384.0
1210.0	1063.0
1352.0	1262.0
1338.0	905.00
2024.0	962.00
1530.0	1323.0
275.00	781.00
2286.0	1499.0
1849.0	1234.0
1525.0	832.00
1665.0	1308.0
2139.0	1573.0
1711.0	1262.0
2132.0	1810.0
1757.0	1169.0
1765.0	1276.0
1947.0	1037.0
1406.0	1000.0
2091.0	1472.0
2415.0	1623.0
2092.0	1193.0
2146.0	1461.0
2114.0	1646.0
2419.0	1757.0
1700.0	1033.0
83.000	19.000
1645.0	1236.0
1282.0	1120.0
1482.0	1199.0
2128.0	1240.0
758.00	628.00
1908.0	954.00
2500.0	2014.0
111.00	41.000
1685.0	1467.0
1440.0	1705.0
2440.0	1519.0
2422.0	1476.0
2100.0	1727.0
1379.0	666.00
98.000	36.000
2190.0	1575.0
1131.0	1457.0
2654.0	1170.0
2113.0	1532.0
103.00	42.000
2387.0	2906.0
1220.0	575.00
1619.0	1090.0
438.00	2579.0
1022.0	406.00
1503.0	1014.0
1781.0	1421.0
1832.0	1445.0
1833.0	1261.0
2430.0	1593.0
2376.0	1335.0
2196.0	1546.0
2581.0	1834.0
1828.0	1213.0
1483.0	1859.0
1576.0	1197.0
1851.0	1365.0
1660.0	1185.0
1964.0	1051.0
140.00	857.00
2420.0	1676.0
99.000	30.000
2332.0	1746.0
2920.0	2198.0
580.00	1047.0
1691.0	1726.0
105.00	49.000
2083.0	1275.0
1655.0	1903.0
1362.0	833.00
2119.0	2329.0
2328.0	1549.0
1743.0	1007.0
196.00	113.00
1691.0	864.00
1208.0	667.00
1289.0	1335.0
1467.0	1046.0
1813.0	1431.0
1889.0	1368.0
2459.0	1912.0
483.00	2126.0
1351.0	992.00
754.00	2377.0
1489.0	1606.0
1309.0	998.00
2314.0	1919.0
2223.0	1370.0
2212.0	1062.0
1724.0	1624.0
1575.0	1086.0
1499.0	754.00
170.00	55.000
2197.0	1566.0
3319.0	2423.0
1717.0	1305.0
512.00	2457.0
2054.0	1339.0
2554.0	2628.0
1641.0	983.00
93.000	25.000
1730.0	1045.0
1720.0	1360.0
2227.0	1738.0
1860.0	1714.0
3156.0	2135.0
1126.0	2093.0
2192.0	1474.0
1933.0	1083.0
1945.0	1454.0
2242.0	1761.0
1475.0	967.00
2459.0	1842.0
1771.0	903.00
1784.0	2121.0
1504.0	995.00
1923.0	2143.0
127.00	30.000
1895.0	1527.0
2087.0	1485.0
2191.0	1712.0
1737.0	1136.0
119.00	75.000
822.00	2722.0
2466.0	2853.0
1946.0	2622.0
1273.0	1068.0
2513.0	1410.0
89.000	31.000
1761.0	1094.0
1910.0	1464.0
1705.0	829.00
112.00	125.00
2776.0	2723.0
2026.0	1348.0
97.000	34.000
1897.0	1259.0
1897.0	1000.0
1469.0	1100.0
1855.0	977.00
1730.0	1061.0
2084.0	2009.0
2175.0	1233.0
1993.0	1272.0
2076.0	1178.0
1772.0	1556.0
1744.0	1504.0
1402.0	1153.0
1351.0	1254.0
1315.0	1324.0
1689.0	1050.0
2425.0	1511.0
1722.0	1691.0
2632.0	1653.0
1334.0	979.00
1838.0	1015.0
1892.0	1406.0
2420.0	1763.0
1547.0	1175.0
2350.0	1427.0
2033.0	1272.0
1798.0	1376.0
1782.0	2214.0
1487.0	1030.0
1744.0	933.00
2046.0	1101.0
103.00	22.000
1524.0	1166.0
1826.0	1601.0
2079.0	1742.0
2877.0	2626.0
2370.0	1680.0
1441.0	864.00
1442.0	987.00
1820.0	1158.0
1919.0	2058.0
2689.0	1781.0
1133.0	1485.0
2613.0	1494.0
1591.0	1500.0
1161.0	862.00
1890.0	1157.0
2585.0	1838.0
2521.0	1524.0
1264.0	964.00
1242.0	1525.0
1777.0	1061.0
1519.0	854.00
2412.0	1612.0
1305.0	1004.0
2652.0	2062.0
1497.0	1573.0
87.000	27.000
2285.0	1328.0
1436.0	1230.0
2041.0	1303.0
1939.0	1240.0
2079.0	1474.0
2295.0	1241.0
1340.0	853.00
1727.0	805.00
2275.0	1981.0
1561.0	1080.0
1256.0	1111.0
77.000	24.000
2030.0	1703.0
2114.0	1463.0
1511.0	862.00
1882.0	1030.0
1733.0	1236.0
1650.0	1042.0
2252.0	1680.0
2740.0	1474.0
260.00	106.00
1728.0	1403.0
1707.0	1404.0
1382.0	1480.0
150.00	89.000
419.00	2487.0
1632.0	1170.0
2703.0	2028.0
443.00	2121.0
2128.0	1421.0
1484.0	977.00
1858.0	1277.0
1704.0	1387.0
1898.0	1830.0
1598.0	1504.0
1842.0	1471.0
1710.0	1407.0
1983.0	1250.0
1504.0	895.00
1117.0	1635.0
1602.0	1066.0
1157.0	779.00
811.00	2729.0
1856.0	1668.0
1759.0	1369.0
2367.0	1652.0
1396.0	906.00
1047.0	1340.0
1742.0	823.00
188.00	46.000
1118.0	1495.0
1260.0	1001.0
1892.0	966.00
1918.0	1563.0
1533.0	801.00
2736.0	1764.0
1867.0	1327.0
2241.0	1302.0
2597.0	1928.0
2887.0	2126.0
2329.0	1652.0
2292.0	944.00
2241.0	1689.0
1669.0	1444.0
236.00	229.00
160.00	71.000
2126.0	1429.0
1925.0	1549.0
1454.0	1069.0
2808.0	2100.0
2113.0	1042.0
2181.0	1488.0
2868.0	1505.0
1871.0	1084.0
111.00	62.000
1781.0	661.00
1700.0	847.00
1887.0	1291.0
208.00	97.000
1715.0	2111.0
1067.0	979.00
2516.0	1691.0
2151.0	1425.0
1466.0	1301.0
2089.0	1408.0
1385.0	1051.0
86.000	22.000
111.00	56.000
1411.0	1514.0
1284.0	1313.0
99.000	65.000
1625.0	939.00
2287.0	1520.0
1159.0	1005.0
1783.0	899.00
1696.0	763.00
2023.0	1304.0
1489.0	743.00
2589.0	2068.0
1234.0	1338.0
1775.0	1021.0
1715.0	969.00
95.000	108.00
805.00	647.00
117.00	42.000
876.00	981.00
204.00	58.000
1985.0	2155.0
1845.0	1441.0
160.00	246.00
1536.0	852.00
1307.0	1132.0
2512.0	1511.0
1433.0	1077.0
2590.0	1318.0
103.00	27.000
1860.0	1649.0
1550.0	1080.0
1345.0	1045.0
2368.0	1653.0
1533.0	1147.0
1606.0	824.00
1663.0	848.00
2870.0	2047.0
2883.0	1627.0
1641.0	1019.0
1206.0	746.00
548.00	1698.0
2733.0	2279.0
2090.0	1303.0
95.000	100.00
1657.0	1761.0
1359.0	1565.0
1664.0	915.00
1749.0	1129.0
2159.0	1389.0
1983.0	1857.0
1143.0	1549.0
1983.0	1600.0
1787.0	1653.0
187.00	59.000
3026.0	2279.0
1543.0	1072.0
2036.0	1185.0
2023.0	1112.0
1293.0	1617.0
1979.0	1284.0
2560.0	2177.0
1411.0	936.00
1292.0	897.00
1434.0	1338.0
1603.0	1219.0
1513.0	1147.0
1565.0	1287.0
261.00	71.000
1404.0	1077.0
1413.0	1490.0
1834.0	1259.0
2490.0	1618.0
1778.0	1349.0
340.00	567.00
1348.0	1020.0
1851.0	1285.0
1514.0	1183.0
1938.0	972.00
2628.0	2160.0
1647.0	2110.0
2527.0	1860.0
1840.0	961.00
1346.0	1092.0
2301.0	1741.0
345.00	883.00
2062.0	1021.0
1820.0	1089.0
1387.0	1070.0
1364.0	1065.0
1563.0	1223.0
1604.0	1441.0
2210.0	1682.0
1061.0	1394.0
1510.0	1079.0
2157.0	1155.0
2403.0	1797.0
1950.0	1654.0
1693.0	1199.0
1452.0	778.00
2226.0	1319.0
1822.0	1312.0
1987.0	1484.0
1581.0	1002.0
1442.0	1335.0
864.00	218.00
1820.0	1337.0
2215.0	1793.0
527.00	2683.0
1664.0	1257.0
2340.0	1599.0
2038.0	1425.0
1520.0	931.00
151.00	633.00
1596.0	1145.0
1640.0	1128.0
1545.0	1232.0
1706.0	1330.0
1650.0	904.00
2160.0	1758.0
1494.0	895.00
170.00	186.00
2421.0	2089.0
1896.0	2161.0
1300.0	1390.0
1279.0	1372.0
2261.0	1416.0
111.00	97.000
1704.0	803.00
88.000	28.000
1663.0	1032.0
1381.0	950.00
1700.0	652.00
2232.0	1373.0
280.00	167.00
178.00	367.00
2163.0	1304.0
2477.0	1469.0
2128.0	1658.0
2984.0	1549.0
83.000	27.000
1614.0	1076.0
2250.0	1732.0
1755.0	1590.0
99.000	110.00
1389.0	1124.0
246.00	155.00
1785.0	987.00
2295.0	1672.0
890.00	498.00
[truncated: 7,549 more rows]
