# Supplementary material for: Misty Mountain clustering: application to fast unsupervised flow cytometry gating
Source: BMC Bioinformatics. 2010 Oct 9;11:502. doi: 10.1186/1471-2105-11-502 (PMC2967560; doi:10.1186/1471-2105-11-502)
Supplement: Additional file 6 — Implementation, instruction and data files. [file 1471-2105-11-502-S6.ZIP › FIGURE2A/inputclus.txt]

2		! DIMENSION OF INPUT DATA 
9000		! NUMBER OF INPUT DATA
FIGURE2A.txt	! file name of input data (IDIM columns of unformatted coordinate data)
FIGURE2A_output1.txt	! file name of the resulting clusters (cluster code# + coordinates)
FIGURE2A_output2.txt	! file name of the resulting clusters (other cluster characteristics)
FIGURE2A_output3.txt	! file name of the resulting cluster center coordinates
0	! IF THIS IS ZERO THE PROGRAM DOES NOT CREATE THE LARGE OUTPUT FILE CALLED DETAILS.txt
