# Supplementary material for: Misty Mountain clustering: application to fast unsupervised flow cytometry gating
Source: BMC Bioinformatics. 2010 Oct 9;11:502. doi: 10.1186/1471-2105-11-502 (PMC2967560; doi:10.1186/1471-2105-11-502)
Supplement: Additional file 6 — Implementation, instruction and data files. [file 1471-2105-11-502-S6.ZIP › FIGURE3A/FIGURE3A.txt]

808.00	2730.0
2193.0	2535.0
2661.0	1936.0
1378.0	503.00
979.00	1740.0
1451.0	521.00
3193.0	2548.0
691.00	428.00
2123.0	484.00
1593.0	1717.0
1333.0	455.00
868.00	2106.0
3162.0	2601.0
1553.0	1851.0
2642.0	394.00
815.00	2533.0
3084.0	1765.0
866.00	2123.0
2889.0	2119.0
2845.0	2031.0
3064.0	492.00
2638.0	2563.0
3170.0	552.00
2142.0	447.00
2018.0	466.00
1656.0	495.00
3139.0	2536.0
1780.0	461.00
3063.0	368.00
2515.0	421.00
549.00	372.00
2275.0	1121.0
1873.0	511.00
880.00	2765.0
3245.0	1928.0
3122.0	2561.0
1439.0	2534.0
2495.0	1678.0
2266.0	1962.0
2046.0	464.00
533.00	432.00
996.00	1959.0
916.00	2565.0
3185.0	2571.0
3095.0	2504.0
3172.0	2692.0
1491.0	2506.0
3195.0	1978.0
1952.0	2439.0
1597.0	1983.0
2645.0	567.00
1510.0	1919.0
970.00	1950.0
1317.0	1826.0
1491.0	1916.0
3322.0	2067.0
2539.0	1874.0
937.00	1853.0
2119.0	481.00
1487.0	1878.0
2669.0	1941.0
1398.0	2448.0
2718.0	2540.0
2024.0	462.00
3132.0	458.00
1002.0	2524.0
784.00	2027.0
1453.0	1888.0
1531.0	2725.0
628.00	488.00
594.00	1712.0
1706.0	1370.0
2863.0	2157.0
3137.0	497.00
3360.0	557.00
2771.0	2716.0
848.00	462.00
2730.0	2612.0
1656.0	2856.0
2678.0	455.00
517.00	1329.0
3126.0	1836.0
3184.0	1939.0
3025.0	1789.0
604.00	466.00
2539.0	491.00
3239.0	488.00
2609.0	451.00
1597.0	2643.0
1559.0	2051.0
2156.0	1717.0
1395.0	2500.0
2593.0	571.00
2585.0	458.00
597.00	1885.0
2649.0	2578.0
1632.0	1856.0
1443.0	2438.0
1932.0	2522.0
2145.0	1986.0
3213.0	516.00
2764.0	2036.0
1234.0	2006.0
1451.0	2583.0
910.00	522.00
1663.0	1844.0
2925.0	2015.0
700.00	2407.0
719.00	473.00
760.00	2654.0
2602.0	560.00
2638.0	1845.0
1617.0	2714.0
3089.0	2353.0
721.00	402.00
1582.0	1951.0
2674.0	1982.0
2650.0	1931.0
906.00	2707.0
2165.0	588.00
3199.0	592.00
786.00	571.00
2078.0	1754.0
526.00	563.00
2562.0	421.00
1548.0	595.00
2673.0	421.00
2015.0	2549.0
3151.0	1901.0
894.00	2478.0
3235.0	623.00
2157.0	1741.0
2648.0	1999.0
2523.0	526.00
2534.0	421.00
2741.0	2752.0
2608.0	2445.0
492.00	1759.0
1759.0	2678.0
3149.0	545.00
953.00	2053.0
1373.0	1811.0
824.00	604.00
3119.0	1804.0
732.00	518.00
2991.0	402.00
1901.0	431.00
2918.0	2743.0
3164.0	2576.0
892.00	2202.0
1061.0	1870.0
2517.0	2497.0
1645.0	485.00
812.00	2534.0
2719.0	2656.0
2551.0	470.00
2618.0	2513.0
2884.0	1950.0
691.00	1802.0
1694.0	1876.0
1046.0	2040.0
2128.0	1881.0
3144.0	592.00
3148.0	2508.0
1573.0	443.00
1709.0	2126.0
2743.0	2754.0
1381.0	1806.0
2770.0	334.00
830.00	1867.0
2621.0	2481.0
961.00	2652.0
2779.0	682.00
2503.0	2535.0
2660.0	446.00
2679.0	2597.0
2630.0	499.00
1552.0	1141.0
775.00	2229.0
817.00	1869.0
2608.0	2671.0
2499.0	530.00
826.00	1881.0
1757.0	1314.0
2687.0	2573.0
2034.0	2525.0
2380.0	2715.0
564.00	1678.0
1439.0	2538.0
3076.0	2486.0
3106.0	511.00
2046.0	2424.0
1582.0	1892.0
999.00	607.00
2714.0	492.00
2192.0	515.00
1944.0	1708.0
1632.0	2780.0
1730.0	1182.0
1609.0	2043.0
3256.0	2624.0
767.00	1783.0
2638.0	379.00
1410.0	2353.0
1444.0	2434.0
2253.0	402.00
3230.0	1924.0
910.00	2592.0
925.00	1958.0
962.00	1792.0
2685.0	2733.0
1568.0	2545.0
1446.0	2440.0
863.00	1920.0
3114.0	1853.0
3044.0	443.00
1704.0	2701.0
1511.0	1920.0
2696.0	2610.0
1926.0	2427.0
2696.0	2604.0
2623.0	450.00
2008.0	1766.0
2070.0	862.00
1816.0	2287.0
2595.0	406.00
2163.0	526.00
1494.0	2550.0
2072.0	1690.0
2641.0	1147.0
3200.0	600.00
2629.0	513.00
1619.0	1984.0
3228.0	1948.0
1541.0	1952.0
2629.0	2522.0
2845.0	548.00
3296.0	2767.0
3223.0	1966.0
1035.0	2257.0
2710.0	461.00
1396.0	1750.0
2026.0	446.00
1163.0	368.00
2737.0	515.00
789.00	515.00
698.00	1981.0
2007.0	455.00
2653.0	2649.0
2150.0	1997.0
855.00	2656.0
2786.0	2010.0
946.00	1860.0
2283.0	2714.0
1972.0	515.00
766.00	537.00
2656.0	2608.0
627.00	469.00
1972.0	443.00
821.00	545.00
934.00	583.00
2625.0	2497.0
2016.0	1889.0
1619.0	1866.0
1729.0	2023.0
3132.0	2555.0
2430.0	470.00
3173.0	2582.0
904.00	1875.0
693.00	1365.0
1593.0	2077.0
3457.0	2772.0
803.00	2530.0
774.00	1931.0
927.00	2656.0
972.00	422.00
3140.0	2557.0
1349.0	2367.0
2196.0	1755.0
1416.0	570.00
2494.0	2402.0
1538.0	1854.0
2582.0	1892.0
2054.0	537.00
1792.0	571.00
1130.0	1060.0
1988.0	1823.0
1441.0	1865.0
3207.0	455.00
3061.0	438.00
1976.0	2512.0
1378.0	1781.0
2037.0	2524.0
1541.0	1948.0
3032.0	552.00
688.00	1302.0
2001.0	2508.0
2521.0	2539.0
1440.0	2505.0
3221.0	2660.0
2564.0	2377.0
2558.0	481.00
1921.0	398.00
3145.0	1853.0
1562.0	2049.0
947.00	618.00
2021.0	2454.0
3141.0	507.00
849.00	2514.0
2559.0	1858.0
2646.0	2590.0
2030.0	1890.0
2291.0	458.00
2458.0	2458.0
2115.0	383.00
3059.0	500.00
1417.0	2572.0
3281.0	2680.0
3230.0	2624.0
1641.0	2733.0
1552.0	525.00
2504.0	492.00
1610.0	2711.0
2102.0	435.00
973.00	507.00
2701.0	2584.0
2496.0	487.00
2608.0	582.00
3154.0	545.00
991.00	518.00
2621.0	2626.0
468.00	2359.0
1583.0	451.00
3237.0	2663.0
3244.0	2104.0
3200.0	495.00
1551.0	2651.0
3125.0	1815.0
3195.0	417.00
1538.0	1999.0
2158.0	650.00
3211.0	2664.0
2787.0	2664.0
1952.0	485.00
3181.0	574.00
901.00	1846.0
1588.0	2522.0
2613.0	1897.0
3121.0	2475.0
2005.0	517.00
1479.0	417.00
934.00	2623.0
1446.0	593.00
2869.0	2065.0
915.00	550.00
1622.0	1883.0
2440.0	2226.0
2477.0	2386.0
3106.0	521.00
3145.0	647.00
2522.0	2452.0
2437.0	394.00
2701.0	578.00
1467.0	1992.0
3137.0	1824.0
2573.0	1821.0
3231.0	639.00
1564.0	2066.0
1971.0	1930.0
1642.0	2602.0
633.00	2626.0
458.00	424.00
3141.0	1876.0
1750.0	2104.0
862.00	2580.0
928.00	2624.0
1554.0	462.00
2783.0	2782.0
2887.0	524.00
2134.0	517.00
1500.0	2619.0
1140.0	595.00
874.00	596.00
2672.0	2636.0
2048.0	302.00
957.00	436.00
2061.0	2485.0
2275.0	2755.0
3372.0	2781.0
1715.0	485.00
727.00	2017.0
478.00	383.00
711.00	2509.0
2828.0	2181.0
3359.0	2677.0
2980.0	2373.0
2598.0	1874.0
2183.0	1997.0
2778.0	521.00
816.00	1835.0
2915.0	2326.0
1546.0	391.00
900.00	570.00
1515.0	492.00
2552.0	672.00
953.00	2803.0
2827.0	2055.0
631.00	2524.0
2801.0	2651.0
800.00	530.00
2542.0	2548.0
1548.0	424.00
2796.0	2177.0
805.00	1796.0
3103.0	1691.0
2053.0	636.00
2768.0	2668.0
941.00	582.00
2170.0	492.00
2100.0	533.00
2019.0	1948.0
2568.0	2311.0
2431.0	2336.0
1668.0	2547.0
1014.0	2553.0
2141.0	2004.0
2031.0	2539.0
2168.0	1866.0
3232.0	2023.0
3121.0	2381.0
3077.0	1833.0
2094.0	411.00
1381.0	503.00
2036.0	2583.0
1734.0	652.00
1602.0	647.00
2605.0	1696.0
2160.0	509.00
3026.0	2369.0
2014.0	2542.0
3082.0	485.00
2002.0	1851.0
2582.0	2406.0
789.00	438.00
1969.0	1935.0
1624.0	1908.0
2622.0	2568.0
916.00	2549.0
1548.0	1850.0
1972.0	1903.0
2631.0	500.00
2093.0	584.00
3146.0	2597.0
2702.0	2686.0
2506.0	2306.0
3373.0	2032.0
2327.0	1931.0
2106.0	2635.0
3253.0	484.00
1100.0	480.00
920.00	2599.0
1539.0	2490.0
2005.0	1429.0
2778.0	688.00
1729.0	2715.0
1490.0	2552.0
1667.0	2628.0
3330.0	2776.0
2122.0	1957.0
598.00	2468.0
2549.0	364.00
1037.0	706.00
538.00	2510.0
2133.0	439.00
2645.0	631.00
3034.0	2373.0
626.00	1822.0
3247.0	1994.0
2731.0	2647.0
3142.0	501.00
944.00	2617.0
3264.0	2728.0
2751.0	2708.0
3101.0	1608.0
2778.0	1996.0
2526.0	375.00
3365.0	2074.0
3121.0	522.00
2634.0	1813.0
927.00	462.00
2271.0	2762.0
1544.0	2039.0
940.00	2014.0
802.00	2735.0
923.00	2567.0
1423.0	458.00
3021.0	2451.0
889.00	552.00
2127.0	1971.0
2256.0	2080.0
1844.0	672.00
3164.0	1877.0
950.00	2773.0
3287.0	516.00
2832.0	391.00
1772.0	1185.0
2009.0	518.00
2494.0	2524.0
946.00	660.00
1650.0	2038.0
2076.0	2465.0
2730.0	548.00
3274.0	2671.0
3073.0	448.00
2817.0	2024.0
2230.0	2661.0
3082.0	473.00
1390.0	1924.0
960.00	1903.0
2053.0	2561.0
1985.0	710.00
872.00	1887.0
451.00	522.00
2034.0	2405.0
2818.0	2070.0
2524.0	2763.0
3172.0	1879.0
820.00	2655.0
1449.0	1706.0
2213.0	1634.0
3137.0	1906.0
1450.0	408.00
1631.0	604.00
699.00	1896.0
2891.0	560.00
2693.0	439.00
2641.0	480.00
1740.0	2123.0
3171.0	1821.0
1218.0	1854.0
2660.0	651.00
3026.0	1853.0
821.00	647.00
2236.0	686.00
1415.0	488.00
1104.0	1931.0
925.00	451.00
1353.0	2416.0
2838.0	2762.0
2141.0	1990.0
737.00	364.00
2638.0	2029.0
654.00	439.00
1657.0	1966.0
1491.0	574.00
1797.0	2273.0
3120.0	2576.0
1517.0	435.00
1603.0	2565.0
2045.0	1870.0
1527.0	2729.0
2590.0	361.00
3132.0	2545.0
864.00	1946.0
2147.0	2011.0
2160.0	653.00
3183.0	1806.0
1994.0	1638.0
3131.0	2504.0
3224.0	634.00
2338.0	605.00
2154.0	665.00
2165.0	2752.0
3100.0	2377.0
3248.0	1944.0
2560.0	1750.0
2648.0	2000.0
1501.0	2414.0
2763.0	2100.0
1530.0	2539.0
2042.0	2596.0
1945.0	1750.0
2717.0	2622.0
2729.0	2024.0
1667.0	548.00
1681.0	2565.0
1505.0	1922.0
738.00	1711.0
1446.0	521.00
3288.0	2658.0
612.00	2088.0
2746.0	2575.0
2020.0	2489.0
3099.0	1907.0
1742.0	1154.0
819.00	2090.0
2719.0	407.00
2122.0	1955.0
1710.0	1875.0
3080.0	485.00
3269.0	2522.0
984.00	455.00
2644.0	500.00
888.00	537.00
1436.0	548.00
732.00	2435.0
2571.0	624.00
1623.0	2735.0
822.00	2027.0
618.00	379.00
2519.0	1834.0
599.00	651.00
891.00	1821.0
3036.0	1750.0
1581.0	2731.0
1545.0	2682.0
860.00	2078.0
2646.0	2538.0
1673.0	1891.0
787.00	1865.0
3284.0	2773.0
2070.0	2574.0
1394.0	2571.0
2161.0	2565.0
2671.0	458.00
627.00	500.00
3321.0	2706.0
3183.0	1924.0
1492.0	2441.0
1354.0	443.00
2780.0	2726.0
1073.0	2687.0
1493.0	541.00
2143.0	1921.0
1742.0	2675.0
2536.0	526.00
3369.0	2782.0
1486.0	457.00
3287.0	484.00
1458.0	556.00
2104.0	1869.0
920.00	2964.0
1770.0	1068.0
2619.0	2444.0
2176.0	1975.0
1096.0	2062.0
929.00	1832.0
1477.0	1823.0
2187.0	629.00
2081.0	387.00
661.00	458.00
2461.0	1306.0
2187.0	2707.0
2847.0	2718.0
2780.0	438.00
3177.0	1915.0
2176.0	443.00
929.00	2852.0
3274.0	561.00
657.00	2112.0
950.00	624.00
2647.0	320.00
1411.0	2071.0
2139.0	1947.0
2013.0	2466.0
2157.0	2695.0
2692.0	376.00
2569.0	2547.0
2210.0	1845.0
2038.0	2639.0
2342.0	539.00
2150.0	1936.0
1626.0	362.00
557.00	2185.0
2725.0	2054.0
2204.0	559.00
2194.0	1970.0
1512.0	1964.0
554.00	582.00
2077.0	556.00
3167.0	1838.0
2608.0	480.00
1957.0	640.00
2255.0	2073.0
620.00	566.00
2798.0	2715.0
2275.0	2127.0
619.00	2455.0
2105.0	2638.0
3034.0	455.00
3279.0	2624.0
3043.0	2459.0
2715.0	503.00
3150.0	407.00
2136.0	2106.0
2018.0	2476.0
3417.0	2106.0
1599.0	2574.0
3210.0	489.00
1652.0	476.00
1261.0	470.00
2096.0	536.00
1233.0	604.00
837.00	1986.0
1448.0	2352.0
3263.0	500.00
2554.0	2503.0
2554.0	2262.0
1318.0	2472.0
1858.0	427.00
2611.0	1918.0
578.00	1727.0
893.00	2365.0
3095.0	470.00
848.00	574.00
2785.0	1953.0
470.00	1800.0
3285.0	2715.0
986.00	2512.0
1631.0	1952.0
720.00	476.00
1233.0	391.00
1830.0	451.00
2526.0	1835.0
796.00	515.00
3058.0	2381.0
1472.0	439.00
1639.0	2048.0
2679.0	2628.0
2629.0	1840.0
873.00	1700.0
3025.0	628.00
1491.0	2408.0
1013.0	1897.0
1486.0	522.00
785.00	1966.0
2552.0	581.00
2716.0	2535.0
792.00	1998.0
3094.0	1876.0
2388.0	2187.0
2064.0	1911.0
1479.0	1956.0
1620.0	533.00
2874.0	640.00
2372.0	650.00
1460.0	349.00
904.00	2787.0
3123.0	409.00
2998.0	522.00
2266.0	2073.0
2074.0	413.00
2200.0	2632.0
1006.0	2446.0
3295.0	2685.0
2840.0	485.00
3117.0	1806.0
1691.0	2641.0
3038.0	2477.0
3240.0	421.00
1700.0	2766.0
2697.0	2602.0
874.00	2631.0
890.00	500.00
863.00	2602.0
532.00	2537.0
3209.0	560.00
818.00	2571.0
909.00	541.00
3080.0	2239.0
2544.0	2537.0
1035.0	576.00
1435.0	574.00
1533.0	2577.0
682.00	473.00
2734.0	2558.0
2065.0	500.00
1634.0	545.00
3093.0	477.00
2620.0	1877.0
847.00	2083.0
1123.0	2099.0
3039.0	2431.0
2568.0	1893.0
2616.0	2542.0
1523.0	2481.0
2032.0	1944.0
3266.0	2552.0
1770.0	1966.0
1266.0	582.00
572.00	331.00
2544.0	1820.0
916.00	2123.0
3277.0	2073.0
1406.0	2205.0
1891.0	466.00
806.00	2233.0
3227.0	1992.0
969.00	596.00
3149.0	1912.0
1647.0	2738.0
2188.0	1971.0
2741.0	2633.0
2990.0	353.00
867.00	342.00
2626.0	2401.0
3370.0	2766.0
3344.0	2717.0
2708.0	2674.0
615.00	1157.0
1483.0	1824.0
2910.0	742.00
3101.0	1868.0
2671.0	2144.0
1609.0	1957.0
2612.0	462.00
2078.0	2502.0
1986.0	1727.0
2061.0	570.00
492.00	2531.0
2292.0	2738.0
1301.0	443.00
2564.0	1795.0
2026.0	1919.0
675.00	477.00
638.00	989.00
2758.0	2621.0
2373.0	1915.0
1453.0	2558.0
3091.0	1780.0
3088.0	444.00
3393.0	2032.0
1601.0	451.00
3045.0	346.00
742.00	423.00
1129.0	2129.0
2178.0	2001.0
2699.0	1958.0
3169.0	1820.0
821.00	1888.0
2640.0	1926.0
1224.0	1450.0
2651.0	2661.0
843.00	1718.0
998.00	2725.0
1497.0	526.00
2825.0	2018.0
2100.0	2105.0
821.00	436.00
1606.0	1969.0
651.00	518.00
3197.0	492.00
832.00	424.00
2792.0	1521.0
3404.0	2747.0
900.00	2738.0
913.00	2700.0
785.00	2445.0
3109.0	1720.0
3201.0	2600.0
1946.0	394.00
2330.0	479.00
2752.0	2104.0
2810.0	1075.0
1533.0	1874.0
758.00	1741.0
2610.0	434.00
2820.0	541.00
1382.0	614.00
699.00	640.00
1413.0	492.00
933.00	526.00
3176.0	2581.0
1977.0	1952.0
776.00	1942.0
1488.0	607.00
984.00	2517.0
2300.0	2789.0
3317.0	2710.0
2123.0	2468.0
2591.0	563.00
1621.0	1967.0
1505.0	1641.0
1935.0	1724.0
482.00	1793.0
827.00	1281.0
2814.0	2642.0
2081.0	2628.0
3277.0	2614.0
2882.0	2904.0
3124.0	2530.0
668.00	439.00
2152.0	546.00
1660.0	620.00
1725.0	2056.0
2070.0	2590.0
1807.0	2064.0
2676.0	481.00
763.00	1788.0
2881.0	2933.0
1493.0	629.00
1674.0	2536.0
769.00	2035.0
1799.0	2096.0
2670.0	557.00
2725.0	2627.0
2294.0	1401.0
1939.0	2507.0
3152.0	2555.0
3209.0	2497.0
840.00	1929.0
2224.0	398.00
1722.0	2736.0
3211.0	2555.0
810.00	2539.0
2726.0	1983.0
2709.0	2008.0
1387.0	600.00
3209.0	1975.0
953.00	2235.0
2744.0	1132.0
2924.0	2824.0
2254.0	544.00
2003.0	2435.0
2077.0	2019.0
1771.0	2182.0
1460.0	548.00
1636.0	2634.0
3078.0	1753.0
1609.0	2584.0
810.00	2709.0
2040.0	1852.0
3121.0	1866.0
724.00	485.00
1979.0	470.00
1648.0	2672.0
1049.0	2794.0
3358.0	1975.0
2784.0	2034.0
2631.0	2158.0
2657.0	2012.0
2628.0	503.00
275.00	1113.0
2773.0	2677.0
3154.0	1937.0
844.00	2508.0
3173.0	2399.0
2065.0	2103.0
824.00	1817.0
2547.0	2342.0
1464.0	570.00
1645.0	1812.0
2783.0	2120.0
2618.0	2596.0
2514.0	391.00
1501.0	563.00
1741.0	595.00
3192.0	611.00
2757.0	2614.0
2695.0	469.00
1649.0	713.00
2092.0	2525.0
603.00	2311.0
2650.0	2461.0
3387.0	2078.0
2042.0	622.00
1181.0	458.00
672.00	2507.0
878.00	2066.0
809.00	341.00
3278.0	515.00
696.00	2709.0
2347.0	2892.0
3015.0	2417.0
2545.0	1730.0
1471.0	578.00
924.00	1851.0
2630.0	1683.0
3185.0	2594.0
2540.0	2454.0
725.00	2656.0
804.00	2514.0
3127.0	1575.0
2087.0	417.00
3060.0	553.00
1834.0	1911.0
3229.0	2618.0
3236.0	1857.0
3118.0	2620.0
1660.0	2654.0
2689.0	977.00
1810.0	2052.0
2339.0	2773.0
2695.0	2073.0
1969.0	458.00
2682.0	484.00
2099.0	1457.0
3424.0	2729.0
1597.0	1943.0
1512.0	1993.0
2091.0	1738.0
2728.0	2524.0
2184.0	2627.0
3265.0	499.00
2591.0	1937.0
2155.0	2554.0
911.00	2222.0
1770.0	2028.0
996.00	2679.0
1558.0	1968.0
3192.0	1910.0
2758.0	518.00
489.00	1767.0
1684.0	1977.0
2603.0	562.00
2764.0	1839.0
2171.0	2588.0
657.00	2097.0
729.00	1851.0
1566.0	530.00
920.00	2008.0
1713.0	2088.0
528.00	1728.0
788.00	496.00
609.00	1779.0
545.00	1083.0
2595.0	2478.0
2212.0	2000.0
829.00	481.00
620.00	1917.0
2129.0	1912.0
2747.0	651.00
2149.0	2074.0
1987.0	1903.0
3347.0	764.00
2536.0	541.00
2696.0	2088.0
761.00	2702.0
2521.0	548.00
1464.0	596.00
952.00	2829.0
2018.0	413.00
2127.0	629.00
1528.0	1739.0
3185.0	1843.0
3329.0	2120.0
1653.0	2868.0
2000.0	2576.0
3021.0	2109.0
666.00	515.00
591.00	537.00
1562.0	2564.0
2506.0	394.00
2537.0	484.00
801.00	1943.0
1610.0	2556.0
2017.0	2506.0
1564.0	1920.0
2619.0	1813.0
2741.0	2701.0
3296.0	517.00
3110.0	391.00
3110.0	1867.0
3141.0	2397.0
3170.0	1956.0
3210.0	2647.0
1309.0	398.00
3246.0	2654.0
3140.0	643.00
2037.0	2586.0
2819.0	546.00
3173.0	1978.0
2777.0	610.00
2021.0	1952.0
698.00	2333.0
649.00	567.00
3243.0	2774.0
698.00	2594.0
1504.0	2529.0
599.00	2537.0
2782.0	1767.0
2926.0	1997.0
1435.0	1340.0
2734.0	555.00
2776.0	2622.0
2071.0	316.00
3089.0	2610.0
2862.0	2733.0
2769.0	512.00
2667.0	2030.0
3152.0	2018.0
2314.0	2243.0
3328.0	2763.0
1967.0	1827.0
3009.0	478.00
2218.0	558.00
1703.0	2787.0
666.00	1914.0
1753.0	1148.0
2092.0	2673.0
2201.0	2684.0
1491.0	2568.0
968.00	2593.0
2501.0	507.00
1684.0	554.00
2673.0	2626.0
791.00	1969.0
2153.0	624.00
1939.0	541.00
673.00	2033.0
809.00	473.00
2031.0	1865.0
2735.0	2543.0
1606.0	2727.0
2726.0	2650.0
1477.0	491.00
740.00	2570.0
2383.0	349.00
1862.0	1270.0
932.00	461.00
2706.0	1879.0
3098.0	447.00
3189.0	515.00
2689.0	2621.0
1480.0	2436.0
1711.0	2747.0
2163.0	2544.0
2982.0	2056.0
3136.0	1744.0
1744.0	2764.0
654.00	2409.0
1696.0	2685.0
794.00	2470.0
2148.0	2638.0
909.00	2522.0
1975.0	447.00
2751.0	2681.0
2411.0	515.00
2643.0	2564.0
3121.0	2567.0
3243.0	2067.0
2527.0	1940.0
1687.0	2054.0
1302.0	1943.0
2194.0	2663.0
609.00	2437.0
2669.0	2630.0
2660.0	1827.0
3043.0	2401.0
2247.0	2789.0
2836.0	2068.0
3240.0	1929.0
3303.0	2011.0
2440.0	1735.0
2190.0	2011.0
2721.0	507.00
1452.0	2160.0
1535.0	2007.0
800.00	2561.0
1932.0	530.00
3205.0	2778.0
1375.0	1877.0
2692.0	2732.0
1718.0	2770.0
2710.0	1883.0
1871.0	545.00
2481.0	2411.0
2638.0	1980.0
3263.0	417.00
1571.0	578.00
1731.0	2596.0
3174.0	500.00
2027.0	643.00
3119.0	462.00
1043.0	2643.0
1657.0	509.00
3216.0	2625.0
2551.0	487.00
2514.0	462.00
2328.0	2195.0
1486.0	1875.0
2278.0	2079.0
1813.0	613.00
1633.0	592.00
2749.0	2709.0
3258.0	2592.0
2493.0	2405.0
2994.0	1676.0
679.00	529.00
3320.0	552.00
2073.0	2506.0
801.00	563.00
622.00	1797.0
2359.0	2699.0
1433.0	2665.0
3101.0	497.00
1428.0	398.00
1585.0	2677.0
830.00	458.00
1436.0	2438.0
751.00	394.00
2705.0	447.00
2587.0	454.00
2483.0	1742.0
1665.0	1976.0
3353.0	2704.0
553.00	451.00
3086.0	1818.0
2533.0	2479.0
1953.0	1780.0
2743.0	2649.0
792.00	2022.0
2570.0	1470.0
3174.0	548.00
2013.0	2465.0
3166.0	2603.0
3036.0	1863.0
3017.0	292.00
3153.0	486.00
1592.0	2534.0
3042.0	560.00
2097.0	2574.0
2459.0	541.00
2538.0	2327.0
1011.0	1972.0
2590.0	2400.0
2762.0	2092.0
2752.0	610.00
2185.0	2128.0
900.00	2569.0
930.00	2594.0
542.00	2500.0
553.00	2589.0
2223.0	2011.0
2533.0	1801.0
2515.0	2543.0
811.00	1938.0
1073.0	2552.0
875.00	2076.0
1036.0	550.00
1502.0	537.00
2176.0	526.00
3289.0	608.00
3293.0	2080.0
3128.0	476.00
2693.0	2437.0
594.00	2562.0
2135.0	1993.0
1947.0	563.00
1560.0	582.00
1571.0	2070.0
2699.0	611.00
1533.0	2065.0
2645.0	582.00
1311.0	451.00
3196.0	2567.0
2529.0	349.00
2680.0	1975.0
1632.0	1914.0
1044.0	2090.0
501.00	2660.0
3350.0	2123.0
3335.0	2025.0
1681.0	2036.0
1590.0	2694.0
728.00	2128.0
2172.0	2616.0
1909.0	466.00
2205.0	2144.0
1940.0	647.00
2626.0	1927.0
1634.0	594.00
1989.0	1729.0
2645.0	1924.0
1256.0	629.00
3139.0	1884.0
2555.0	2613.0
791.00	438.00
2100.0	2551.0
1611.0	682.00
1421.0	2555.0
2159.0	1997.0
3167.0	439.00
3260.0	2706.0
2101.0	1875.0
2592.0	2490.0
2294.0	2163.0
2182.0	2573.0
1596.0	2662.0
614.00	2752.0
3183.0	1936.0
2621.0	518.00
2743.0	2001.0
3137.0	425.00
1516.0	2529.0
903.00	545.00
2514.0	1843.0
2929.0	2922.0
1108.0	2867.0
3106.0	1860.0
1449.0	435.00
783.00	1759.0
3261.0	2652.0
2054.0	1915.0
1818.0	2186.0
642.00	2622.0
2155.0	2074.0
496.00	443.00
2571.0	477.00
1796.0	1222.0
2693.0	2654.0
3116.0	1818.0
2601.0	1890.0
785.00	1847.0
2788.0	651.00
908.00	533.00
2616.0	1937.0
2088.0	1889.0
3301.0	2779.0
2579.0	2494.0
3122.0	1863.0
1513.0	487.00
919.00	507.00
2735.0	479.00
2586.0	1783.0
1512.0	2551.0
2400.0	2310.0
1710.0	2002.0
2231.0	521.00
1577.0	2677.0
2578.0	563.00
986.00	2744.0
1967.0	383.00
2253.0	1996.0
2198.0	1910.0
3117.0	2475.0
3262.0	610.00
3437.0	2156.0
1417.0	2598.0
2659.0	1985.0
2931.0	530.00
2300.0	1221.0
3044.0	376.00
2744.0	496.00
3288.0	424.00
3366.0	2709.0
1995.0	1498.0
1534.0	2628.0
2046.0	2495.0
3021.0	459.00
1694.0	629.00
2089.0	1926.0
1378.0	1264.0
1696.0	2020.0
1487.0	447.00
742.00	2491.0
950.00	593.00
796.00	472.00
2217.0	466.00
2503.0	473.00
2629.0	555.00
2722.0	2103.0
3050.0	1821.0
719.00	473.00
620.00	1827.0
834.00	2007.0
1406.0	2049.0
3311.0	2706.0
1380.0	511.00
2223.0	2076.0
2587.0	2420.0
971.00	1314.0
3293.0	1948.0
797.00	1800.0
2182.0	2076.0
1676.0	2141.0
2736.0	488.00
1687.0	536.00
1720.0	550.00
2008.0	485.00
1557.0	567.00
3063.0	392.00
2524.0	500.00
2100.0	2613.0
1510.0	2589.0
846.00	1463.0
1385.0	432.00
2617.0	1960.0
3368.0	674.00
675.00	1584.0
2730.0	2109.0
2189.0	2015.0
2083.0	628.00
2317.0	1916.0
2094.0	406.00
1542.0	1831.0
2171.0	2677.0
2630.0	1955.0
764.00	1936.0
2073.0	1951.0
2138.0	2033.0
2035.0	2534.0
3482.0	2213.0
2651.0	2025.0
1959.0	424.00
1875.0	1463.0
3018.0	2371.0
1608.0	2633.0
3276.0	2721.0
2222.0	2139.0
1584.0	2760.0
1596.0	2697.0
900.00	516.00
722.00	2225.0
2260.0	2180.0
1400.0	2356.0
2065.0	2675.0
968.00	2043.0
3057.0	1870.0
3025.0	1723.0
1088.0	2006.0
3205.0	1977.0
1911.0	2446.0
891.00	498.00
3359.0	590.00
3100.0	1759.0
850.00	473.00
3303.0	2039.0
2015.0	541.00
2861.0	501.00
2892.0	485.00
3161.0	2634.0
3170.0	1909.0
3243.0	2625.0
2060.0	1908.0
2728.0	2089.0
2812.0	1874.0
3085.0	1814.0
3305.0	512.00
747.00	511.00
2723.0	2676.0
445.00	383.00
3150.0	497.00
1692.0	1135.0
735.00	2533.0
1683.0	2685.0
2241.0	596.00
2104.0	2478.0
3339.0	1964.0
1226.0	477.00
1442.0	1687.0
763.00	1832.0
1436.0	1795.0
1696.0	551.00
824.00	1681.0
3283.0	1918.0
906.00	1991.0
2545.0	1810.0
1589.0	2097.0
2236.0	1817.0
3207.0	2601.0
1345.0	1326.0
2843.0	2194.0
1078.0	614.00
1582.0	2048.0
1844.0	1462.0
915.00	2623.0
569.00	2364.0
1886.0	1495.0
969.00	2819.0
1133.0	566.00
1812.0	2813.0
662.00	428.00
819.00	2049.0
592.00	2519.0
820.00	1873.0
1001.0	2749.0
1538.0	1868.0
1971.0	1877.0
717.00	379.00
957.00	2630.0
2526.0	1622.0
2870.0	1914.0
867.00	1982.0
2787.0	2619.0
1477.0	522.00
1485.0	1791.0
2640.0	2534.0
1531.0	2545.0
1726.0	1109.0
3097.0	2518.0
2387.0	1956.0
3007.0	417.00
753.00	455.00
2543.0	2410.0
3093.0	2528.0
1970.0	2530.0
1545.0	2744.0
2639.0	526.00
3218.0	2692.0
899.00	540.00
2563.0	2652.0
717.00	2692.0
1680.0	417.00
2344.0	2794.0
2573.0	417.00
1923.0	2340.0
863.00	2141.0
2119.0	2535.0
3197.0	2609.0
2289.0	2076.0
2501.0	2436.0
1989.0	1857.0
665.00	424.00
2586.0	394.00
1771.0	514.00
3145.0	2525.0
3105.0	675.00
3116.0	593.00
3332.0	2771.0
2771.0	2039.0
3018.0	2361.0
2725.0	2645.0
2665.0	1870.0
2720.0	2039.0
900.00	1733.0
1400.0	679.00
1630.0	2010.0
3029.0	512.00
689.00	1834.0
3147.0	2684.0
2623.0	1995.0
3129.0	2526.0
782.00	556.00
2653.0	686.00
995.00	589.00
2709.0	481.00
695.00	484.00
1836.0	2808.0
3104.0	551.00
2437.0	1996.0
1776.0	2047.0
2077.0	2553.0
1323.0	428.00
676.00	2530.0
2169.0	2092.0
3218.0	1875.0
781.00	536.00
815.00	1956.0
2065.0	435.00
2681.0	1916.0
2236.0	2126.0
1491.0	1905.0
1589.0	1709.0
581.00	2459.0
3227.0	424.00
856.00	2539.0
2772.0	2021.0
1676.0	2039.0
2332.0	1187.0
2052.0	2515.0
1329.0	1266.0
1721.0	2619.0
444.00	2499.0
1430.0	1853.0
2224.0	2669.0
2490.0	424.00
930.00	2649.0
2238.0	636.00
2174.0	1851.0
844.00	503.00
3121.0	2518.0
2735.0	2639.0
2632.0	2021.0
1560.0	502.00
2096.0	1961.0
908.00	545.00
3217.0	2675.0
1021.0	586.00
682.00	2496.0
2158.0	1924.0
833.00	2615.0
2644.0	2529.0
2094.0	589.00
953.00	1682.0
2776.0	524.00
2855.0	529.00
1687.0	2645.0
3232.0	2748.0
2718.0	1933.0
2263.0	2781.0
2631.0	446.00
2744.0	593.00
1284.0	1318.0
3227.0	1976.0
818.00	413.00
2200.0	1960.0
997.00	465.00
1463.0	1879.0
1665.0	2609.0
3278.0	454.00
2785.0	2767.0
2089.0	1999.0
2055.0	500.00
1611.0	502.00
1661.0	625.00
3261.0	672.00
3102.0	1734.0
3107.0	612.00
1757.0	503.00
943.00	1997.0
1572.0	2687.0
1722.0	2266.0
1402.0	1367.0
3245.0	2111.0
3111.0	1853.0
1391.0	1804.0
2084.0	1842.0
2930.0	2306.0
1624.0	496.00
1627.0	685.00
3127.0	428.00
1657.0	596.00
3008.0	579.00
2879.0	2817.0
2724.0	2075.0
3202.0	1974.0
3364.0	2118.0
1573.0	2786.0
3144.0	2569.0
858.00	492.00
3131.0	439.00
1560.0	1885.0
2720.0	653.00
2825.0	539.00
779.00	2248.0
501.00	503.00
2107.0	455.00
2628.0	376.00
2627.0	1920.0
1530.0	563.00
2705.0	2006.0
901.00	2659.0
2251.0	2729.0
2530.0	2424.0
1018.0	530.00
1843.0	2880.0
2450.0	1676.0
912.00	2590.0
1138.0	2800.0
1708.0	2076.0
2711.0	472.00
2699.0	1727.0
3339.0	2066.0
3119.0	1777.0
641.00	2525.0
3232.0	2017.0
3095.0	424.00
850.00	2041.0
1647.0	607.00
2721.0	2049.0
2543.0	2465.0
2120.0	1902.0
3053.0	518.00
2115.0	2073.0
3107.0	439.00
1264.0	589.00
1405.0	2487.0
1389.0	1820.0
3161.0	2490.0
3057.0	488.00
1442.0	442.00
713.00	2167.0
1981.0	518.00
1581.0	462.00
2845.0	2035.0
3126.0	2552.0
3197.0	1879.0
927.00	2518.0
2570.0	2418.0
823.00	1744.0
1526.0	2500.0
3297.0	2626.0
3199.0	2467.0
1452.0	506.00
3109.0	391.00
2932.0	376.00
1548.0	2679.0
1746.0	1836.0
2166.0	1753.0
1030.0	1913.0
3175.0	2625.0
2776.0	515.00
697.00	2622.0
2024.0	2566.0
1542.0	1914.0
703.00	1270.0
1945.0	1360.0
1588.0	2625.0
587.00	541.00
2628.0	1832.0
2065.0	495.00
3237.0	2046.0
1975.0	2462.0
933.00	552.00
3234.0	615.00
1376.0	636.00
2562.0	2598.0
822.00	1812.0
2817.0	678.00
3205.0	2616.0
1515.0	1976.0
2169.0	1953.0
2090.0	2499.0
1673.0	1948.0
1321.0	2542.0
1683.0	560.00
1544.0	589.00
788.00	2707.0
2675.0	1971.0
1524.0	610.00
3063.0	2475.0
772.00	2027.0
2260.0	2745.0
2290.0	2695.0
929.00	1982.0
1225.0	1914.0
765.00	1697.0
1452.0	451.00
830.00	1789.0
2932.0	2249.0
2561.0	376.00
1787.0	540.00
2254.0	2157.0
2500.0	1674.0
3337.0	526.00
3090.0	1813.0
2661.0	539.00
1206.0	1828.0
2316.0	2870.0
2633.0	1677.0
579.00	2446.0
2776.0	2698.0
1527.0	2583.0
2993.0	1579.0
3084.0	518.00
2729.0	2679.0
878.00	2096.0
2482.0	503.00
876.00	2741.0
2162.0	582.00
2664.0	1872.0
2688.0	2569.0
2327.0	412.00
750.00	2476.0
821.00	1932.0
2762.0	1949.0
3069.0	455.00
2184.0	2024.0
1552.0	1752.0
2918.0	2783.0
1663.0	1751.0
1930.0	1776.0
2691.0	1992.0
3378.0	2123.0
1952.0	1819.0
2181.0	550.00
1594.0	1915.0
518.00	2632.0
1635.0	2761.0
2174.0	1895.0
729.00	1919.0
2516.0	470.00
1520.0	1856.0
2573.0	1959.0
2086.0	2435.0
1629.0	2642.0
2016.0	368.00
848.00	2582.0
2489.0	2096.0
1838.0	1230.0
915.00	710.00
656.00	573.00
2718.0	1890.0
2652.0	2015.0
2016.0	1852.0
915.00	1981.0
2674.0	2553.0
2534.0	2465.0
2764.0	2175.0
882.00	1192.0
2547.0	507.00
1168.0	1791.0
2084.0	514.00
1007.0	2827.0
2605.0	1873.0
2695.0	424.00
2061.0	2571.0
1612.0	2058.0
2132.0	2025.0
2163.0	1932.0
1948.0	353.00
2447.0	1280.0
1798.0	2116.0
764.00	563.00
2997.0	2357.0
2682.0	2096.0
2118.0	1918.0
1985.0	2487.0
1483.0	2499.0
2157.0	2658.0
2826.0	1898.0
1390.0	2460.0
1981.0	470.00
650.00	530.00
2099.0	2650.0
1568.0	2533.0
1271.0	1297.0
3195.0	615.00
638.00	2659.0
722.00	541.00
2281.0	2169.0
3300.0	2775.0
1637.0	484.00
760.00	503.00
2149.0	563.00
1635.0	552.00
787.00	2565.0
3226.0	2626.0
3254.0	556.00
1533.0	2359.0
1676.0	2631.0
731.00	421.00
3254.0	436.00
2809.0	2747.0
661.00	506.00
826.00	1793.0
2942.0	507.00
1871.0	675.00
589.00	1940.0
1484.0	1824.0
3282.0	2702.0
3157.0	1877.0
1609.0	563.00
1641.0	1821.0
3274.0	1985.0
3293.0	2682.0
2901.0	560.00
2227.0	2003.0
609.00	2414.0
1588.0	1881.0
3472.0	2171.0
2720.0	1986.0
1536.0	1955.0
3260.0	2647.0
3300.0	2592.0
1044.0	491.00
867.00	2076.0
2611.0	2596.0
624.00	2594.0
1518.0	1818.0
2125.0	2565.0
3266.0	1975.0
1926.0	1726.0
3200.0	1914.0
1432.0	1760.0
1973.0	1796.0
819.00	2386.0
3126.0	2549.0
649.00	1958.0
2024.0	1885.0
2291.0	2203.0
2912.0	2791.0
3130.0	1783.0
2262.0	642.00
2760.0	1960.0
3308.0	2785.0
1473.0	2380.0
776.00	488.00
1565.0	2011.0
2578.0	566.00
808.00	1965.0
3279.0	2706.0
864.00	428.00
2728.0	530.00
2567.0	1900.0
839.00	2677.0
3189.0	2647.0
3316.0	2080.0
930.00	2169.0
2519.0	1913.0
1653.0	2753.0
2040.0	409.00
3089.0	2515.0
1526.0	1884.0
2580.0	2527.0
886.00	2218.0
2281.0	2672.0
1482.0	525.00
1840.0	305.00
2667.0	1997.0
3242.0	2541.0
3409.0	2113.0
3366.0	2124.0
1378.0	2366.0
2551.0	455.00
3012.0	478.00
1551.0	2608.0
2046.0	1863.0
925.00	2022.0
2878.0	1905.0
746.00	2718.0
2162.0	2780.0
957.00	420.00
1629.0	1047.0
3357.0	2151.0
3198.0	2597.0
2726.0	2622.0
467.00	2494.0
892.00	1999.0
2143.0	2677.0
2655.0	346.00
2782.0	2730.0
2052.0	518.00
1581.0	2541.0
3109.0	2488.0
3272.0	2082.0
2074.0	1967.0
2220.0	490.00
2825.0	515.00
2168.0	1885.0
2017.0	409.00
3234.0	1905.0
579.00	514.00
3184.0	2552.0
2147.0	1988.0
1547.0	1851.0
1167.0	462.00
2605.0	526.00
1597.0	562.00
772.00	2519.0
2364.0	428.00
3117.0	1481.0
2755.0	485.00
2674.0	2620.0
2668.0	967.00
1549.0	1642.0
3256.0	567.00
865.00	2562.0
2191.0	2726.0
1619.0	1894.0
978.00	2906.0
1534.0	1830.0
2784.0	361.00
1887.0	522.00
747.00	563.00
1556.0	2544.0
3109.0	2416.0
2107.0	2585.0
1898.0	438.00
2777.0	2705.0
872.00	2537.0
1889.0	507.00
731.00	537.00
2362.0	2187.0
1651.0	1848.0
2519.0	1770.0
2606.0	1117.0
2087.0	500.00
3224.0	1899.0
1756.0	2195.0
2629.0	1971.0
855.00	1941.0
3229.0	1962.0
2513.0	455.00
1514.0	1883.0
2260.0	2765.0
2769.0	2730.0
3326.0	518.00
504.00	383.00
3122.0	1881.0
2057.0	515.00
3150.0	2590.0
2612.0	2479.0
2129.0	574.00
2658.0	2624.0
724.00	488.00
2584.0	588.00
2253.0	2722.0
1540.0	2541.0
1692.0	2163.0
1626.0	2007.0
1741.0	2056.0
1635.0	464.00
3322.0	2768.0
3207.0	1927.0
1524.0	2371.0
2060.0	1885.0
2676.0	585.00
3094.0	2504.0
[truncated: 851,674 more rows]
