# Supplementary material for: Misty Mountain clustering: application to fast unsupervised flow cytometry gating
Source: BMC Bioinformatics. 2010 Oct 9;11:502. doi: 10.1186/1471-2105-11-502 (PMC2967560; doi:10.1186/1471-2105-11-502)
Supplement: Additional file 6 — Implementation, instruction and data files. [file 1471-2105-11-502-S6.ZIP › FIGURE1A/FIGURE1A.TXT]

	864.99	672.71
	532.56	823.36
	522.16	640.94
	728.21	1010.1
	593.31	711.51
	776.90	742.05
	652.01	677.76
	725.29	629.71
	930.09	781.50
	516.15	753.65
	740.37	635.52
	582.70	649.20
	722.05	489.03
	669.24	697.50
	575.59	860.20
	707.16	673.69
	562.11	563.89
	744.29	671.58
	873.91	611.11
	872.01	727.96
	537.48	547.66
	585.74	684.02
	422.51	698.83
	552.08	669.34
	686.64	746.86
	707.97	687.83
	759.39	662.59
	805.73	697.26
	881.40	705.74
	1117.3	611.47
	933.51	764.72
	599.67	762.16
	630.91	704.62
	972.79	750.09
	509.50	627.00
	639.25	741.58
	656.06	623.97
	628.81	790.58
	575.68	867.69
	788.86	555.49
	803.44	713.28
	768.78	675.15
	514.24	545.02
	912.54	711.73
	850.73	631.19
	602.12	667.98
	773.65	624.47
	525.78	927.99
	782.49	725.62
	571.75	626.33
	668.77	761.22
	842.79	585.48
	515.15	521.72
	352.93	677.14
	725.49	645.24
	736.26	736.60
	639.01	872.76
	1025.7	766.34
	960.76	808.08
	786.72	720.97
	691.13	630.60
	844.58	695.43
	762.19	858.16
	606.64	648.89
	1018.5	602.83
	728.34	641.93
	705.30	681.16
	611.88	722.48
	568.21	593.97
	665.72	736.99
	783.10	592.07
	471.11	672.59
	790.64	898.02
	853.59	588.64
	595.55	738.88
	609.27	727.11
	593.44	803.88
	835.30	561.73
	865.92	767.01
	619.54	849.62
	743.20	656.68
	825.66	830.34
	596.24	711.17
	750.29	721.99
	706.56	770.15
	561.06	752.00
	567.12	724.42
	681.48	794.85
	626.66	691.68
	406.57	705.60
	664.04	772.70
	708.96	670.94
	530.71	632.47
	421.20	687.47
	758.82	720.07
	727.14	623.25
	587.25	624.44
	878.04	783.63
	560.79	808.99
	610.31	744.75
	559.37	652.93
	750.56	426.84
	623.88	622.15
	612.71	679.10
	523.40	609.41
	773.31	809.47
	622.23	804.98
	743.67	686.70
	907.03	555.73
	898.51	523.33
	532.51	791.04
	553.84	829.93
	663.59	793.79
	797.44	619.72
	612.54	716.74
	867.52	668.41
	358.85	649.90
	733.81	706.14
	809.72	682.46
	658.28	860.15
	791.62	580.19
	365.35	804.43
	693.27	648.18
	657.09	633.33
	655.41	766.49
	372.67	755.68
	652.54	631.23
	402.15	624.82
	655.73	783.19
	751.95	613.62
	842.27	691.24
	599.36	704.58
	1011.2	681.68
	496.45	545.31
	712.76	837.71
	798.70	664.73
	677.06	730.08
	447.97	749.58
	704.07	562.40
	786.87	1079.1
	711.53	675.78
	844.58	884.83
	732.32	625.73
	577.82	785.82
	754.90	581.36
	911.04	602.68
	656.45	875.13
	638.37	807.08
	775.91	693.14
	1095.9	670.50
	639.85	761.12
	928.69	749.99
	826.91	908.99
	895.34	595.52
	461.94	712.13
	560.40	712.99
	895.05	675.99
	808.96	721.45
	519.82	795.99
	818.76	698.03
	896.58	770.46
	757.20	707.27
	542.51	602.15
	592.81	582.36
	820.34	745.68
	728.11	646.55
	625.37	810.30
	693.47	739.72
	692.24	658.59
	607.93	739.01
	446.23	465.10
	753.39	820.02
	798.83	535.11
	605.19	651.84
	844.49	814.70
	947.56	746.53
	644.93	718.61
	654.01	676.95
	714.32	591.65
	697.68	615.06
	482.39	682.76
	844.64	690.12
	627.61	714.90
	287.08	746.97
	656.53	535.70
	807.90	512.73
	625.21	710.47
	505.43	628.38
	921.61	841.07
	769.69	714.54
	428.09	719.42
	682.41	522.00
	836.39	585.98
	668.39	705.20
	616.51	578.19
	837.18	604.49
	679.69	841.68
	735.37	658.93
	394.28	500.65
	554.88	776.36
	669.37	620.93
	604.91	550.20
	677.00	804.60
	808.05	721.96
	673.12	658.38
	887.57	757.36
	464.47	547.52
	870.26	692.31
	825.39	717.91
	354.13	774.04
	457.26	723.75
	683.34	834.58
	814.63	928.52
	388.22	633.45
	473.48	793.04
	507.14	508.37
	619.49	663.70
	829.64	724.77
	727.97	747.35
	866.82	667.77
	880.32	675.74
	839.73	911.43
	471.99	746.10
	823.45	719.33
	752.55	844.30
	715.54	636.67
	750.43	649.19
	772.53	718.52
	858.69	789.04
	771.10	773.74
	721.90	760.22
	984.72	676.29
	815.49	884.89
	455.46	688.73
	813.72	800.69
	868.00	815.21
	944.55	813.38
	470.69	748.39
	740.72	790.01
	478.92	653.74
	672.89	786.86
	627.44	595.62
	654.50	633.60
	775.62	857.06
	668.83	646.56
	846.08	694.27
	666.98	684.65
	684.94	747.11
	823.74	806.70
	844.83	541.38
	744.00	825.71
	1044.7	595.41
	515.86	701.81
	662.14	763.72
	763.72	673.38
	764.63	805.55
	717.02	695.98
	434.12	633.53
	746.20	586.89
	442.61	700.35
	845.81	597.92
	887.79	701.11
	621.83	666.70
	934.91	650.55
	742.33	699.76
	722.47	620.78
	718.16	635.33
	987.54	511.89
	588.60	667.55
	727.76	634.00
	536.21	541.27
	571.99	769.91
	771.54	722.14
	715.05	532.13
	667.62	748.98
	439.69	665.64
	825.32	774.09
	553.30	794.88
	489.76	806.86
	733.92	542.62
	624.70	668.39
	589.03	704.55
	705.70	676.83
	932.52	754.12
	680.84	689.86
	688.19	787.73
	743.87	661.11
	646.93	810.78
	861.71	637.67
	558.73	670.97
	533.32	562.67
	443.28	723.57
	697.27	606.71
	714.15	654.66
	773.33	579.24
	544.44	623.97
	679.99	758.42
	544.97	668.57
	311.27	579.38
	552.56	770.75
	630.89	792.98
	681.27	750.16
	750.10	790.18
	592.37	838.18
	806.97	618.20
	1020.6	702.36
	813.70	770.51
	529.76	748.46
	636.88	685.95
	626.32	919.09
	817.31	778.78
	672.74	826.31
	990.95	719.59
	724.43	785.80
	635.73	758.88
	761.96	592.25
	398.70	705.09
	607.66	655.77
	496.50	688.10
	913.04	533.84
	752.47	664.93
	415.08	583.54
	1033.7	756.52
	548.72	692.81
	747.10	780.18
	916.05	652.73
	624.27	515.07
	794.91	775.88
	807.95	843.08
	941.86	730.36
	515.33	735.46
	585.18	487.57
	550.94	763.58
	646.11	816.15
	796.00	867.76
	696.42	686.92
	699.23	635.50
	431.18	583.64
	851.76	603.46
	503.25	742.00
	777.45	661.33
	601.67	770.22
	591.54	872.96
	532.95	822.43
	459.37	627.46
	691.02	798.57
	814.75	718.78
	812.08	496.95
	869.42	880.24
	744.61	807.83
	860.52	706.00
	1037.4	968.05
	682.91	738.21
	798.64	698.48
	772.49	844.07
	877.00	711.07
	664.71	668.20
	816.41	718.83
	683.54	764.50
	437.28	912.42
	705.25	743.28
	764.70	754.96
	584.42	775.20
	549.74	798.00
	703.76	608.57
	725.05	750.96
	827.19	748.77
	659.03	508.13
	784.75	733.70
	630.66	489.42
	810.90	741.79
	763.35	813.80
	653.44	745.71
	431.67	770.69
	879.39	834.13
	494.68	794.33
	648.88	741.46
	648.67	639.20
	1031.8	704.79
	634.35	518.98
	578.69	690.32
	795.93	714.66
	942.79	747.35
	794.26	747.57
	662.37	561.40
	593.35	710.76
	874.62	753.82
	891.42	781.47
	331.95	786.95
	886.88	573.44
	616.34	618.32
	603.72	783.03
	497.40	737.02
	530.04	852.15
	742.37	705.93
	854.34	655.54
	595.60	780.30
	730.45	603.07
	546.01	587.83
	461.61	689.48
	596.11	805.25
	752.75	748.29
	746.56	580.19
	488.32	657.56
	748.70	749.48
	752.99	653.82
	359.09	676.70
	508.82	809.44
	812.27	822.18
	627.14	720.83
	479.63	670.88
	539.68	672.97
	515.27	757.70
	759.73	796.94
	675.27	667.98
	477.51	610.40
	846.12	787.65
	543.06	601.07
	879.23	498.69
	542.13	635.96
	657.68	654.31
	655.90	672.27
	525.05	788.85
	551.42	668.38
	796.01	732.63
	652.91	675.94
	527.33	701.31
	554.72	759.13
	484.46	692.13
	703.48	723.98
	380.89	854.64
	655.82	757.23
	1002.2	753.11
	845.46	787.61
	504.06	844.06
	943.93	661.51
	619.46	748.75
	856.83	548.47
	714.80	865.30
	848.84	670.86
	579.42	676.63
	361.01	682.04
	887.14	746.26
	751.54	716.44
	820.47	572.38
	744.48	722.86
	526.47	660.84
	772.75	824.26
	724.01	713.56
	667.28	644.83
	966.94	840.94
	598.07	684.74
	599.46	840.74
	1042.6	644.46
	722.55	704.59
	771.58	706.85
	586.42	496.53
	365.44	832.13
	488.54	679.46
	694.17	691.95
	306.76	734.82
	624.69	544.51
	499.75	757.20
	607.22	674.72
	547.07	600.25
	849.99	789.15
	763.54	719.02
	748.85	718.69
	528.88	832.69
	718.31	695.71
	804.96	857.64
	900.04	940.60
	914.87	580.24
	731.23	635.62
	978.57	856.15
	699.61	857.53
	589.28	664.91
	757.93	891.44
	752.76	759.28
	810.93	534.73
	725.28	773.30
	684.07	534.19
	876.85	741.45
	857.54	648.74
	603.86	920.67
	653.87	700.90
	724.22	635.44
	915.63	719.59
	744.41	561.33
	530.85	784.41
	820.21	656.56
	643.32	531.81
	821.70	725.62
	697.35	694.23
	803.72	710.28
	772.86	707.46
	852.45	618.49
	645.88	650.24
	757.25	572.52
	753.03	800.13
	474.93	494.23
	658.03	499.60
	690.41	720.36
	971.23	1016.0
	798.29	785.89
	566.80	531.05
	816.35	580.04
	858.72	463.49
	559.81	826.67
	789.99	688.78
	718.29	767.79
	721.25	586.13
	612.56	809.51
	645.42	619.50
	820.77	765.11
	709.89	629.92
	653.52	658.71
	499.71	802.78
	675.22	896.54
	512.90	762.28
	717.29	720.83
	561.57	711.31
	906.63	877.02
	869.84	678.31
	986.26	448.68
	742.03	787.88
	894.58	645.27
	887.69	625.29
	554.75	767.57
	617.48	794.21
	879.37	379.01
	648.87	629.02
	705.71	699.99
	614.50	860.56
	894.47	498.03
	316.27	644.22
	730.28	893.25
	778.20	924.80
	630.57	695.31
	606.94	742.15
	627.81	582.24
	1256.0	603.04
	924.45	840.53
	425.38	541.44
	657.64	777.36
	895.16	841.64
	518.60	584.37
	703.53	681.10
	693.95	663.55
	617.73	504.88
	768.42	709.89
	679.60	687.94
	810.86	738.80
	707.70	717.98
	571.61	852.83
	383.42	720.29
	712.27	806.83
	863.12	822.18
	610.40	681.27
	1170.9	809.06
	914.33	663.63
	591.00	733.54
	833.03	739.58
	373.36	725.93
	558.05	622.94
	749.99	630.01
	740.99	680.52
	572.31	761.03
	815.28	753.70
	601.41	591.06
	663.52	734.93
	777.64	710.36
	592.08	767.61
	801.60	782.11
	894.14	677.75
	680.58	819.42
	580.72	799.37
	568.63	682.17
	712.79	526.04
	894.81	809.07
	943.89	695.81
	543.73	558.08
	628.58	736.53
	1100.4	578.77
	590.46	764.81
	799.36	598.24
	562.25	657.14
	600.91	633.83
	507.72	555.56
	389.31	552.63
	714.96	684.71
	438.53	877.00
	673.28	563.33
	425.17	805.05
	955.68	539.45
	498.73	605.34
	666.80	671.45
	678.58	796.16
	753.22	864.04
	664.98	807.17
	654.75	716.74
	650.85	776.89
	834.63	703.78
	538.43	639.88
	454.79	618.85
	767.54	546.95
	618.10	758.48
	871.02	638.32
	463.16	609.50
	539.94	674.53
	681.63	524.77
	721.30	905.62
	689.07	685.55
	503.44	587.96
	524.79	693.53
	514.04	819.58
	749.40	828.42
	711.78	663.51
	781.86	656.00
	751.23	662.06
	724.32	596.72
	445.45	569.16
	634.17	671.18
	665.73	735.45
	601.88	780.93
	556.14	787.62
	801.38	722.65
	810.84	816.24
	699.94	732.72
	859.26	886.77
	752.17	669.28
	614.02	746.05
	969.87	791.56
	505.22	522.21
	825.74	635.12
	526.55	751.55
	733.44	647.01
	531.41	608.53
	655.15	669.45
	541.73	776.00
	525.50	662.21
	638.65	764.03
	668.17	544.90
	521.28	729.02
	932.78	858.24
	632.69	882.44
	690.91	606.54
	723.91	546.39
	815.18	647.72
	893.10	609.24
	986.28	606.09
	893.47	611.17
	873.05	782.50
	904.65	539.77
	664.51	500.75
	811.18	620.16
	872.73	655.32
	572.61	750.13
	707.44	749.12
	621.31	449.08
	683.41	776.94
	749.19	774.50
	543.78	699.17
	686.51	796.94
	872.69	779.06
	451.12	542.58
	797.14	751.91
	510.50	490.47
	909.59	836.83
	513.36	760.11
	1014.3	732.73
	585.19	756.54
	881.51	866.03
	527.47	631.14
	711.75	739.54
	529.00	607.25
	704.97	734.91
	613.80	789.30
	727.60	631.37
	740.65	592.86
	908.80	664.05
	766.13	621.26
	902.15	755.46
	668.24	656.30
	518.11	636.34
	643.49	610.37
	511.30	850.83
	857.14	763.97
	589.90	645.94
	834.39	840.59
	579.29	837.00
	813.50	752.56
	656.34	624.98
	629.09	669.20
	693.47	611.17
	829.88	531.38
	707.26	786.11
	641.60	741.19
	959.47	755.07
	458.34	777.31
	635.27	772.44
	690.48	617.90
	696.91	725.49
	790.31	884.59
	628.77	705.56
	552.10	729.22
	543.05	415.14
	866.86	659.70
	604.59	593.12
	242.41	797.51
	592.93	523.09
	452.66	738.03
	840.21	492.60
	651.01	666.36
	1055.2	723.44
	687.70	745.86
	730.12	730.81
	642.18	685.16
	306.75	689.55
	481.16	795.69
	656.13	689.42
	761.86	620.85
	671.09	688.73
	543.44	727.18
	749.91	585.33
	614.63	876.69
	517.09	701.22
	703.79	826.40
	547.65	739.88
	764.28	812.42
	797.93	443.30
	577.45	721.81
	538.15	722.74
	668.29	769.07
	744.05	717.91
	709.17	782.83
	729.03	732.02
	563.22	646.68
	768.57	666.55
	619.08	692.15
	688.55	697.07
	612.44	570.30
	660.94	752.65
	442.53	879.59
	644.90	619.23
	746.30	646.84
	771.30	567.54
	835.44	770.17
	1147.7	769.31
	547.23	674.37
	707.68	733.33
	702.73	763.94
	713.39	785.18
	374.47	504.23
	687.37	488.42
	931.51	523.44
	580.82	799.44
	722.83	667.64
	382.45	523.07
	583.41	493.38
	573.04	749.87
	729.21	620.35
	713.08	756.29
	857.98	676.54
	852.90	832.68
	885.02	837.79
	808.35	709.02
	430.17	730.30
	536.24	514.80
	693.69	805.64
	955.78	803.03
	866.38	715.48
	783.64	726.53
	873.74	731.28
	605.89	734.80
	643.99	770.33
	632.88	769.59
	702.27	728.68
	550.20	825.88
	576.45	675.32
	744.34	587.25
	651.96	862.28
	806.59	691.59
	825.35	812.01
	837.78	719.04
	723.98	748.96
	1004.9	725.90
	391.17	868.80
	696.40	692.14
	564.48	599.83
	601.15	744.04
	627.57	743.67
	941.21	846.17
	810.69	643.65
	623.46	637.39
	607.56	753.62
	872.93	630.33
	697.83	747.85
	609.02	862.77
	487.69	753.40
	613.09	671.32
	855.52	470.26
	819.55	749.16
	718.82	694.05
	940.87	834.49
	815.07	781.41
	704.86	675.74
	864.02	646.24
	688.13	781.44
	911.17	766.15
	703.82	762.30
	469.66	799.21
	704.17	705.59
	836.76	717.68
	761.72	705.13
	733.41	788.35
	427.48	899.99
	744.64	756.16
	646.45	708.79
	796.18	644.90
	764.40	603.63
	585.87	671.58
	773.73	782.23
	564.73	488.00
	340.31	830.08
	808.36	871.05
	719.92	731.75
	533.77	663.96
	758.58	493.13
	509.99	784.43
	704.99	601.78
	789.38	725.54
	724.98	739.39
	751.34	457.72
	352.58	614.42
	814.68	633.89
	783.39	821.89
	571.65	722.40
	651.12	644.40
	639.53	644.04
	843.80	823.91
	551.23	812.74
	586.86	765.97
	631.13	708.76
	415.68	598.88
	583.93	675.28
	625.29	694.71
	490.95	521.28
	397.78	882.86
	768.01	826.52
	773.27	628.15
	543.71	783.40
	578.47	663.30
	819.20	681.87
	634.11	727.00
	746.89	689.31
	500.37	847.82
	705.55	507.26
	550.48	588.71
	693.90	752.20
	877.77	679.57
	851.68	690.06
	1006.5	793.86
	580.49	837.20
	817.84	515.26
	387.99	670.03
	551.79	734.73
	463.50	606.46
	820.76	641.49
	636.85	625.11
	918.27	735.31
	704.46	782.86
	647.49	690.94
	808.67	589.27
	913.96	490.46
	701.63	639.66
	710.74	711.18
	584.68	746.27
	879.97	587.29
	836.15	575.89
	574.07	701.13
	701.56	794.24
	455.64	610.39
	634.72	740.78
	701.74	763.61
	911.16	754.47
	1043.1	680.16
	734.01	579.51
	638.65	785.09
	761.69	766.27
	459.72	601.97
	647.50	685.01
	604.62	684.85
	909.98	539.19
	554.36	768.34
	731.11	630.71
	444.73	461.35
	783.46	638.86
	631.48	456.64
	503.97	837.11
	570.65	638.40
	488.34	545.29
	625.15	773.47
	558.94	630.78
	553.40	584.85
	577.55	599.33
	675.95	854.39
	639.39	756.65
	734.26	835.76
	735.64	692.56
	682.57	564.17
	956.06	690.81
	894.98	830.38
	583.76	689.42
	695.85	674.68
	1005.4	674.44
	1010.5	585.50
	591.38	766.14
	882.17	841.43
	421.12	530.50
	571.05	645.38
	653.25	740.91
	828.38	557.62
	575.56	804.92
	838.45	645.29
	617.61	652.64
	773.06	657.14
	737.60	818.58
	651.98	805.67
	884.56	703.41
	688.82	522.42
	446.11	809.68
	781.99	605.68
	884.59	524.16
	837.08	604.64
	752.83	674.32
	771.23	603.11
	440.65	984.56
	1025.1	593.01
	706.32	540.26
	770.74	602.57
	529.97	738.24
	582.47	686.87
	914.91	610.08
	637.97	567.57
	847.98	762.09
	650.94	670.43
	796.80	899.60
	625.19	706.02
	837.03	742.80
	942.00	698.01
	688.74	750.15
	760.18	647.12
	561.11	748.40
	687.96	792.80
	583.89	707.79
	628.60	810.67
	678.26	772.60
	676.52	759.82
	697.76	692.43
	563.95	756.56
	665.59	726.63
	722.16	741.77
	950.29	607.87
	685.31	691.04
	965.92	806.25
	797.16	609.73
	751.06	747.83
	796.24	595.99
	599.37	779.84
	645.95	801.64
	760.00	775.21
	611.92	793.93
	909.01	746.06
	932.77	743.77
	721.62	596.46
	461.55	728.81
	942.74	618.86
	443.65	847.23
	736.32	675.24
	729.73	756.42
	806.33	692.95
	356.31	657.16
	558.71	544.26
	645.21	531.64
	686.07	620.71
	444.41	786.70
	625.31	672.91
	623.08	902.10
	590.06	815.51
	772.18	802.39
	612.75	714.57
	658.10	770.39
	830.45	790.85
	702.24	763.18
	468.85	764.39
	835.39	712.92
	688.63	814.33
	738.40	635.91
	731.88	493.62
	584.95	696.33
	774.69	777.81
	691.07	985.34
	767.41	667.40
	624.92	732.46
	793.18	622.22
	496.60	663.85
	629.56	688.15
	633.78	807.93
	955.35	853.00
	794.74	679.64
	478.90	691.79
	746.91	755.06
	729.56	715.21
	932.88	753.78
	612.25	725.19
	625.02	557.54
	828.64	741.02
	345.61	720.93
	641.85	606.39
	764.73	610.52
	807.63	655.47
	973.18	599.89
	625.90	661.59
	780.82	836.57
	799.81	860.82
	558.85	696.63
	696.34	643.33
	815.69	643.79
	734.43	682.45
	880.75	740.05
	597.79	715.97
	715.85	678.20
	506.33	643.94
	646.09	593.25
	589.35	748.04
	673.08	783.98
	759.06	696.54
	869.74	808.97
	511.44	694.06
	755.70	687.80
	712.51	608.70
	495.62	668.49
	844.87	703.60
	710.59	809.11
	598.77	574.07
	768.44	632.65
	713.88	712.79
	456.11	682.15
	483.41	536.14
	753.14	671.12
	673.53	609.08
	584.61	619.07
	791.14	617.91
	427.13	595.04
	263.96	734.69
	571.81	694.95
	582.54	774.19
	676.05	697.83
	779.92	595.78
	715.39	720.82
	872.73	851.54
	738.85	701.70
	702.66	806.46
	666.27	545.64
	779.26	725.93
	1121.5	648.58
	498.64	849.60
	650.43	556.96
	688.32	563.80
	686.29	554.41
	568.44	431.67
	672.22	812.99
	703.47	663.94
	700.81	652.74
	527.67	616.55
	680.42	736.50
	567.27	684.88
	750.38	792.70
	669.57	547.16
	645.96	746.52
	717.10	760.65
	296.46	612.35
	766.42	697.24
	1146.3	742.11
	1051.7	625.43
	683.49	649.61
	600.69	634.68
	988.51	744.02
	801.03	611.73
	698.90	656.06
	655.98	823.08
	821.34	692.81
	798.20	778.37
	761.13	744.10
	434.85	630.33
	661.88	708.48
	669.86	631.93
	341.03	549.20
	759.09	543.08
	694.24	740.49
	706.77	744.40
	822.48	795.22
	588.99	774.62
	760.25	990.34
	638.45	709.61
	588.47	644.54
	569.85	811.26
	733.71	773.92
	381.39	552.01
	656.74	653.28
	624.71	730.08
	519.84	767.93
	613.55	613.77
	746.87	662.44
	750.37	818.79
	695.28	633.85
	850.48	621.29
	625.97	510.12
	726.11	519.11
	963.25	666.57
	835.71	830.46
	924.38	640.98
	890.34	741.88
	563.34	945.06
	766.66	707.76
	445.82	562.80
	775.07	658.70
	736.06	879.02
	949.04	735.37
	651.73	736.98
	681.02	787.83
	976.96	735.60
	617.33	789.69
	521.27	787.93
	995.37	726.15
	738.25	825.34
	618.56	669.81
	669.74	658.93
	664.33	650.48
	687.55	679.52
	566.37	550.82
	882.11	716.21
	689.88	637.57
	757.93	634.27
	399.24	967.55
	466.84	621.42
	774.21	495.47
	784.63	747.44
	720.44	763.16
	768.31	730.13
	738.30	753.04
	678.78	586.95
	842.33	644.93
	797.77	764.24
	603.98	757.21
	648.68	747.91
	797.18	787.73
	811.73	615.41
	531.61	623.24
	671.59	481.44
	531.78	576.64
	388.14	836.73
	482.83	683.33
	513.71	709.68
	476.69	704.56
	849.42	666.54
	837.96	718.27
	786.00	762.03
	663.09	675.76
	678.70	761.96
	694.75	712.92
	906.24	621.73
	829.12	724.53
	755.24	576.46
	923.16	609.50
	525.58	603.94
	668.42	799.95
	728.60	787.49
	584.73	541.39
	745.05	794.73
	668.35	801.09
	750.54	765.04
	661.21	681.20
	746.82	682.38
	614.04	564.91
	735.51	721.68
	775.56	946.52
	787.82	543.85
	556.32	582.32
	361.74	741.15
	854.99	533.92
	619.16	723.01
	622.60	500.68
	811.87	694.64
	647.41	696.55
	634.72	815.31
	557.17	538.85
	767.71	693.95
	726.03	802.87
	897.89	624.66
	481.28	773.57
	668.65	711.75
	863.79	888.69
	718.69	694.45
	587.53	638.02
	794.73	664.66
	870.24	733.97
	981.53	588.03
	903.57	796.89
	587.96	607.25
	678.66	702.66
	1018.8	871.57
	886.93	754.51
	905.56	639.18
	799.13	666.77
	669.52	910.63
	663.06	842.46
	754.75	798.65
	276.62	790.46
	511.37	738.61
	808.19	843.62
	776.66	610.18
	638.64	552.24
	435.88	625.52
	717.01	768.57
	844.81	661.79
	541.42	613.51
	575.73	642.15
	838.88	823.24
	904.56	671.77
	575.50	720.67
	880.75	790.11
	605.31	591.88
	805.09	820.56
	727.84	733.03
	718.11	666.53
	589.06	563.93
	484.46	704.93
	717.22	661.80
	867.45	685.16
	752.65	768.62
	808.82	661.22
	841.90	866.54
	692.16	726.41
	706.43	818.41
	696.49	857.55
	905.33	637.04
	715.02	634.97
	617.42	801.16
	440.82	503.41
	878.70	516.20
	845.60	833.97
	748.44	648.93
	560.79	916.35
	573.11	636.53
	916.30	750.65
	732.17	741.83
	798.40	644.81
	549.45	641.62
	785.36	734.76
	917.46	908.30
	818.45	762.49
	645.84	815.44
	703.38	735.16
	754.87	612.57
	974.86	782.93
	460.72	715.47
	540.99	721.11
	759.55	808.07
	943.11	566.53
	688.82	887.47
	787.06	779.54
	707.64	670.54
	628.13	937.95
	733.11	709.94
	590.68	919.42
	669.00	743.43
	841.87	537.48
	701.39	599.73
	851.70	718.02
	576.41	721.59
	694.17	652.23
	668.61	660.42
	791.96	677.34
	773.37	657.73
	379.31	761.12
	906.31	794.58
	859.13	662.90
	770.08	682.18
	702.12	742.57
	924.40	671.68
	669.00	802.26
	717.79	787.35
	651.48	680.74
	685.70	746.86
	494.85	761.23
	671.69	708.42
	692.07	664.39
	779.16	756.99
	991.19	565.48
	682.94	563.36
	345.61	741.34
	606.91	614.29
	590.93	599.61
	851.47	872.55
	830.93	784.53
	706.04	653.10
	386.09	791.49
	851.12	717.68
	676.44	722.82
	730.25	694.12
	680.01	812.05
	557.34	555.59
	576.28	736.58
	722.68	740.78
	622.41	655.90
	674.28	678.14
	870.63	563.59
	633.98	667.74
	519.17	644.60
	657.72	658.96
	724.48	623.14
	799.54	508.24
	699.31	611.33
	1112.4	565.41
	427.14	615.18
	649.21	737.76
	847.55	640.94
	445.90	591.48
	618.65	799.09
	639.79	786.60
	801.37	748.81
	679.25	586.97
	640.00	628.12
	494.48	799.67
	876.18	648.99
	826.50	852.90
	629.48	783.74
	776.49	760.33
	771.84	468.02
	730.04	723.35
	877.98	732.49
	537.07	795.04
	759.71	718.19
	906.42	613.41
	681.17	706.98
	544.18	748.21
	645.81	860.60
	580.96	701.44
	645.40	563.56
	851.66	680.93
	846.56	601.69
	612.57	694.24
	750.90	719.76
	590.68	762.17
	430.58	755.54
	771.05	624.42
	491.84	627.41
	742.91	653.64
	654.66	827.11
	603.04	732.70
	766.36	681.91
	681.61	581.62
	515.19	650.35
	893.63	582.76
	749.49	776.91
	596.22	550.82
	561.32	713.73
	579.98	626.04
	829.01	646.87
	609.69	846.93
	574.76	791.12
	575.64	699.47
	890.82	643.66
	890.53	773.79
	825.70	772.75
	860.07	744.84
	791.46	517.93
	894.26	473.12
	981.64	712.50
	703.06	720.91
	979.73	576.14
	743.28	870.48
	768.97	814.29
	1052.6	558.64
	902.39	604.50
	537.38	641.89
	656.78	703.52
	824.64	718.09
	672.51	632.16
	550.10	675.46
	533.67	763.79
	488.33	695.31
	879.57	745.67
	635.33	726.76
	730.95	710.43
	871.55	470.08
	784.39	572.70
	619.42	555.66
	398.93	779.61
	653.29	600.41
	745.08	854.56
	796.07	805.26
	828.05	666.45
	545.11	524.58
	747.58	486.40
	663.17	731.14
	647.25	747.11
	574.04	730.96
	851.03	734.02
	755.71	642.70
	892.62	667.03
	627.77	772.32
	894.98	801.13
	393.65	653.35
	843.46	625.03
	650.48	839.19
	792.95	603.87
	397.01	743.37
	849.49	790.08
	457.30	638.20
	568.28	595.45
	505.98	628.78
	697.47	598.94
	652.99	762.12
	370.38	508.49
	902.79	515.37
	834.12	830.18
	872.15	767.69
	887.92	666.15
	805.68	551.88
	733.41	610.89
	715.37	765.46
	656.83	800.68
	461.90	646.70
	735.71	679.90
	718.43	904.76
	726.58	694.69
	744.78	584.26
	534.69	727.67
	405.91	663.75
	562.78	800.81
	600.08	517.16
	693.20	679.09
	748.51	730.21
	868.04	566.03
	757.03	728.04
	648.70	675.60
	555.26	732.05
	703.58	626.43
	617.09	890.04
	763.63	685.95
	722.51	717.74
	711.20	518.80
	484.29	952.94
	525.72	723.77
	1046.2	708.96
	725.62	566.67
	797.42	653.27
	599.03	749.03
	513.08	753.40
	845.56	775.85
	736.36	802.71
	772.72	854.60
	357.20	643.15
	673.15	766.85
	597.48	608.28
	609.48	769.18
	678.76	855.12
	736.00	780.12
	681.40	670.34
	310.79	659.19
	445.46	636.43
	591.99	725.82
	686.74	671.66
	602.49	604.27
	809.65	672.48
	520.66	728.94
	567.80	600.91
	852.79	520.42
	769.22	865.89
	963.48	692.37
	873.00	730.08
	497.00	475.69
	958.59	710.48
	644.94	760.17
	769.30	692.16
	658.85	869.18
	759.23	672.03
	730.45	685.29
	889.66	833.87
	786.23	719.32
	688.97	636.00
	652.44	632.96
	484.98	667.21
	680.47	697.50
	756.45	778.38
	912.26	768.61
	690.22	622.58
	865.85	815.76
	1064.2	724.63
	431.80	693.07
	505.77	683.12
	564.24	555.09
	407.01	551.19
	877.87	728.45
	595.11	725.62
	508.89	782.06
	750.92	688.13
	560.99	581.85
	612.00	736.88
	669.17	769.05
	768.20	580.61
	591.33	789.03
	1038.2	699.06
	640.18	764.06
	515.84	828.85
	532.60	719.90
	790.16	724.69
	914.33	647.26
	698.49	635.33
	636.89	730.10
	974.31	715.99
	618.79	738.90
	853.28	678.89
	1014.3	695.74
	572.86	822.89
	510.27	664.78
	795.29	701.73
	608.78	789.33
	824.05	821.34
	845.02	683.06
	471.44	695.16
	979.77	512.81
	1004.2	829.21
	613.23	728.96
	437.98	664.71
	771.47	551.82
	482.07	682.15
	686.40	712.23
	769.44	756.61
	581.43	536.83
	600.62	903.09
	884.38	692.08
	665.61	561.14
	795.94	806.60
	523.21	774.63
	502.65	689.50
	654.97	576.95
	808.83	814.31
	718.90	557.04
	488.62	670.02
	892.02	617.54
	535.77	871.56
	491.91	791.38
	754.38	574.62
	822.56	868.13
	870.19	652.70
	494.18	725.45
	668.48	624.11
	451.18	642.90
	864.87	634.76
	730.69	659.47
	764.72	639.52
	515.79	846.11
	990.71	827.53
	738.62	649.86
	653.38	755.75
	807.83	758.25
	701.51	654.13
	824.11	666.01
	774.19	636.19
	688.65	654.75
	618.81	839.27
	526.31	697.38
	779.53	717.68
	877.49	648.54
	822.01	679.20
	866.48	720.31
	999.82	668.30
	692.44	686.41
	812.59	702.47
	754.70	682.66
	583.23	809.79
	964.65	903.35
	561.00	779.60
	857.47	774.63
	655.45	678.03
	494.21	657.31
	658.00	669.15
	515.69	640.82
	633.70	546.31
	637.72	696.52
	483.66	745.40
	646.27	744.97
	524.59	781.47
	500.75	679.39
	593.12	719.79
	602.14	879.31
	613.16	754.80
	507.79	675.52
	551.92	874.18
	871.19	469.70
	867.89	558.58
	634.54	621.63
	1100.5	636.03
	674.06	890.54
	637.76	773.11
	709.12	402.21
	675.66	694.10
	765.27	827.28
	527.17	593.13
	676.60	596.28
	754.30	770.56
	721.86	583.54
	631.44	855.69
	696.01	689.46
	517.39	548.03
	738.43	809.42
	920.21	800.33
	525.60	748.90
	819.93	533.04
	552.58	747.88
	715.05	785.26
	900.76	761.21
	728.34	543.51
	608.26	734.88
	658.16	730.58
	518.03	780.76
	522.43	749.34
	550.27	766.37
	894.42	510.77
	510.96	653.06
	661.22	679.92
	569.33	790.07
	545.67	631.39
	785.26	729.57
	506.65	709.52
	763.56	875.08
	872.93	572.93
	463.35	852.70
	826.29	605.81
	678.51	866.84
	841.06	479.84
	979.87	603.87
	793.51	651.71
	791.36	614.68
	814.03	629.68
	775.53	607.43
	245.88	795.30
	614.87	630.32
	701.29	400.45
	941.98	529.45
	640.22	819.49
	840.71	787.84
	792.97	501.58
	698.26	670.61
	737.84	621.83
	607.03	684.15
	697.63	729.67
	363.87	829.24
	662.81	682.09
	693.17	723.77
	857.86	730.12
	635.20	630.55
	633.49	899.61
	1026.5	800.12
	723.03	826.00
	549.54	647.89
	798.64	799.45
	748.46	659.37
	654.83	812.63
	929.95	687.57
	552.49	739.24
	680.99	787.82
	563.31	665.19
	834.02	698.05
	556.03	790.38
	791.92	617.82
	663.96	879.21
	768.02	619.27
	649.12	582.39
	474.64	697.68
	494.27	740.59
	647.40	814.56
	933.18	706.99
	796.55	744.73
	737.00	753.33
	760.82	636.41
	646.50	825.74
	1009.3	795.32
	585.61	655.36
	739.64	611.78
	576.81	830.14
	932.55	879.78
	763.97	764.84
	649.76	682.71
	872.10	849.35
	776.41	714.49
	858.79	721.41
	766.78	636.80
	575.14	724.58
	823.37	765.83
	730.55	610.49
	936.72	727.62
	712.16	715.06
	728.63	692.39
	822.19	669.00
	467.12	587.14
	753.84	657.02
	368.40	786.68
	815.85	775.52
	667.20	842.62
	759.92	772.83
	447.33	814.38
	715.33	664.31
	778.40	682.57
	863.90	646.12
	954.74	571.67
	859.22	674.13
	646.07	759.17
	450.50	662.74
	937.86	649.22
	674.26	860.01
	851.81	508.70
	667.11	834.97
	829.50	922.56
	945.68	689.43
	671.38	737.82
	547.48	742.24
	669.96	637.81
	253.97	951.76
	748.96	501.89
	631.92	570.41
	690.13	697.77
	721.08	734.61
	752.96	572.23
	1079.0	672.67
	603.06	643.03
	1029.9	771.31
	697.58	743.17
	680.00	771.74
	868.85	614.74
	508.23	719.13
	987.85	647.92
	640.18	555.92
	662.22	835.21
	694.09	693.39
	655.68	692.87
	836.49	713.90
	596.50	606.12
	640.37	708.59
	723.70	744.05
	879.22	529.52
	678.23	719.79
	697.06	596.63
	593.48	727.31
	903.96	564.27
	897.97	661.11
	440.69	727.60
	503.43	690.32
	705.46	639.23
	753.38	731.44
	536.05	586.49
	728.26	846.38
	584.64	728.42
	473.45	769.46
	693.67	666.33
	420.80	689.71
	625.54	691.84
	679.64	691.84
	678.87	690.28
	859.54	602.57
	585.58	823.98
	779.17	525.96
	629.56	541.06
	877.65	643.60
	864.41	733.05
	476.25	686.77
	599.92	716.68
	616.16	573.28
	524.40	718.43
	638.85	869.37
	929.18	507.85
	645.77	778.27
	672.95	851.94
	470.16	737.25
	633.90	840.10
	631.68	934.62
	545.96	464.83
	737.78	818.54
	719.69	772.73
	658.66	739.42
	803.55	741.09
	854.68	616.84
	1047.3	754.82
	656.30	648.73
	840.56	812.76
	926.53	699.71
	664.53	776.60
	742.40	603.50
	1128.3	716.56
	623.22	585.70
	787.89	577.80
	733.10	697.30
	702.49	545.65
	957.03	724.24
	565.46	703.16
	623.78	707.72
	527.52	629.44
	671.65	639.68
	776.82	464.39
	520.34	669.10
	848.13	764.93
	797.95	637.30
	790.41	730.88
	253.91	412.04
	553.37	731.71
	456.61	558.25
	634.83	686.59
	910.65	751.40
	556.42	684.95
	625.82	733.98
	574.76	863.88
	780.29	817.68
	927.64	685.26
	501.93	673.76
	522.84	798.68
	484.80	794.15
	672.74	734.63
	766.39	707.33
	693.86	699.09
	770.74	630.64
	575.08	711.00
	498.03	728.51
	708.86	829.36
	600.79	636.58
	639.04	781.51
	650.01	674.41
	633.13	824.32
	738.36	770.79
	653.89	840.14
	744.15	714.78
	673.86	723.33
	995.73	826.47
	754.58	738.30
	640.79	632.08
	634.24	692.22
	666.78	677.94
	428.30	769.15
	476.11	618.89
	714.88	697.53
	250.30	939.58
	1001.5	781.63
	728.46	724.45
	914.47	666.86
	623.41	600.96
	932.26	778.27
	713.16	574.27
	677.65	771.16
	730.54	933.81
	790.40	785.75
	519.77	722.20
	753.35	854.10
	448.70	816.38
	589.74	881.31
	770.98	578.45
	691.54	579.11
	601.39	613.05
	840.42	658.28
	582.52	771.95
	688.53	737.07
	712.54	547.10
	1052.2	677.87
	706.78	803.42
	755.24	496.98
	624.48	830.07
	743.24	653.93
	982.03	758.81
	867.94	567.95
	748.49	720.25
	687.36	751.94
	506.75	799.31
	832.06	634.66
	515.75	767.02
	773.06	573.05
	983.32	572.44
	609.34	807.14
	541.63	514.31
	640.07	756.83
	928.10	712.72
	624.68	713.15
	874.88	744.63
	810.78	662.48
	755.94	730.03
	740.10	649.91
	650.71	869.76
	608.96	723.72
	924.19	620.42
	643.54	625.18
	721.92	579.01
	881.26	823.19
	660.17	592.61
	760.54	719.19
	949.07	699.01
	915.36	789.08
	297.49	452.48
	635.05	655.35
	749.67	681.80
	844.85	610.57
	688.88	686.08
	754.62	900.77
	894.39	688.45
	1135.6	663.66
	609.54	563.00
	588.00	620.56
	674.86	519.60
	490.29	675.53
	688.53	655.42
	578.95	686.97
	630.79	536.58
	831.36	652.68
	659.05	576.03
	571.01	684.85
	621.69	605.52
	543.23	784.70
	364.16	480.24
	847.05	877.91
	567.19	601.01
	940.02	671.77
	752.18	721.42
	473.55	554.01
	843.36	743.35
	460.31	647.85
	789.93	825.26
	741.98	817.29
	551.60	659.83
	647.80	649.97
	686.41	613.63
	944.48	586.18
	719.91	846.22
	579.30	757.76
	619.59	719.63
	499.76	719.36
	539.71	580.74
	717.96	670.85
	746.40	715.50
	718.25	695.87
	729.06	890.11
	791.73	627.16
	801.74	694.25
	672.60	869.01
	567.41	791.86
	772.76	848.46
	607.17	714.71
	586.55	785.43
	878.87	716.62
	808.49	659.23
	681.48	743.26
	623.99	739.54
	764.56	722.10
	743.31	715.05
	715.63	556.02
	618.84	740.72
	976.83	846.06
	775.60	860.34
	935.00	643.91
	585.71	922.20
	608.42	770.68
	611.61	585.98
	641.87	656.28
	823.35	628.40
	600.95	782.19
	802.56	708.16
	753.93	580.49
	654.42	770.55
	512.84	684.15
	718.88	573.75
	606.36	729.22
	574.47	723.18
	709.71	684.77
	761.28	738.48
	690.01	669.53
	616.85	696.90
	878.42	781.44
	660.00	573.19
	988.20	853.90
	842.49	676.83
	581.85	875.62
	959.51	761.00
	707.90	559.96
	403.31	734.13
	625.16	662.29
	615.65	843.62
	711.40	847.88
	623.97	535.06
	538.91	459.78
	776.27	735.64
	789.06	497.75
[truncated: 998,000+ more rows]
