# Supplementary material for: Misty Mountain clustering: application to fast unsupervised flow cytometry gating
Source: BMC Bioinformatics. 2010 Oct 9;11:502. doi: 10.1186/1471-2105-11-502 (PMC2967560; doi:10.1186/1471-2105-11-502)
Supplement: Additional file 6 — Implementation, instruction and data files. [file 1471-2105-11-502-S6.ZIP › FIGURE3A/RED_FIGURE3A.TXT]

2193.0	2535.0
1332.0	455.00
2642.0	394.00
3084.0	1765.0
3064.0	492.00
2637.0	2563.0
549.00	372.00
2265.0	1962.0
1953.0	2439.0
1317.0	1826.0
2719.0	2540.0
3132.0	458.00
848.00	462.00
518.00	1329.0
604.00	466.00
1596.0	2643.0
2156.0	1718.0
1395.0	2500.0
2585.0	458.00
2638.0	1845.0
3089.0	2353.0
2651.0	1931.0
2078.0	1754.0
525.00	563.00
2562.0	421.00
2158.0	1741.0
493.00	1759.0
3149.0	545.00
953.00	2053.0
1373.0	1811.0
824.00	604.00
732.00	518.00
2991.0	403.00
1644.0	485.00
812.00	2534.0
2552.0	470.00
2618.0	2513.0
2884.0	1950.0
691.00	1802.0
3148.0	2508.0
1573.0	443.00
1381.0	1806.0
830.00	1867.0
961.00	2652.0
1552.0	1141.0
775.00	2229.0
816.00	1869.0
2499.0	530.00
1756.0	1314.0
564.00	1678.0
2046.0	2424.0
1443.0	2434.0
864.00	1920.0
1926.0	2427.0
2070.0	862.00
2072.0	1690.0
1163.0	368.00
790.00	515.00
2007.0	455.00
2655.0	2608.0
2430.0	470.00
1441.0	1865.0
1976.0	2512.0
688.00	1302.0
2002.0	2508.0
2564.0	2377.0
3145.0	1853.0
3142.0	507.00
2115.0	383.00
3059.0	500.00
1417.0	2572.0
2504.0	492.00
1610.0	2711.0
468.00	2359.0
1551.0	2651.0
3121.0	2475.0
1479.0	417.00
2478.0	2386.0
2521.0	2452.0
1467.0	1992.0
459.00	424.00
1553.0	462.00
1500.0	2619.0
874.00	596.00
2048.0	302.00
1715.0	485.00
711.00	2509.0
2827.0	2055.0
631.00	2524.0
2801.0	2651.0
3103.0	1691.0
2171.0	492.00
2101.0	533.00
2568.0	2311.0
2431.0	2336.0
3121.0	2381.0
1601.0	647.00
2015.0	2542.0
2581.0	2406.0
1548.0	1850.0
1972.0	1903.0
2507.0	2306.0
598.00	2468.0
538.00	2510.0
943.00	2617.0
2779.0	1996.0
3365.0	2074.0
2634.0	1813.0
927.00	462.00
2271.0	2762.0
1650.0	2038.0
960.00	1903.0
1985.0	710.00
699.00	1896.0
2891.0	560.00
1740.0	2123.0
3171.0	1821.0
821.00	647.00
737.00	364.00
1528.0	2729.0
2590.0	361.00
1994.0	1638.0
3131.0	2504.0
3224.0	634.00
3100.0	2377.0
2559.0	1750.0
1531.0	2539.0
1945.0	1750.0
738.00	1711.0
2020.0	2489.0
1710.0	1875.0
1624.0	2735.0
599.00	651.00
1580.0	2731.0
1545.0	2682.0
2161.0	2565.0
627.00	500.00
1478.0	1823.0
2188.0	629.00
2175.0	443.00
1411.0	2071.0
2151.0	1936.0
2195.0	1970.0
554.00	582.00
3167.0	1838.0
619.00	2455.0
3279.0	2624.0
3043.0	2459.0
2715.0	503.00
579.00	1727.0
894.00	2365.0
2785.0	1953.0
1233.0	391.00
1830.0	451.00
795.00	515.00
3058.0	2381.0
1473.0	439.00
2629.0	1840.0
2716.0	2535.0
2073.0	413.00
889.00	500.00
3093.0	478.00
2620.0	1877.0
1266.0	582.00
572.00	331.00
969.00	596.00
2742.0	2633.0
1987.0	1727.0
1300.0	443.00
1453.0	2558.0
3091.0	1780.0
2699.0	1958.0
1224.0	1450.0
1497.0	526.00
1606.0	1969.0
652.00	518.00
784.00	2445.0
3109.0	1720.0
1947.0	394.00
2810.0	1075.0
1533.0	1874.0
2820.0	541.00
699.00	640.00
1487.0	607.00
985.00	2517.0
2123.0	2468.0
1934.0	1724.0
481.00	1793.0
2814.0	2642.0
3124.0	2530.0
668.00	439.00
3212.0	2555.0
1387.0	600.00
2077.0	2019.0
724.00	485.00
1648.0	2672.0
2631.0	2158.0
275.00	1113.0
3173.0	2399.0
2547.0	2342.0
2514.0	391.00
2757.0	2614.0
602.00	2311.0
2042.0	622.00
1182.0	458.00
3278.0	515.00
696.00	2709.0
3015.0	2417.0
1471.0	578.00
2630.0	1683.0
3126.0	1576.0
2689.0	977.00
1969.0	458.00
2728.0	2524.0
2592.0	1937.0
1557.0	1968.0
2764.0	1839.0
1566.0	530.00
528.00	1728.0
609.00	1779.0
828.00	481.00
2130.0	1912.0
1987.0	1903.0
2536.0	541.00
2019.0	413.00
1528.0	1739.0
3185.0	1843.0
666.00	515.00
591.00	537.00
1562.0	2564.0
1564.0	1920.0
2619.0	1814.0
3142.0	2397.0
699.00	2333.0
649.00	567.00
599.00	2537.0
2769.0	511.00
1967.0	1827.0
666.00	1914.0
2501.0	507.00
1939.0	541.00
809.00	473.00
1607.0	2727.0
2383.0	349.00
1861.0	1270.0
2689.0	2621.0
2163.0	2544.0
3136.0	1744.0
1697.0	2685.0
794.00	2470.0
2148.0	2638.0
1974.0	447.00
2412.0	515.00
1687.0	2054.0
3240.0	1929.0
1376.0	1877.0
1571.0	578.00
2514.0	462.00
3101.0	497.00
1436.0	2438.0
752.00	394.00
2483.0	1742.0
3353.0	2704.0
553.00	451.00
3043.0	560.00
2098.0	2574.0
2458.0	541.00
2539.0	2327.0
2590.0	2400.0
2185.0	2128.0
2223.0	2011.0
811.00	1938.0
2693.0	2437.0
1947.0	563.00
1311.0	451.00
2530.0	349.00
1590.0	2694.0
1908.0	466.00
1990.0	1729.0
1256.0	629.00
1611.0	682.00
2101.0	1875.0
2182.0	2573.0
904.00	545.00
2053.0	1915.0
642.00	2622.0
3116.0	1818.0
2602.0	1890.0
785.00	1847.0
2088.0	1889.0
2400.0	2310.0
2197.0	1910.0
3117.0	2475.0
3437.0	2156.0
1416.0	2598.0
3021.0	458.00
742.00	2491.0
719.00	473.00
621.00	1827.0
2587.0	2420.0
971.00	1314.0
3293.0	1948.0
796.00	1800.0
2182.0	2076.0
1676.0	2141.0
3063.0	391.00
2524.0	500.00
1385.0	432.00
674.00	1584.0
1959.0	424.00
1875.0	1463.0
3018.0	2371.0
1911.0	2446.0
2015.0	541.00
444.00	383.00
2104.0	2478.0
1442.0	1687.0
763.00	1832.0
3283.0	1919.0
2545.0	1810.0
1845.0	1462.0
915.00	2623.0
1886.0	1495.0
1537.0	1868.0
1971.0	1877.0
717.00	379.00
1485.0	1791.0
3007.0	417.00
754.00	455.00
2543.0	2410.0
1545.0	2744.0
1988.0	1857.0
3116.0	593.00
689.00	1834.0
782.00	556.00
2438.0	1996.0
2078.0	2553.0
1322.0	428.00
676.00	2530.0
816.00	1956.0
2681.0	1916.0
1491.0	1905.0
582.00	2459.0
856.00	2539.0
2225.0	2669.0
2490.0	424.00
2174.0	1852.0
3121.0	2518.0
2734.0	2639.0
908.00	545.00
682.00	2496.0
2159.0	1924.0
833.00	2615.0
818.00	413.00
1665.0	2609.0
3008.0	578.00
3131.0	440.00
501.00	503.00
2107.0	455.00
2628.0	1920.0
1708.0	2076.0
850.00	2041.0
3107.0	440.00
3161.0	2490.0
2846.0	2035.0
928.00	2518.0
2569.0	2418.0
3109.0	392.00
1745.0	1836.0
2166.0	1753.0
697.00	2622.0
586.00	541.00
933.00	552.00
823.00	1812.0
2170.0	1953.0
2090.0	2499.0
1320.0	2542.0
1545.0	589.00
772.00	2027.0
2290.0	2695.0
929.00	1982.0
1452.0	451.00
2500.0	1674.0
3091.0	1813.0
2993.0	1579.0
2729.0	2679.0
2482.0	503.00
2161.0	582.00
2762.0	1949.0
1551.0	1752.0
1930.0	1776.0
2173.0	1895.0
1519.0	1856.0
2718.0	1890.0
2605.0	1873.0
1948.0	353.00
1798.0	2116.0
651.00	530.00
1271.0	1297.0
826.00	1793.0
1871.0	675.00
1483.0	1824.0
609.00	2414.0
1537.0	1955.0
1519.0	1818.0
1926.0	1726.0
1974.0	1796.0
820.00	2386.0
3126.0	2549.0
2760.0	1960.0
777.00	488.00
839.00	2677.0
1653.0	2753.0
2039.0	409.00
2581.0	2527.0
3242.0	2540.0
2655.0	346.00
2017.0	409.00
1166.0	462.00
2605.0	526.00
772.00	2519.0
2364.0	428.00
3117.0	1481.0
1619.0	1894.0
1889.0	507.00
2087.0	500.00
2513.0	455.00
505.00	383.00
2658.0	2624.0
723.00	488.00
1486.0	2546.0
1300.0	372.00
2579.0	429.00
1693.0	1916.0
843.00	1731.0
689.00	451.00
2488.0	2455.0
533.00	383.00
2679.0	368.00
2481.0	406.00
792.00	2656.0
709.00	432.00
2520.0	1713.0
2615.0	1892.0
776.00	1751.0
2703.0	2630.0
2584.0	305.00
2108.0	2559.0
824.00	1666.0
3138.0	2001.0
746.00	560.00
2079.0	526.00
953.00	611.00
702.00	2418.0
1533.0	485.00
2328.0	2814.0
2154.0	2000.0
1944.0	394.00
654.00	2617.0
934.00	2665.0
1520.0	2600.0
1456.0	1777.0
1223.0	447.00
2583.0	2419.0
1628.0	533.00
2605.0	1854.0
837.00	353.00
2181.0	2567.0
699.00	2539.0
2008.0	436.00
2006.0	2370.0
1964.0	2153.0
2733.0	1818.0
2121.0	2593.0
700.00	361.00
1076.0	1912.0
900.00	2069.0
674.00	1820.0
3131.0	545.00
746.00	368.00
2104.0	1757.0
2953.0	2166.0
2761.0	1979.0
2590.0	324.00
1487.0	331.00
2553.0	1717.0
2567.0	2468.0
3057.0	347.00
1749.0	1161.0
1874.0	1772.0
727.00	2436.0
1069.0	1859.0
2216.0	2659.0
2658.0	402.00
2617.0	582.00
2522.0	2426.0
3164.0	633.00
3296.0	485.00
2715.0	2037.0
2089.0	2657.0
1321.0	1570.0
2788.0	1915.0
1658.0	1868.0
594.00	376.00
2125.0	1942.0
3072.0	2456.0
690.00	462.00
1874.0	503.00
3003.0	1491.0
2164.0	447.00
954.00	1419.0
2083.0	582.00
3053.0	2440.0
878.00	1875.0
2505.0	1758.0
2080.0	2534.0
2142.0	1937.0
2681.0	488.00
1729.0	2714.0
2729.0	1975.0
872.00	1767.0
792.00	1857.0
2131.0	2026.0
1982.0	1733.0
2650.0	2515.0
803.00	2480.0
2068.0	357.00
1530.0	1908.0
546.00	2279.0
2116.0	563.00
2719.0	1976.0
762.00	611.00
2192.0	2072.0
2753.0	2357.0
2014.0	1753.0
2471.0	320.00
1481.0	2574.0
2615.0	2500.0
2179.0	1047.0
3292.0	1897.0
2642.0	545.00
2243.0	470.00
701.00	481.00
1986.0	2555.0
969.00	2135.0
1392.0	2545.0
737.00	2638.0
2598.0	1759.0
1653.0	2693.0
1690.0	1971.0
1537.0	1854.0
3060.0	488.00
2553.0	2518.0
927.00	2221.0
737.00	2552.0
3116.0	2345.0
1698.0	1964.0
1391.0	1794.0
3189.0	1984.0
2679.0	1919.0
1566.0	2798.0
767.00	1946.0
2060.0	432.00
855.00	2713.0
745.00	2519.0
2049.0	1853.0
2730.0	512.00
2157.0	2576.0
2102.0	439.00
1897.0	349.00
2738.0	2444.0
1502.0	398.00
1543.0	2521.0
3283.0	2611.0
1932.0	1734.0
2560.0	2401.0
1372.0	2448.0
2716.0	2017.0
2721.0	2545.0
1696.0	1714.0
766.00	2375.0
1961.0	2404.0
3130.0	556.00
2544.0	439.00
2610.0	1932.0
1430.0	500.00
3117.0	1706.0
521.00	2251.0
736.00	2593.0
741.00	2712.0
1943.0	406.00
708.00	361.00
2106.0	2511.0
2056.0	1823.0
851.00	1905.0
2117.0	2564.0
2127.0	398.00
654.00	1856.0
1882.0	503.00
870.00	1815.0
884.00	428.00
1545.0	1984.0
2078.0	2539.0
590.00	1783.0
1293.0	1235.0
3144.0	1657.0
1317.0	436.00
2685.0	455.00
1676.0	346.00
1892.0	1346.0
2089.0	2002.0
1628.0	361.00
1486.0	1998.0
2546.0	548.00
3165.0	533.00
2512.0	2299.0
2684.0	2431.0
2553.0	2379.0
879.00	1862.0
2545.0	2497.0
2210.0	2671.0
1439.0	2522.0
2387.0	1356.0
1478.0	2611.0
827.00	526.00
2544.0	1725.0
2517.0	2452.0
745.00	530.00
3131.0	526.00
1497.0	1972.0
1348.0	485.00
2051.0	1898.0
2706.0	560.00
3293.0	553.00
2786.0	2497.0
2028.0	1787.0
3148.0	1772.0
1482.0	1827.0
1692.0	2738.0
1957.0	418.00
2794.0	2623.0
758.00	424.00
760.00	2458.0
3319.0	1952.0
1521.0	600.00
2593.0	556.00
2873.0	537.00
813.00	582.00
1063.0	2111.0
3042.0	2338.0
1424.0	2592.0
1317.0	447.00
2099.0	1942.0
1511.0	2670.0
1475.0	604.00
1864.0	556.00
2608.0	2488.0
2006.0	455.00
2202.0	1864.0
1961.0	2481.0
2595.0	451.00
1801.0	507.00
659.00	1924.0
1403.0	2451.0
2130.0	563.00
2040.0	349.00
2569.0	1740.0
1411.0	1806.0
841.00	1914.0
3117.0	1778.0
1880.0	2194.0
2009.0	1910.0
2705.0	572.00
2062.0	1714.0
921.00	2667.0
676.00	401.00
2047.0	552.00
1622.0	2032.0
1497.0	2656.0
2710.0	2602.0
1592.0	1808.0
3252.0	2495.0
2678.0	838.00
1795.0	2884.0
625.00	2432.0
915.00	1709.0
516.00	1925.0
547.00	2445.0
2250.0	1347.0
1495.0	2591.0
1500.0	1698.0
2082.0	1897.0
2616.0	1868.0
1677.0	2140.0
2865.0	492.00
751.00	2432.0
2171.0	2494.0
968.00	1961.0
2006.0	2413.0
1924.0	1708.0
1541.0	2669.0
714.00	439.00
1006.0	2551.0
902.00	1881.0
870.00	1881.0
515.00	2245.0
2626.0	1828.0
2521.0	372.00
567.00	2508.0
2423.0	376.00
1409.0	1839.0
2103.0	593.00
2843.0	2123.0
1521.0	2654.0
2609.0	466.00
2989.0	1425.0
1492.0	1919.0
2981.0	2117.0
3113.0	2518.0
647.00	511.00
1399.0	2459.0
1006.0	593.00
1659.0	2674.0
1513.0	1743.0
2957.0	372.00
2483.0	2302.0
2609.0	2536.0
1693.0	2738.0
2661.0	496.00
2025.0	1651.0
735.00	2020.0
859.00	2118.0
1382.0	1699.0
2092.0	1942.0
3013.0	1282.0
3304.0	1982.0
2619.0	1958.0
2668.0	1842.0
2481.0	2311.0
2598.0	1801.0
2726.0	1916.0
1464.0	2045.0
1395.0	349.00
787.00	537.00
2102.0	2544.0
2271.0	2637.0
1445.0	394.00
693.00	406.00
2004.0	1851.0
1926.0	2379.0
735.00	331.00
3068.0	2375.0
1483.0	541.00
700.00	518.00
2174.0	1015.0
2725.0	1921.0
2288.0	2733.0
1447.0	1757.0
2736.0	2441.0
1499.0	2714.0
851.00	548.00
2582.0	2545.0
2538.0	1842.0
590.00	402.00
2006.0	2395.0
1460.0	556.00
1445.0	545.00
804.00	511.00
2338.0	1898.0
2471.0	2365.0
502.00	2431.0
3031.0	2341.0
2706.0	2384.0
1905.0	503.00
1602.0	2070.0
707.00	302.00
2674.0	2547.0
629.00	1943.0
2038.0	1859.0
2643.0	1802.0
1520.0	1692.0
1657.0	2658.0
3067.0	2478.0
880.00	436.00
2034.0	2470.0
2023.0	560.00
1579.0	2614.0
1624.0	2649.0
1013.0	515.00
854.00	1745.0
3032.0	2346.0
3267.0	1957.0
808.00	541.00
2601.0	1863.0
2587.0	1831.0
1897.0	496.00
739.00	477.00
1924.0	1321.0
2685.0	2658.0
754.00	545.00
1749.0	2708.0
1603.0	1709.0
3260.0	2054.0
1649.0	1774.0
1039.0	492.00
893.00	2372.0
2997.0	437.00
669.00	589.00
2609.0	2428.0
3093.0	1750.0
484.00	1617.0
946.00	2314.0
2553.0	338.00
962.00	473.00
1691.0	1790.0
1278.0	492.00
2563.0	501.00
2680.0	511.00
1500.0	1959.0
1834.0	1629.0
3123.0	425.00
545.00	394.00
2620.0	361.00
2066.0	394.00
3090.0	1903.0
1496.0	1878.0
2582.0	1810.0
2475.0	291.00
1647.0	1957.0
824.00	387.00
2604.0	2467.0
684.00	1706.0
3054.0	1737.0
1471.0	560.00
1469.0	372.00
479.00	379.00
2579.0	2391.0
2052.0	1871.0
795.00	2501.0
818.00	545.00
2597.0	496.00
2618.0	600.00
3205.0	1875.0
2723.0	647.00
2022.0	1744.0
1753.0	2757.0
1454.0	2551.0
1407.0	2565.0
2481.0	1543.0
1663.0	432.00
1554.0	394.00
1442.0	1813.0
2570.0	2391.0
633.00	2569.0
1507.0	2564.0
1959.0	1840.0
1418.0	1705.0
1914.0	1755.0
1426.0	2542.0
2672.0	2403.0
2597.0	1767.0
2528.0	2399.0
3109.0	413.00
2810.0	2125.0
2488.0	500.00
2655.0	2516.0
497.00	1678.0
780.00	2793.0
804.00	353.00
2380.0	2297.0
2497.0	2409.0
2771.0	455.00
921.00	2039.0
2740.0	2612.0
1009.0	2701.0
2072.0	1822.0
1553.0	552.00
2558.0	2438.0
3042.0	1689.0
2570.0	537.00
827.00	511.00
651.00	1882.0
2196.0	2624.0
2561.0	424.00
1390.0	1771.0
3059.0	2487.0
2875.0	1270.0
2528.0	518.00
2672.0	1962.0
1989.0	1793.0
911.00	2167.0
672.00	1697.0
1534.0	2505.0
3225.0	582.00
1601.0	2723.0
496.00	466.00
451.00	481.00
1674.0	2080.0
1854.0	398.00
2788.0	2037.0
2019.0	2412.0
745.00	1975.0
1491.0	492.00
2784.0	1815.0
866.00	1952.0
2655.0	1974.0
1695.0	2737.0
1893.0	320.00
2988.0	2351.0
2844.0	353.00
2590.0	1834.0
856.00	2452.0
936.00	515.00
2415.0	507.00
2678.0	451.00
2165.0	485.00
3326.0	622.00
1900.0	398.00
3073.0	470.00
1990.0	2373.0
3202.0	2517.0
2687.0	1971.0
3109.0	2457.0
909.00	2072.0
2992.0	1632.0
2059.0	618.00
947.00	585.00
2586.0	2530.0
2548.0	1760.0
690.00	560.00
1617.0	2624.0
2781.0	2429.0
3335.0	2023.0
2527.0	1757.0
1992.0	2415.0
1559.0	1901.0
1602.0	2049.0
2543.0	537.00
3021.0	500.00
2141.0	2603.0
1955.0	1610.0
1438.0	1885.0
1310.0	2581.0
3042.0	1535.0
666.00	466.00
1805.0	1326.0
639.00	485.00
2595.0	2436.0
2790.0	1990.0
897.00	432.00
617.00	439.00
1987.0	1719.0
786.00	2356.0
959.00	2550.0
3146.0	2500.0
2102.0	466.00
2000.0	1928.0
2528.0	2355.0
1346.0	1297.0
863.00	2615.0
2475.0	2427.0
2007.0	1757.0
811.00	2548.0
3107.0	1844.0
2574.0	2456.0
1580.0	2635.0
725.00	1908.0
2105.0	1728.0
2013.0	2251.0
728.00	451.00
2019.0	305.00
2585.0	2381.0
1082.0	447.00
1576.0	1861.0
772.00	2717.0
2071.0	379.00
1514.0	477.00
2569.0	1643.0
2673.0	1819.0
1948.0	432.00
735.00	1741.0
2073.0	455.00
2320.0	1232.0
3277.0	1967.0
1921.0	473.00
2648.0	2552.0
3227.0	585.00
494.00	2504.0
1613.0	2015.0
1307.0	428.00
696.00	462.00
2955.0	482.00
1404.0	526.00
973.00	2069.0
2403.0	515.00
1943.0	1839.0
2658.0	2613.0
1924.0	2359.0
690.00	2412.0
2137.0	402.00
1451.0	364.00
3029.0	2424.0
1769.0	1295.0
2588.0	376.00
2719.0	1770.0
2126.0	2531.0
1441.0	2630.0
1556.0	316.00
1477.0	379.00
1576.0	856.00
1327.0	1872.0
2140.0	324.00
617.00	496.00
793.00	1619.0
1256.0	1309.0
855.00	1705.0
825.00	1984.0
1966.0	2452.0
2666.0	2646.0
644.00	1646.0
2668.0	2547.0
3091.0	485.00
694.00	443.00
794.00	2472.0
1313.0	406.00
3121.0	1979.0
571.00	349.00
766.00	2660.0
1973.0	1478.0
3046.0	1573.0
1989.0	2421.0
886.00	511.00
2728.0	552.00
2035.0	2456.0
2663.0	1820.0
1601.0	357.00
3038.0	2301.0
3150.0	1799.0
615.00	447.00
616.00	1832.0
3048.0	2511.0
712.00	2602.0
2093.0	470.00
3231.0	501.00
1728.0	545.00
3096.0	516.00
2553.0	398.00
2086.0	470.00
1624.0	1552.0
1651.0	492.00
1951.0	327.00
1716.0	2730.0
3108.0	2573.0
2199.0	349.00
2536.0	2351.0
1329.0	447.00
2047.0	406.00
2686.0	2029.0
2220.0	448.00
838.00	2609.0
2325.0	2721.0
1481.0	1930.0
2079.0	376.00
2121.0	488.00
2599.0	567.00
790.00	1844.0
882.00	2318.0
2510.0	1780.0
2570.0	1801.0
1498.0	2418.0
2830.0	1872.0
1317.0	545.00
771.00	1944.0
2593.0	2504.0
3058.0	2314.0
820.00	1891.0
2691.0	583.00
1528.0	563.00
2777.0	556.00
1984.0	1688.0
1419.0	552.00
1954.0	2352.0
3188.0	422.00
3057.0	497.00
1871.0	2290.0
1982.0	1650.0
3027.0	456.00
1420.0	451.00
1507.0	1781.0
1934.0	1363.0
2070.0	2506.0
2669.0	1747.0
2585.0	2418.0
1480.0	1976.0
2366.0	455.00
778.00	2016.0
2538.0	1751.0
3085.0	1728.0
2615.0	2513.0
2092.0	1928.0
1949.0	2466.0
1497.0	1458.0
2607.0	1822.0
1929.0	1879.0
1580.0	2567.0
1517.0	2617.0
2530.0	470.00
2152.0	2074.0
3157.0	607.00
2390.0	1898.0
1625.0	2603.0
721.00	2439.0
853.00	1986.0
2018.0	2482.0
1350.0	466.00
2541.0	432.00
2762.0	1994.0
846.00	2059.0
2296.0	2829.0
2581.0	2566.0
1518.0	1991.0
817.00	2660.0
862.00	2356.0
2628.0	2516.0
2559.0	2420.0
887.00	492.00
1517.0	1736.0
2005.0	1834.0
533.00	1568.0
1449.0	1924.0
2253.0	452.00
803.00	2496.0
3074.0	503.00
2680.0	1904.0
3059.0	429.00
859.00	1912.0
2030.0	2370.0
1795.0	413.00
1995.0	428.00
804.00	481.00
2686.0	503.00
1467.0	2479.0
706.00	466.00
685.00	989.00
772.00	2534.0
2549.0	2337.0
821.00	1679.0
2679.0	1916.0
2014.0	567.00
2349.0	353.00
1439.0	1810.0
1431.0	309.00
2136.0	455.00
2084.0	2471.0
2675.0	545.00
444.00	298.00
890.00	1807.0
2536.0	398.00
1508.0	2440.0
843.00	552.00
2113.0	1937.0
850.00	1656.0
1243.0	439.00
468.00	473.00
2006.0	473.00
2697.0	1975.0
1670.0	522.00
2769.0	2632.0
2085.0	1976.0
2055.0	2387.0
1984.0	349.00
1656.0	2009.0
2694.0	2687.0
2446.0	500.00
2187.0	1900.0
540.00	1739.0
1975.0	2432.0
2442.0	2175.0
2554.0	522.00
2110.0	1848.0
2647.0	2520.0
745.00	1183.0
1063.0	1953.0
2630.0	2424.0
848.00	2532.0
1405.0	2618.0
620.00	361.00
1509.0	1596.0
2551.0	1721.0
2575.0	2486.0
2058.0	515.00
669.00	1770.0
1470.0	1826.0
2758.0	455.00
2725.0	1816.0
2114.0	2445.0
2021.0	2406.0
1549.0	447.00
2164.0	455.00
1365.0	1958.0
589.00	424.00
886.00	526.00
2082.0	1981.0
1534.0	526.00
1467.0	2559.0
543.00	324.00
815.00	2052.0
2612.0	600.00
1618.0	2652.0
703.00	2518.0
1749.0	2705.0
2723.0	1926.0
2106.0	443.00
2536.0	2489.0
2523.0	2431.0
728.00	2467.0
1684.0	585.00
1386.0	571.00
2034.0	2507.0
887.00	2035.0
2216.0	2518.0
676.00	2176.0
572.00	383.00
2551.0	2417.0
879.00	2429.0
1481.0	2513.0
681.00	1486.0
894.00	1996.0
2517.0	2470.0
2548.0	2323.0
2817.0	2690.0
1235.0	515.00
2737.0	2503.0
805.00	2626.0
1978.0	2414.0
1549.0	1923.0
1593.0	1684.0
2550.0	643.00
841.00	2368.0
1922.0	1865.0
2150.0	2031.0
538.00	2510.0
1525.0	607.00
888.00	1841.0
1507.0	585.00
844.00	2719.0
841.00	481.00
888.00	2520.0
2005.0	2407.0
2484.0	2334.0
2099.0	2630.0
3236.0	2594.0
2075.0	1852.0
1994.0	394.00
2174.0	1974.0
3247.0	1700.0
2647.0	2477.0
2511.0	522.00
1589.0	533.00
2039.0	533.00
1336.0	473.00
802.00	2629.0
605.00	2069.0
2155.0	1943.0
2002.0	2553.0
495.00	432.00
3235.0	466.00
933.00	1612.0
581.00	2601.0
2701.0	1973.0
1957.0	473.00
2615.0	2422.0
2559.0	1797.0
2046.0	428.00
2092.0	2530.0
1441.0	1855.0
3263.0	2555.0
2028.0	2393.0
2059.0	1927.0
954.00	2645.0
2954.0	2131.0
2112.0	2470.0
1854.0	2382.0
2992.0	361.00
1680.0	1829.0
875.00	1874.0
1377.0	387.00
2584.0	1850.0
1986.0	2364.0
3296.0	2738.0
1259.0	458.00
3248.0	1905.0
3146.0	2494.0
3218.0	2497.0
1411.0	428.00
2312.0	1107.0
1937.0	1546.0
1618.0	2664.0
541.00	485.00
2799.0	455.00
788.00	451.00
2012.0	545.00
1526.0	2509.0
671.00	2661.0
2875.0	563.00
1460.0	2695.0
2713.0	1909.0
600.00	2469.0
656.00	2614.0
2710.0	2438.0
723.00	2495.0
804.00	2579.0
2027.0	1832.0
1943.0	346.00
2205.0	2175.0
476.00	2568.0
2198.0	2770.0
983.00	2530.0
2033.0	458.00
2626.0	324.00
1687.0	2054.0
782.00	1056.0
489.00	406.00
1995.0	500.00
827.00	1708.0
1927.0	2434.0
1609.0	2581.0
1658.0	2786.0
2723.0	413.00
930.00	2397.0
2657.0	439.00
743.00	458.00
746.00	2571.0
750.00	492.00
1974.0	376.00
753.00	2535.0
2464.0	455.00
1361.0	1261.0
2593.0	1962.0
428.00	394.00
2204.0	2654.0
1228.0	316.00
2089.0	1937.0
2434.0	437.00
1634.0	2704.0
1894.0	2239.0
1992.0	2569.0
1389.0	409.00
3267.0	1968.0
2442.0	417.00
1342.0	488.00
2086.0	421.00
2626.0	2507.0
2547.0	556.00
1437.0	481.00
1684.0	1955.0
2091.0	533.00
851.00	2659.0
617.00	1860.0
3169.0	477.00
1424.0	458.00
2716.0	2575.0
1339.0	428.00
2028.0	2494.0
2078.0	443.00
911.00	2506.0
1362.0	1685.0
1135.0	518.00
605.00	585.00
544.00	1979.0
2700.0	2063.0
1963.0	2322.0
2094.0	398.00
2519.0	2449.0
1546.0	2645.0
1981.0	530.00
2074.0	2566.0
2546.0	2349.0
2575.0	1473.0
1968.0	448.00
711.00	338.00
3136.0	2485.0
780.00	349.00
2552.0	444.00
1448.0	522.00
2009.0	1909.0
1832.0	2264.0
874.00	2641.0
3118.0	1950.0
1940.0	1760.0
2475.0	2410.0
1573.0	1728.0
1127.0	391.00
3162.0	2576.0
757.00	383.00
2980.0	2034.0
1985.0	515.00
2180.0	1911.0
1431.0	327.00
806.00	1912.0
1214.0	462.00
2114.0	496.00
1677.0	2675.0
2670.0	694.00
2137.0	2668.0
2751.0	1853.0
2104.0	1999.0
1967.0	436.00
2027.0	1807.0
2012.0	2421.0
1060.0	451.00
529.00	1641.0
2033.0	2565.0
2690.0	455.00
1646.0	611.00
2548.0	402.00
1494.0	1603.0
1948.0	1738.0
2786.0	1333.0
1598.0	1714.0
808.00	522.00
973.00	2618.0
2177.0	545.00
2032.0	1919.0
761.00	2580.0
837.00	537.00
2565.0	955.00
2585.0	372.00
2200.0	436.00
587.00	2406.0
1971.0	2442.0
1337.0	1788.0
834.00	1652.0
1538.0	2623.0
886.00	481.00
1492.0	2446.0
1553.0	2045.0
3186.0	2416.0
3076.0	545.00
1516.0	556.00
1026.0	1545.0
1413.0	417.00
2595.0	2407.0
2079.0	2519.0
754.00	455.00
2300.0	1985.0
1496.0	1821.0
883.00	1638.0
913.00	2120.0
1461.0	1900.0
1872.0	1664.0
2683.0	2579.0
2639.0	1791.0
3231.0	1851.0
2543.0	2409.0
2975.0	387.00
2090.0	2512.0
542.00	466.00
1897.0	2352.0
1441.0	455.00
2117.0	1734.0
752.00	492.00
1951.0	2404.0
455.00	255.00
2129.0	443.00
692.00	1795.0
635.00	2486.0
738.00	2391.0
1385.0	346.00
2108.0	987.00
3203.0	2600.0
1619.0	2649.0
2701.0	452.00
2169.0	2062.0
3037.0	455.00
3019.0	2377.0
1615.0	2631.0
803.00	2047.0
873.00	1798.0
1250.0	477.00
3205.0	1892.0
1491.0	618.00
2561.0	2356.0
1682.0	1994.0
2175.0	2638.0
2131.0	2565.0
3014.0	1999.0
1386.0	2662.0
666.00	2613.0
2104.0	1758.0
2050.0	522.00
1554.0	1826.0
2653.0	545.00
3255.0	1930.0
2633.0	1866.0
2686.0	364.00
3092.0	1673.0
3218.0	1984.0
673.00	2646.0
1021.0	1946.0
2292.0	2010.0
1973.0	447.00
742.00	1820.0
1854.0	600.00
3093.0	2401.0
660.00	1812.0
921.00	417.00
804.00	589.00
3142.0	2481.0
2714.0	436.00
1470.0	2627.0
652.00	2555.0
3089.0	1839.0
1755.0	2088.0
1665.0	503.00
1981.0	2479.0
971.00	1594.0
1614.0	1914.0
2608.0	2465.0
1677.0	1929.0
743.00	413.00
2066.0	2211.0
800.00	2683.0
3357.0	2781.0
1614.0	2726.0
567.00	582.00
812.00	455.00
2415.0	2039.0
2529.0	1739.0
2556.0	522.00
1426.0	2610.0
1047.0	1925.0
2569.0	1600.0
701.00	1859.0
2108.0	2019.0
943.00	383.00
1960.0	1687.0
758.00	2405.0
2174.0	2634.0
1970.0	2347.0
2409.0	1626.0
3098.0	1633.0
1329.0	530.00
2572.0	1840.0
3144.0	2524.0
919.00	2457.0
2526.0	1839.0
1614.0	2680.0
2163.0	2576.0
847.00	2426.0
1710.0	1464.0
2530.0	1862.0
1416.0	2104.0
2468.0	625.00
790.00	1912.0
672.00	1790.0
1850.0	2181.0
1501.0	1869.0
1008.0	2647.0
2118.0	2511.0
1570.0	1723.0
3273.0	1987.0
2590.0	1909.0
1476.0	2036.0
2618.0	1967.0
2898.0	1273.0
589.00	2644.0
2015.0	2434.0
539.00	394.00
1236.0	1755.0
2766.0	533.00
2739.0	473.00
2574.0	398.00
2042.0	1890.0
3180.0	439.00
954.00	1753.0
1887.0	481.00
826.00	1971.0
2096.0	2348.0
2255.0	2331.0
597.00	2444.0
1277.0	1157.0
2602.0	1800.0
2639.0	2039.0
1554.0	1774.0
2601.0	1807.0
3052.0	2433.0
2893.0	2705.0
2577.0	2351.0
2868.0	2835.0
1994.0	223.00
610.00	2373.0
2693.0	1866.0
2084.0	291.00
2791.0	2027.0
1411.0	1800.0
1443.0	1929.0
2442.0	481.00
3144.0	1904.0
669.00	402.00
1402.0	455.00
2296.0	2070.0
3060.0	1703.0
2229.0	2452.0
889.00	1662.0
901.00	470.00
712.00	1861.0
2670.0	447.00
1644.0	1963.0
2204.0	1987.0
2192.0	1812.0
2709.0	2563.0
1508.0	428.00
1728.0	2085.0
2461.0	1705.0
574.00	578.00
3122.0	2411.0
1302.0	1828.0
1410.0	1697.0
766.00	492.00
2482.0	2305.0
568.00	2314.0
2503.0	2374.0
708.00	481.00
1589.0	2622.0
705.00	428.00
2462.0	455.00
1440.0	1789.0
1371.0	466.00
1340.0	424.00
1988.0	1566.0
1223.0	402.00
2686.0	507.00
2575.0	1857.0
2793.0	2074.0
1508.0	1895.0
1368.0	537.00
3234.0	2583.0
2635.0	1866.0
2152.0	1914.0
1236.0	496.00
2427.0	2258.0
2562.0	1772.0
3072.0	2492.0
1857.0	455.00
1329.0	1647.0
2325.0	2433.0
2667.0	2498.0
2714.0	496.00
3082.0	2482.0
934.00	1903.0
2525.0	1863.0
734.00	338.00
2530.0	1765.0
802.00	2623.0
2534.0	1687.0
2120.0	2466.0
1399.0	2427.0
1516.0	1634.0
2039.0	462.00
1521.0	2610.0
1784.0	421.00
2598.0	473.00
2508.0	2452.0
2194.0	713.00
752.00	462.00
2260.0	2607.0
2696.0	470.00
2096.0	2583.0
942.00	1812.0
3084.0	485.00
1925.0	600.00
2102.0	1922.0
700.00	409.00
667.00	2001.0
2641.0	1753.0
826.00	548.00
2771.0	2583.0
1097.0	2553.0
511.00	276.00
2022.0	1851.0
1880.0	2043.0
2567.0	500.00
2598.0	2554.0
3157.0	471.00
2997.0	1695.0
1794.0	1989.0
2766.0	1903.0
2385.0	349.00
2640.0	1814.0
825.00	1810.0
2067.0	604.00
2259.0	2679.0
813.00	1881.0
1468.0	1770.0
2499.0	2392.0
2629.0	1873.0
519.00	1626.0
1993.0	2443.0
2220.0	2029.0
1403.0	1644.0
845.00	466.00
802.00	567.00
1804.0	1916.0
2012.0	1658.0
1579.0	2652.0
3027.0	548.00
2284.0	2635.0
378.00	451.00
2728.0	556.00
2635.0	417.00
836.00	2590.0
2529.0	2376.0
3091.0	2529.0
2996.0	2293.0
3034.0	452.00
1665.0	2656.0
574.00	2507.0
2148.0	413.00
1583.0	2709.0
2570.0	1788.0
2583.0	346.00
1984.0	1767.0
1498.0	477.00
1619.0	2639.0
3082.0	346.00
2616.0	406.00
803.00	526.00
783.00	331.00
2512.0	1519.0
2080.0	571.00
1366.0	2555.0
1389.0	1723.0
1316.0	473.00
1623.0	2618.0
792.00	615.00
1977.0	1717.0
764.00	1898.0
2575.0	2406.0
1709.0	2814.0
658.00	477.00
790.00	2521.0
1625.0	2707.0
1525.0	458.00
2009.0	2468.0
853.00	1814.0
1547.0	1984.0
3059.0	1701.0
961.00	2674.0
545.00	1747.0
2163.0	2529.0
1544.0	1833.0
1615.0	2724.0
2220.0	2052.0
3119.0	402.00
2099.0	1797.0
944.00	2457.0
704.00	2308.0
2264.0	421.00
861.00	1849.0
1352.0	1614.0
2127.0	391.00
1409.0	2251.0
2143.0	409.00
2059.0	571.00
2002.0	1690.0
2053.0	2564.0
1604.0	1887.0
2103.0	1909.0
1223.0	402.00
2525.0	2392.0
1622.0	2628.0
2540.0	1821.0
1476.0	1809.0
2110.0	2565.0
1648.0	2791.0
1236.0	376.00
1984.0	2503.0
1933.0	2431.0
1487.0	1698.0
2771.0	2021.0
1193.0	1680.0
1486.0	2565.0
2528.0	424.00
2607.0	477.00
918.00	1767.0
2144.0	2534.0
2712.0	511.00
869.00	1412.0
692.00	1740.0
2669.0	2464.0
1440.0	552.00
2091.0	2385.0
2257.0	633.00
796.00	2348.0
516.00	413.00
2056.0	1754.0
2623.0	1896.0
1615.0	518.00
2970.0	448.00
872.00	2101.0
530.00	470.00
2596.0	471.00
888.00	548.00
3346.0	516.00
3046.0	533.00
699.00	1815.0
3259.0	2577.0
2684.0	1919.0
2018.0	2523.0
1659.0	2766.0
2720.0	1890.0
526.00	1991.0
3034.0	477.00
2550.0	2437.0
1285.0	338.00
2816.0	2534.0
2503.0	2381.0
1597.0	488.00
1935.0	2347.0
1614.0	2467.0
984.00	2570.0
568.00	2553.0
879.00	2038.0
1366.0	2533.0
499.00	1743.0
1463.0	2669.0
2430.0	466.00
2165.0	2679.0
893.00	2608.0
2742.0	2596.0
2706.0	1893.0
2120.0	1872.0
1340.0	402.00
2160.0	432.00
2094.0	518.00
2934.0	1278.0
3162.0	391.00
1577.0	2697.0
1534.0	2631.0
2657.0	1821.0
2356.0	1256.0
1504.0	1983.0
2066.0	1824.0
2647.0	2625.0
1493.0	1797.0
1949.0	1684.0
2044.0	485.00
468.00	2379.0
3098.0	2498.0
1651.0	1836.0
3056.0	2359.0
1957.0	1422.0
1457.0	1811.0
1646.0	2009.0
2157.0	2447.0
1432.0	2619.0
1498.0	455.00
2203.0	1909.0
757.00	2026.0
1454.0	2680.0
2620.0	448.00
1524.0	1871.0
2794.0	2033.0
2204.0	1988.0
817.00	1978.0
1256.0	1202.0
1791.0	1856.0
2497.0	1701.0
2966.0	1334.0
709.00	1950.0
1584.0	1975.0
966.00	582.00
1015.0	1895.0
715.00	455.00
2243.0	2029.0
3119.0	406.00
3054.0	546.00
1299.0	402.00
2626.0	2461.0
3167.0	1698.0
333.00	346.00
992.00	473.00
1358.0	2531.0
3187.0	2520.0
2552.0	391.00
465.00	376.00
1311.0	287.00
2208.0	2662.0
2053.0	1793.0
1644.0	1812.0
1486.0	625.00
3048.0	482.00
2203.0	2525.0
2950.0	2238.0
585.00	417.00
2536.0	2133.0
630.00	2540.0
1949.0	1789.0
1434.0	1722.0
1643.0	1022.0
2614.0	2398.0
2686.0	2553.0
3198.0	1923.0
924.00	2023.0
1513.0	335.00
870.00	2112.0
1617.0	2725.0
1317.0	357.00
1815.0	1180.0
2645.0	2423.0
3283.0	2527.0
1514.0	2596.0
2947.0	574.00
2750.0	2059.0
759.00	1706.0
2557.0	424.00
2605.0	1824.0
822.00	2561.0
2524.0	526.00
954.00	1885.0
2792.0	2597.0
3040.0	1661.0
1490.0	1833.0
1441.0	1431.0
2555.0	1751.0
638.00	428.00
604.00	1838.0
2994.0	477.00
840.00	2541.0
3098.0	2486.0
609.00	372.00
2482.0	2403.0
640.00	455.00
1915.0	1736.0
2764.0	1676.0
1971.0	2278.0
591.00	633.00
840.00	379.00
2051.0	473.00
1995.0	421.00
1698.0	2666.0
607.00	2478.0
1381.0	2601.0
2744.0	1976.0
738.00	287.00
1418.0	1856.0
2981.0	451.00
2123.0	1934.0
2450.0	518.00
3049.0	533.00
1649.0	2687.0
1524.0	2598.0
1609.0	1878.0
2019.0	462.00
1621.0	1056.0
1296.0	376.00
2657.0	1774.0
2524.0	394.00
1848.0	451.00
803.00	500.00
2643.0	362.00
969.00	2582.0
2734.0	2554.0
1970.0	1911.0
3215.0	417.00
695.00	376.00
3126.0	545.00
955.00	2487.0
2481.0	2402.0
1430.0	1827.0
3000.0	1712.0
2650.0	508.00
938.00	2037.0
896.00	503.00
865.00	335.00
721.00	394.00
1956.0	481.00
2872.0	2674.0
2150.0	1835.0
2040.0	820.00
2506.0	568.00
1879.0	2385.0
2055.0	2462.0
2501.0	2397.0
1648.0	2594.0
1543.0	2630.0
1625.0	2635.0
729.00	2399.0
581.00	2198.0
663.00	1323.0
1369.0	1721.0
1704.0	1961.0
2709.0	2470.0
2653.0	2428.0
702.00	1935.0
2682.0	1849.0
791.00	1882.0
644.00	2473.0
2238.0	2104.0
[truncated: 178,912 more rows]
