# Supplementary material for: Misty Mountain clustering: application to fast unsupervised flow cytometry gating
Source: BMC Bioinformatics. 2010 Oct 9;11:502. doi: 10.1186/1471-2105-11-502 (PMC2967560; doi:10.1186/1471-2105-11-502)
Supplement: Additional file 6 — Implementation, instruction and data files. [file 1471-2105-11-502-S6.ZIP › README2.txt]

THE 3 ZIP FILES (MISTYMOUNTAIN_EXAMPLES_1, MISTYMOUNTAIN_EXAMPLES_2, MISTYMOUNTAIN_EXAMPLES_3) CONTAIN THE FOLLOWING FOLDERS

CRESCENT: simulated non-convex cluster
FIGURE1A: 2D simulated data for figure1a (main text)
FIGURE2A: 2D experimental data for figure2a (main text)
FIGURE3A: 2D barcoding full and reduced data sets for figure1a (main text) and for comparisons in Additional File 1
FIGURES1: 3D experimental data for figureS1 
GVHD: 4D experimental GVHD data 
RITUXIMAB: 3D experimental RITUXIMAB data
SIMUL_5D: 5D simulated data of 5 Gaussians (1 million data points)
SIMUL_10D: 10D simulated data of 10 distorted Gaussians 
OP9: 4D experimental data from OP9 cells

EACH FOLDER CONTAINS:
MISTYMOUNTAIN_v2.EXE  -  THE EXECUTABLE VERSION OF THE MISTYMOUNTAIN PROGRAM
INPUTCLUS.TXT      -  A TEXT FILE CONTAINING INPUT PARAMETERS FOR THE PROGRAM
AN INPUT DATA FILE -  A TAB DELIMITED TEXT FILE (DIMENSION OF DATA SPACE = NUMBER OF COLUMNS; NUMBER OF MEASURED CELLS = NUMBER OF ROWS)
		      [folder FIGURE3A contains two input files: full and reduced data sets of 2D barcoding]
TO RUN THE PROGRAM PLEASE EXTRACT A FOLDER FROM THE ZIP FILE.
DOUBLE CLICK ON THE EXECUTABLE FILE

AT THE END OF THE CALCULATION 3 OUTPUT FILES ARE CREATED:
OUTPUT1.TXT
OUTPUT2.TXT
OUTPUT3.TXT


**********************************************************************
***********************************************************************
THE STRUCTURE OF AN EXAMPLE INPUTCLUS.TXT FILE

4		! IDIM=DIMENSION OF INPUT DATA SPACE (NUMBER OF TAB DELIMITED COLUMNS) 
13000		! NUMBER OF INPUT DATA (NUMBER OF ROWS)
INPUTDATA.txt	! file name of input data (IDIM columns of unformatted coordinate data)
output1.txt	! file name of the resulting clusters (cluster code# + coordinates)
output2.txt	! file name of the resulting clusters (other cluster characteristics)
output3.txt	! file name of the resulting cluster center coordinates
0	! IF THIS IS ZERO THE PROGRAM DOES NOT CREATE THE LARGE OUTPUT FILE CALLED DETAILS.txt

EXPLANATION

1st row:  IDIM=DIMENSION OF INPUT DATA (number of data coulumns or number of types of fluorescent dyes attached to each cell)
2nd row:  NUMBER OF INPUT DATA (number of rows in the data file or number of measured cells)
3rd row:  name of the input data file
4th row:  name of the first result file containing the input data but in the first column the cluster code numbers are listed that belong to each data point
5th row:  name of the second result file containing parameters characterizing the assigned clusters, the optimal histogram, the CPU time
6th row:  name of the third result file. 1st column contains the cluster code numbers. 2nd column contains the number of points in each cluster. Next IDIM columns contain the coordinates of the center of each cluster.
****************************************************************************

EXAMPLE OF OUTPUT1.TXT

 RESULT OF MISTY MOUNTAIN CLUSTERING
 CLUSTER CODE# AND COORDINATES OF THE POINTS
      3   0.1960E+03   0.3990E+03   0.2690E+03   0.2750E+03
      3   0.2050E+03   0.3690E+03   0.2150E+03   0.2820E+03
      1   0.3560E+03   0.3250E+03   0.2910E+03   0.3280E+03
      4   0.5380E+03   0.1920E+03   0.6450E+03   0.1980E+03
      2   0.2230E+03   0.1980E+03   0.2630E+03   0.1940E+03
      3   0.2480E+03   0.4080E+03   0.1920E+03   0.2190E+03

******************************************************************************
 
EXAMPLE OF OUTPUT2.TXT

     NMESH      POTLOGG     POTLOGG_FIT
   7.000000       215448.8       214491.5    
   8.000000       216512.3       219517.9    
   9.000000       226041.7       223781.8    
   10.00000       227676.8       226436.6    
   11.00000       225427.0       226978.4    
   12.00000       225185.2       225245.8    
   13.00000       221294.4       221419.8    
   14.00000       215923.0       216024.1    
   15.00000       210670.5       209924.9    
   16.00000       203971.7       204331.1    
 CPU TIME   4.703125    
 TOTAL NUMBER OF DATA POINTS       79876
 DATA DIMENSION           4
 LINEAR BIN#          11
    TOTAL BIN#       14641
 MAXIMAL BIN CONTENT        1520
 #OF PEAKS           5
   CL.CODE   #POINTS   CL.SIZE    MAXLEV  MERGELEV     #MERG  #MERGEPT  #MERGECL   FRAC
         1      6937         6      1519       905         5     79870     10441   0.404
       321      1478         4       455       310         5     79870     10441   0.319
         2      1106         1      1105       905         5     79870     10441   0.181
       322       744         2       377       321         5     79870     10441   0.149
       544       176         2        95        54         5     79870     10441   0.432


NMESH: number of histogram bins along each axis
POTLOGG_FIT: related to the logarithm of the posterior probability of histogram binning at NMESH (the optimal linear bin number is at the maximum of POTLOGG_FIT)
CL.CODE: cluster's code number assigned by Misty Mountain algorithm
CL.SIZE: number of histogram bins containing data points assigned to a cluster
MAXLEV : height of the histogram peak.
MERGELEV : height of the highest saddle next to the histogram peak.
#MERG: number of overlapping populations. The assigned cluster is part of these overlapping populations
#MERGEPT: number of data points belonging to the overlapping populations
#MERGECL: number of cluster points within the overlapping populations  
#POINTS : number of data points in the cluster. 
FRAC : measure of separateness of the peak from nearby peak(s). The parameter estimates the reliability that every element of the cluster belongs to the same population. 
LINEAR BIN#: the optimal number of histogram bins along each axis
TOTAL BIN#=(LINEAR BIN#)**(DATA DIMENSION)
CPU TIME is given in seconds

*****************************************************************************************

EXAMPLE OF OUTPUT3.TXT

         1      1542     352.270     324.848     301.649     333.976       0.000       0.000       0.000       
         2      1116     224.622     229.653     224.973     244.445       0.000       0.000       0.000    
         4      1011     535.259     228.778     575.226     232.213       0.000       0.000       0.000
         3       890     227.164     399.445     217.689     247.744       0.000       0.000       0.000
         5       858     223.193     257.159     517.209     718.273       0.000       0.000       0.000
         6       265     226.245     224.589     570.626     438.600       0.000       0.000       0.000

IN EACH ROW
the 1st integer is the cluster's code number
the 2nd integer is the number of data points in the cluster
the other non-zero real numbers are the coordinates of the cluster center (the number of coordinates should be equal to IDIM)
the total number of rows is equal to the number of clusters

**************************************************************************************
**************************************************************************************
