# Supplementary material for: Misty Mountain clustering: application to fast unsupervised flow cytometry gating
Source: BMC Bioinformatics. 2010 Oct 9;11:502. doi: 10.1186/1471-2105-11-502 (PMC2967560; doi:10.1186/1471-2105-11-502)
Supplement: Additional file 6 — Implementation, instruction and data files. [file 1471-2105-11-502-S6.ZIP › GVHD/GVHD.txt]

315.00	258.00	250.00	283.00
347.00	294.00	388.00	285.00
306.00	304.00	280.00	331.00
196.00	399.00	269.00	275.00
281.00	452.00	228.00	293.00
205.00	369.00	215.00	282.00
274.00	247.00	251.00	244.00
356.00	325.00	291.00	328.00
315.00	270.00	329.00	339.00
294.00	204.00	275.00	328.00
538.00	192.00	645.00	198.00
223.00	198.00	263.00	194.00
248.00	408.00	192.00	219.00
249.00	562.00	222.00	356.00
360.00	328.00	288.00	192.00
445.00	276.00	279.00	275.00
334.00	302.00	268.00	250.00
225.00	338.00	234.00	383.00
251.00	503.00	224.00	359.00
570.00	257.00	499.00	254.00
323.00	303.00	263.00	317.00
571.00	324.00	557.00	264.00
437.00	384.00	326.00	360.00
210.00	434.00	215.00	252.00
280.00	269.00	234.00	305.00
530.00	216.00	630.00	223.00
343.00	307.00	300.00	315.00
369.00	266.00	293.00	295.00
296.00	242.00	287.00	269.00
247.00	247.00	251.00	250.00
192.00	192.00	224.00	284.00
260.00	357.00	207.00	218.00
192.00	252.00	192.00	217.00
218.00	353.00	244.00	344.00
287.00	295.00	206.00	310.00
264.00	260.00	199.00	242.00
192.00	227.00	192.00	315.00
221.00	205.00	216.00	228.00
361.00	332.00	288.00	348.00
245.00	236.00	250.00	237.00
196.00	350.00	196.00	288.00
275.00	304.00	254.00	275.00
257.00	295.00	233.00	223.00
352.00	345.00	292.00	311.00
319.00	319.00	261.00	285.00
260.00	341.00	196.00	260.00
319.00	259.00	261.00	316.00
339.00	334.00	265.00	319.00
533.00	210.00	570.00	255.00
195.00	382.00	201.00	291.00
273.00	346.00	323.00	380.00
585.00	266.00	509.00	251.00
297.00	265.00	260.00	337.00
217.00	288.00	252.00	270.00
364.00	320.00	264.00	301.00
550.00	192.00	666.00	218.00
392.00	305.00	244.00	335.00
192.00	387.00	222.00	386.00
321.00	298.00	291.00	335.00
415.00	385.00	342.00	318.00
298.00	311.00	222.00	364.00
619.00	197.00	515.00	293.00
215.00	343.00	240.00	269.00
300.00	303.00	251.00	312.00
333.00	313.00	293.00	304.00
237.00	435.00	249.00	248.00
267.00	288.00	274.00	228.00
192.00	192.00	225.00	248.00
429.00	414.00	346.00	381.00
224.00	305.00	227.00	470.00
238.00	429.00	192.00	287.00
264.00	258.00	230.00	285.00
378.00	324.00	289.00	296.00
221.00	414.00	203.00	412.00
304.00	220.00	288.00	252.00
332.00	265.00	305.00	282.00
226.00	251.00	551.00	649.00
246.00	424.00	241.00	431.00
225.00	470.00	213.00	361.00
556.00	330.00	544.00	326.00
503.00	229.00	582.00	238.00
217.00	386.00	228.00	616.00
317.00	248.00	303.00	356.00
228.00	471.00	204.00	192.00
217.00	404.00	237.00	471.00
316.00	269.00	225.00	276.00
360.00	321.00	297.00	308.00
275.00	272.00	283.00	284.00
355.00	368.00	304.00	368.00
249.00	220.00	263.00	288.00
212.00	240.00	541.00	769.00
287.00	336.00	192.00	356.00
276.00	218.00	244.00	297.00
206.00	437.00	221.00	297.00
216.00	310.00	226.00	212.00
320.00	204.00	225.00	295.00
256.00	295.00	232.00	262.00
208.00	223.00	222.00	283.00
386.00	325.00	250.00	277.00
226.00	326.00	285.00	192.00
254.00	404.00	208.00	288.00
316.00	273.00	303.00	254.00
265.00	199.00	197.00	234.00
215.00	342.00	250.00	284.00
274.00	496.00	236.00	473.00
358.00	382.00	383.00	321.00
194.00	231.00	211.00	244.00
242.00	407.00	235.00	208.00
242.00	239.00	272.00	255.00
317.00	300.00	290.00	369.00
332.00	261.00	294.00	330.00
274.00	495.00	272.00	428.00
192.00	425.00	219.00	234.00
336.00	285.00	298.00	350.00
196.00	511.00	192.00	280.00
232.00	337.00	215.00	330.00
307.00	279.00	254.00	356.00
276.00	420.00	232.00	397.00
351.00	310.00	245.00	347.00
222.00	285.00	238.00	274.00
224.00	486.00	193.00	346.00
235.00	365.00	192.00	291.00
338.00	342.00	309.00	348.00
219.00	367.00	222.00	192.00
294.00	257.00	268.00	300.00
393.00	411.00	342.00	358.00
554.00	201.00	516.00	215.00
291.00	217.00	254.00	267.00
226.00	369.00	241.00	210.00
249.00	227.00	530.00	652.00
247.00	247.00	248.00	254.00
353.00	305.00	293.00	308.00
253.00	194.00	196.00	210.00
251.00	242.00	211.00	257.00
260.00	482.00	227.00	338.00
304.00	306.00	274.00	304.00
207.00	251.00	229.00	261.00
264.00	369.00	211.00	562.00
217.00	286.00	231.00	285.00
232.00	288.00	224.00	192.00
454.00	421.00	387.00	367.00
214.00	484.00	204.00	242.00
242.00	395.00	218.00	198.00
358.00	331.00	242.00	305.00
419.00	398.00	314.00	361.00
411.00	407.00	368.00	407.00
197.00	280.00	224.00	235.00
246.00	320.00	236.00	271.00
257.00	243.00	205.00	211.00
291.00	277.00	256.00	303.00
274.00	527.00	203.00	483.00
406.00	386.00	344.00	402.00
286.00	268.00	271.00	296.00
334.00	336.00	315.00	330.00
500.00	263.00	577.00	242.00
229.00	500.00	210.00	306.00
365.00	413.00	322.00	373.00
219.00	228.00	596.00	448.00
255.00	385.00	220.00	244.00
304.00	272.00	308.00	274.00
231.00	410.00	615.00	700.00
216.00	472.00	192.00	211.00
409.00	344.00	298.00	365.00
249.00	249.00	501.00	707.00
272.00	309.00	297.00	271.00
236.00	399.00	244.00	334.00
349.00	308.00	312.00	342.00
215.00	550.00	251.00	416.00
321.00	318.00	295.00	331.00
256.00	280.00	293.00	281.00
192.00	377.00	192.00	490.00
221.00	370.00	199.00	231.00
558.00	192.00	635.00	238.00
208.00	213.00	571.00	309.00
240.00	320.00	529.00	705.00
323.00	249.00	309.00	283.00
242.00	500.00	224.00	282.00
241.00	379.00	230.00	357.00
196.00	265.00	560.00	752.00
521.00	192.00	620.00	265.00
299.00	297.00	239.00	291.00
238.00	363.00	204.00	254.00
261.00	286.00	236.00	325.00
497.00	241.00	645.00	192.00
192.00	362.00	205.00	215.00
466.00	435.00	349.00	412.00
508.00	218.00	521.00	277.00
276.00	355.00	262.00	245.00
570.00	270.00	548.00	321.00
222.00	252.00	252.00	323.00
384.00	367.00	285.00	379.00
292.00	282.00	259.00	360.00
200.00	327.00	285.00	286.00
310.00	314.00	314.00	281.00
543.00	375.00	600.00	742.00
353.00	300.00	252.00	307.00
237.00	381.00	234.00	192.00
212.00	436.00	219.00	285.00
434.00	439.00	379.00	404.00
526.00	195.00	518.00	226.00
254.00	249.00	202.00	313.00
212.00	377.00	277.00	315.00
276.00	242.00	239.00	261.00
192.00	364.00	192.00	237.00
224.00	200.00	209.00	243.00
192.00	304.00	193.00	280.00
290.00	346.00	315.00	336.00
334.00	405.00	351.00	379.00
249.00	466.00	192.00	267.00
557.00	200.00	486.00	202.00
221.00	404.00	461.00	363.00
297.00	288.00	249.00	230.00
343.00	233.00	250.00	272.00
204.00	338.00	204.00	235.00
333.00	354.00	255.00	315.00
225.00	420.00	206.00	551.00
437.00	436.00	356.00	405.00
546.00	205.00	563.00	253.00
366.00	304.00	319.00	297.00
432.00	406.00	342.00	357.00
285.00	291.00	267.00	255.00
276.00	340.00	192.00	301.00
236.00	412.00	243.00	293.00
215.00	364.00	274.00	294.00
621.00	286.00	586.00	224.00
250.00	244.00	543.00	689.00
334.00	277.00	273.00	321.00
374.00	381.00	273.00	373.00
207.00	194.00	230.00	201.00
343.00	322.00	286.00	243.00
288.00	292.00	323.00	250.00
450.00	328.00	543.00	248.00
329.00	266.00	298.00	247.00
311.00	226.00	284.00	247.00
359.00	335.00	358.00	316.00
272.00	278.00	220.00	262.00
231.00	317.00	235.00	258.00
264.00	279.00	301.00	267.00
280.00	225.00	227.00	309.00
255.00	464.00	200.00	240.00
336.00	346.00	274.00	366.00
211.00	298.00	209.00	278.00
415.00	348.00	283.00	295.00
227.00	257.00	531.00	739.00
202.00	199.00	508.00	575.00
305.00	273.00	247.00	307.00
261.00	217.00	256.00	289.00
408.00	389.00	290.00	376.00
583.00	192.00	491.00	192.00
368.00	324.00	386.00	356.00
229.00	493.00	193.00	239.00
548.00	214.00	617.00	213.00
245.00	344.00	192.00	336.00
250.00	466.00	238.00	225.00
248.00	287.00	237.00	412.00
278.00	264.00	247.00	283.00
297.00	249.00	295.00	193.00
458.00	382.00	273.00	342.00
230.00	212.00	536.00	437.00
586.00	405.00	514.00	350.00
308.00	267.00	296.00	334.00
242.00	237.00	436.00	747.00
257.00	524.00	259.00	293.00
303.00	314.00	251.00	327.00
220.00	280.00	469.00	794.00
259.00	241.00	596.00	335.00
261.00	236.00	273.00	220.00
266.00	285.00	276.00	264.00
543.00	224.00	681.00	237.00
387.00	338.00	267.00	316.00
333.00	204.00	265.00	328.00
314.00	358.00	341.00	381.00
235.00	256.00	210.00	200.00
247.00	433.00	192.00	255.00
471.00	448.00	389.00	400.00
257.00	504.00	202.00	236.00
339.00	277.00	294.00	321.00
224.00	477.00	208.00	292.00
381.00	313.00	330.00	348.00
258.00	287.00	262.00	267.00
236.00	292.00	229.00	299.00
344.00	279.00	260.00	290.00
372.00	352.00	277.00	344.00
366.00	328.00	320.00	284.00
246.00	259.00	255.00	272.00
373.00	307.00	243.00	310.00
446.00	377.00	315.00	305.00
329.00	195.00	262.00	306.00
350.00	298.00	310.00	315.00
286.00	507.00	224.00	276.00
276.00	192.00	291.00	192.00
253.00	312.00	229.00	339.00
192.00	337.00	210.00	282.00
329.00	241.00	269.00	192.00
456.00	235.00	263.00	310.00
353.00	350.00	384.00	768.00
196.00	271.00	507.00	791.00
207.00	220.00	198.00	216.00
201.00	192.00	598.00	483.00
209.00	221.00	192.00	336.00
390.00	380.00	341.00	405.00
233.00	248.00	242.00	196.00
218.00	435.00	244.00	391.00
320.00	328.00	339.00	344.00
364.00	336.00	338.00	314.00
377.00	352.00	332.00	308.00
374.00	371.00	294.00	327.00
270.00	316.00	523.00	788.00
290.00	312.00	285.00	271.00
363.00	333.00	309.00	343.00
228.00	509.00	192.00	310.00
257.00	240.00	225.00	286.00
225.00	369.00	203.00	324.00
232.00	342.00	224.00	246.00
303.00	209.00	230.00	274.00
554.00	254.00	593.00	263.00
395.00	357.00	354.00	405.00
584.00	198.00	569.00	219.00
299.00	241.00	288.00	313.00
350.00	295.00	267.00	263.00
309.00	274.00	287.00	293.00
212.00	286.00	259.00	218.00
336.00	277.00	294.00	348.00
390.00	350.00	357.00	352.00
345.00	298.00	292.00	302.00
271.00	253.00	192.00	280.00
250.00	215.00	239.00	293.00
266.00	438.00	208.00	417.00
268.00	273.00	212.00	219.00
209.00	376.00	204.00	402.00
322.00	316.00	265.00	327.00
260.00	398.00	233.00	315.00
233.00	275.00	293.00	275.00
295.00	248.00	304.00	293.00
288.00	250.00	213.00	267.00
200.00	247.00	192.00	248.00
342.00	305.00	312.00	296.00
336.00	264.00	268.00	310.00
339.00	321.00	275.00	355.00
210.00	251.00	553.00	477.00
414.00	393.00	364.00	385.00
349.00	278.00	235.00	296.00
337.00	326.00	238.00	360.00
420.00	390.00	367.00	387.00
209.00	236.00	553.00	665.00
197.00	322.00	211.00	338.00
435.00	405.00	344.00	390.00
405.00	354.00	329.00	385.00
364.00	294.00	236.00	299.00
251.00	235.00	243.00	204.00
204.00	378.00	192.00	268.00
393.00	373.00	273.00	341.00
272.00	297.00	268.00	269.00
332.00	361.00	297.00	337.00
243.00	292.00	237.00	247.00
210.00	454.00	211.00	406.00
201.00	234.00	271.00	192.00
542.00	195.00	518.00	310.00
354.00	333.00	340.00	320.00
202.00	214.00	591.00	677.00
254.00	535.00	259.00	261.00
362.00	369.00	326.00	336.00
387.00	277.00	261.00	303.00
211.00	428.00	257.00	269.00
272.00	431.00	203.00	318.00
216.00	419.00	222.00	243.00
212.00	475.00	267.00	367.00
214.00	260.00	219.00	246.00
370.00	328.00	310.00	299.00
266.00	219.00	216.00	324.00
197.00	420.00	226.00	438.00
513.00	192.00	544.00	259.00
213.00	401.00	210.00	290.00
214.00	463.00	204.00	592.00
207.00	341.00	192.00	312.00
258.00	334.00	237.00	274.00
270.00	260.00	276.00	289.00
336.00	365.00	330.00	373.00
233.00	353.00	202.00	224.00
363.00	350.00	305.00	371.00
300.00	252.00	244.00	267.00
543.00	260.00	477.00	197.00
319.00	281.00	300.00	338.00
584.00	205.00	573.00	265.00
204.00	201.00	192.00	192.00
356.00	321.00	303.00	349.00
252.00	251.00	245.00	308.00
274.00	543.00	241.00	360.00
369.00	343.00	278.00	344.00
268.00	296.00	282.00	329.00
224.00	472.00	238.00	316.00
310.00	294.00	292.00	251.00
208.00	382.00	204.00	200.00
561.00	265.00	579.00	266.00
540.00	229.00	530.00	192.00
210.00	192.00	261.00	194.00
226.00	481.00	196.00	430.00
324.00	240.00	277.00	283.00
215.00	230.00	270.00	212.00
395.00	336.00	319.00	288.00
265.00	364.00	248.00	289.00
331.00	296.00	323.00	285.00
350.00	365.00	306.00	321.00
227.00	399.00	238.00	288.00
479.00	399.00	340.00	394.00
370.00	358.00	323.00	365.00
248.00	276.00	273.00	213.00
240.00	267.00	259.00	232.00
449.00	435.00	379.00	416.00
339.00	352.00	332.00	388.00
332.00	236.00	279.00	254.00
408.00	412.00	364.00	339.00
252.00	302.00	215.00	280.00
277.00	223.00	275.00	281.00
238.00	219.00	223.00	221.00
324.00	340.00	299.00	299.00
229.00	327.00	252.00	210.00
278.00	286.00	295.00	315.00
409.00	422.00	373.00	406.00
387.00	288.00	204.00	261.00
390.00	356.00	283.00	342.00
259.00	516.00	210.00	349.00
331.00	313.00	225.00	250.00
351.00	358.00	323.00	360.00
303.00	345.00	273.00	223.00
263.00	324.00	482.00	764.00
276.00	205.00	237.00	221.00
336.00	222.00	269.00	310.00
367.00	340.00	282.00	331.00
351.00	233.00	227.00	326.00
192.00	194.00	210.00	245.00
491.00	210.00	609.00	217.00
303.00	271.00	282.00	272.00
234.00	399.00	192.00	624.00
336.00	391.00	300.00	378.00
276.00	261.00	299.00	307.00
411.00	395.00	278.00	306.00
388.00	335.00	281.00	344.00
241.00	406.00	211.00	192.00
223.00	334.00	220.00	419.00
399.00	298.00	250.00	310.00
228.00	242.00	192.00	192.00
346.00	256.00	314.00	337.00
319.00	325.00	306.00	328.00
320.00	338.00	348.00	327.00
192.00	333.00	202.00	192.00
231.00	260.00	223.00	314.00
273.00	343.00	630.00	192.00
293.00	217.00	268.00	268.00
451.00	419.00	375.00	389.00
266.00	224.00	240.00	226.00
245.00	358.00	203.00	371.00
506.00	192.00	686.00	195.00
256.00	301.00	235.00	211.00
235.00	196.00	545.00	418.00
271.00	265.00	227.00	235.00
320.00	333.00	325.00	303.00
568.00	300.00	530.00	205.00
340.00	344.00	252.00	325.00
244.00	516.00	202.00	327.00
319.00	205.00	246.00	192.00
255.00	525.00	192.00	278.00
214.00	440.00	213.00	251.00
565.00	332.00	638.00	286.00
242.00	460.00	216.00	238.00
243.00	416.00	278.00	365.00
343.00	338.00	257.00	309.00
211.00	213.00	218.00	208.00
381.00	311.00	291.00	229.00
236.00	261.00	198.00	360.00
368.00	285.00	257.00	310.00
240.00	205.00	442.00	716.00
367.00	343.00	220.00	325.00
244.00	378.00	237.00	207.00
220.00	462.00	250.00	255.00
361.00	262.00	218.00	306.00
272.00	297.00	268.00	254.00
485.00	307.00	308.00	342.00
361.00	335.00	255.00	314.00
269.00	520.00	239.00	207.00
410.00	421.00	314.00	387.00
250.00	300.00	405.00	738.00
400.00	346.00	254.00	348.00
215.00	236.00	491.00	709.00
211.00	380.00	206.00	308.00
222.00	365.00	194.00	344.00
318.00	296.00	295.00	322.00
192.00	212.00	192.00	249.00
229.00	435.00	192.00	254.00
391.00	345.00	357.00	265.00
365.00	277.00	253.00	262.00
348.00	309.00	295.00	332.00
365.00	335.00	262.00	332.00
328.00	349.00	299.00	360.00
220.00	290.00	616.00	716.00
328.00	303.00	222.00	283.00
257.00	512.00	192.00	311.00
225.00	446.00	242.00	273.00
192.00	409.00	192.00	360.00
267.00	335.00	246.00	281.00
264.00	233.00	279.00	332.00
337.00	210.00	262.00	248.00
516.00	192.00	568.00	225.00
369.00	259.00	249.00	291.00
237.00	355.00	198.00	240.00
235.00	350.00	212.00	228.00
192.00	227.00	207.00	192.00
338.00	305.00	273.00	331.00
192.00	273.00	192.00	250.00
285.00	245.00	218.00	246.00
598.00	395.00	636.00	324.00
291.00	263.00	261.00	242.00
219.00	262.00	463.00	781.00
242.00	239.00	246.00	202.00
212.00	348.00	229.00	243.00
275.00	569.00	223.00	361.00
313.00	336.00	247.00	347.00
256.00	500.00	268.00	343.00
215.00	198.00	501.00	445.00
407.00	423.00	373.00	384.00
203.00	251.00	562.00	455.00
285.00	213.00	270.00	294.00
559.00	287.00	567.00	206.00
235.00	278.00	212.00	297.00
421.00	397.00	371.00	389.00
202.00	237.00	587.00	460.00
264.00	244.00	433.00	723.00
343.00	241.00	224.00	242.00
324.00	370.00	255.00	389.00
339.00	233.00	313.00	271.00
248.00	401.00	211.00	506.00
561.00	192.00	671.00	281.00
204.00	370.00	197.00	475.00
223.00	364.00	218.00	225.00
367.00	287.00	250.00	253.00
263.00	208.00	509.00	687.00
245.00	459.00	263.00	521.00
284.00	285.00	289.00	346.00
295.00	260.00	295.00	290.00
293.00	207.00	221.00	293.00
240.00	274.00	474.00	764.00
330.00	252.00	281.00	275.00
580.00	298.00	598.00	301.00
262.00	316.00	241.00	308.00
304.00	366.00	328.00	334.00
223.00	447.00	254.00	391.00
346.00	358.00	290.00	352.00
320.00	269.00	293.00	296.00
210.00	422.00	253.00	295.00
287.00	267.00	295.00	252.00
295.00	264.00	220.00	301.00
300.00	317.00	339.00	348.00
412.00	380.00	343.00	387.00
197.00	387.00	216.00	341.00
227.00	326.00	232.00	313.00
226.00	243.00	645.00	522.00
248.00	491.00	211.00	290.00
329.00	251.00	282.00	271.00
270.00	245.00	263.00	203.00
331.00	378.00	364.00	279.00
278.00	274.00	245.00	325.00
258.00	292.00	203.00	234.00
254.00	375.00	284.00	420.00
229.00	399.00	192.00	237.00
283.00	308.00	246.00	293.00
257.00	225.00	220.00	304.00
192.00	230.00	192.00	193.00
412.00	387.00	366.00	328.00
330.00	316.00	270.00	359.00
431.00	414.00	396.00	412.00
537.00	214.00	503.00	271.00
298.00	222.00	277.00	235.00
333.00	294.00	219.00	266.00
230.00	310.00	223.00	193.00
458.00	430.00	382.00	392.00
358.00	353.00	312.00	541.00
284.00	253.00	230.00	238.00
341.00	349.00	292.00	319.00
214.00	310.00	233.00	266.00
302.00	328.00	275.00	360.00
519.00	214.00	495.00	192.00
219.00	281.00	242.00	232.00
280.00	211.00	270.00	254.00
349.00	306.00	296.00	309.00
202.00	330.00	520.00	625.00
228.00	266.00	237.00	251.00
204.00	347.00	212.00	346.00
332.00	310.00	298.00	333.00
304.00	233.00	302.00	257.00
266.00	267.00	206.00	246.00
406.00	359.00	350.00	342.00
277.00	286.00	262.00	364.00
321.00	224.00	280.00	285.00
380.00	374.00	367.00	354.00
402.00	192.00	492.00	220.00
241.00	376.00	194.00	223.00
207.00	500.00	236.00	439.00
300.00	346.00	346.00	336.00
310.00	278.00	229.00	321.00
373.00	249.00	267.00	341.00
201.00	346.00	192.00	203.00
239.00	316.00	274.00	273.00
575.00	298.00	617.00	200.00
306.00	221.00	262.00	208.00
425.00	398.00	376.00	362.00
461.00	192.00	604.00	267.00
277.00	311.00	214.00	296.00
334.00	268.00	269.00	251.00
298.00	289.00	263.00	292.00
569.00	242.00	592.00	277.00
283.00	273.00	294.00	351.00
369.00	269.00	289.00	260.00
336.00	317.00	315.00	339.00
331.00	324.00	236.00	321.00
236.00	403.00	239.00	277.00
255.00	315.00	224.00	308.00
238.00	510.00	227.00	320.00
608.00	289.00	561.00	280.00
301.00	238.00	225.00	262.00
344.00	423.00	356.00	369.00
335.00	296.00	307.00	232.00
277.00	250.00	220.00	247.00
243.00	299.00	240.00	333.00
216.00	417.00	202.00	207.00
552.00	265.00	564.00	254.00
249.00	394.00	233.00	241.00
223.00	310.00	215.00	235.00
355.00	317.00	290.00	283.00
256.00	481.00	197.00	289.00
290.00	300.00	219.00	208.00
233.00	494.00	192.00	277.00
371.00	370.00	347.00	356.00
276.00	218.00	195.00	300.00
199.00	511.00	204.00	256.00
235.00	236.00	493.00	767.00
339.00	271.00	276.00	239.00
378.00	363.00	229.00	368.00
432.00	389.00	318.00	361.00
217.00	276.00	226.00	252.00
326.00	281.00	267.00	328.00
219.00	377.00	219.00	526.00
459.00	411.00	299.00	386.00
301.00	279.00	265.00	330.00
381.00	332.00	297.00	375.00
290.00	271.00	282.00	295.00
318.00	296.00	306.00	263.00
408.00	323.00	273.00	297.00
275.00	270.00	291.00	325.00
409.00	369.00	241.00	320.00
260.00	533.00	192.00	280.00
335.00	309.00	235.00	324.00
260.00	268.00	275.00	313.00
302.00	313.00	279.00	272.00
273.00	251.00	252.00	338.00
411.00	423.00	371.00	386.00
235.00	518.00	201.00	310.00
364.00	365.00	290.00	328.00
352.00	305.00	297.00	339.00
471.00	485.00	443.00	451.00
226.00	439.00	239.00	215.00
279.00	429.00	205.00	641.00
248.00	217.00	559.00	670.00
330.00	271.00	264.00	240.00
376.00	363.00	325.00	337.00
305.00	496.00	232.00	286.00
271.00	266.00	317.00	222.00
395.00	382.00	288.00	334.00
530.00	232.00	374.00	289.00
459.00	439.00	366.00	387.00
225.00	256.00	515.00	767.00
255.00	221.00	239.00	267.00
269.00	543.00	192.00	281.00
256.00	208.00	224.00	315.00
361.00	317.00	321.00	319.00
307.00	341.00	300.00	328.00
279.00	254.00	243.00	306.00
207.00	204.00	528.00	709.00
315.00	250.00	234.00	299.00
334.00	295.00	288.00	328.00
231.00	258.00	265.00	305.00
530.00	499.00	429.00	451.00
385.00	269.00	212.00	212.00
251.00	305.00	525.00	692.00
346.00	282.00	253.00	268.00
489.00	224.00	637.00	204.00
340.00	315.00	299.00	343.00
272.00	228.00	221.00	264.00
240.00	333.00	250.00	620.00
563.00	229.00	575.00	216.00
235.00	268.00	248.00	272.00
433.00	216.00	586.00	207.00
217.00	286.00	192.00	274.00
222.00	264.00	200.00	289.00
266.00	449.00	192.00	352.00
313.00	237.00	265.00	255.00
236.00	276.00	538.00	216.00
353.00	303.00	320.00	330.00
193.00	358.00	192.00	216.00
249.00	281.00	250.00	192.00
259.00	237.00	571.00	683.00
328.00	321.00	243.00	319.00
211.00	307.00	239.00	218.00
235.00	469.00	193.00	293.00
277.00	249.00	273.00	298.00
228.00	192.00	623.00	418.00
220.00	491.00	224.00	273.00
363.00	362.00	305.00	327.00
236.00	408.00	212.00	258.00
250.00	299.00	256.00	242.00
230.00	469.00	228.00	349.00
278.00	279.00	329.00	258.00
222.00	497.00	237.00	279.00
348.00	337.00	272.00	312.00
352.00	344.00	295.00	262.00
291.00	486.00	221.00	499.00
388.00	387.00	269.00	320.00
598.00	302.00	535.00	220.00
324.00	381.00	337.00	411.00
457.00	192.00	611.00	192.00
305.00	344.00	285.00	308.00
253.00	401.00	233.00	492.00
546.00	241.00	536.00	283.00
207.00	324.00	235.00	198.00
347.00	335.00	315.00	288.00
527.00	195.00	625.00	206.00
209.00	216.00	538.00	685.00
551.00	192.00	548.00	212.00
369.00	336.00	260.00	304.00
356.00	316.00	317.00	278.00
366.00	321.00	334.00	335.00
336.00	192.00	422.00	258.00
543.00	199.00	590.00	243.00
218.00	458.00	244.00	277.00
302.00	282.00	258.00	279.00
551.00	293.00	618.00	218.00
270.00	279.00	270.00	327.00
230.00	405.00	235.00	360.00
240.00	362.00	244.00	442.00
236.00	450.00	219.00	234.00
212.00	238.00	498.00	782.00
226.00	377.00	229.00	256.00
198.00	261.00	462.00	694.00
290.00	339.00	254.00	292.00
204.00	255.00	225.00	290.00
221.00	484.00	233.00	304.00
312.00	273.00	270.00	351.00
302.00	226.00	282.00	269.00
255.00	309.00	232.00	281.00
251.00	416.00	206.00	257.00
315.00	333.00	298.00	340.00
429.00	428.00	405.00	416.00
226.00	479.00	212.00	204.00
290.00	276.00	266.00	321.00
548.00	230.00	572.00	243.00
209.00	386.00	206.00	330.00
329.00	385.00	315.00	365.00
211.00	438.00	210.00	245.00
391.00	365.00	319.00	371.00
527.00	214.00	483.00	245.00
261.00	377.00	232.00	249.00
192.00	268.00	192.00	271.00
256.00	282.00	255.00	212.00
207.00	192.00	658.00	234.00
341.00	302.00	284.00	306.00
546.00	219.00	525.00	192.00
270.00	242.00	237.00	214.00
202.00	417.00	252.00	305.00
216.00	345.00	192.00	299.00
254.00	241.00	251.00	325.00
337.00	316.00	255.00	306.00
250.00	235.00	570.00	720.00
198.00	327.00	201.00	373.00
527.00	253.00	520.00	258.00
344.00	312.00	320.00	267.00
495.00	197.00	493.00	241.00
251.00	343.00	192.00	248.00
241.00	237.00	276.00	258.00
540.00	207.00	553.00	250.00
282.00	218.00	225.00	303.00
523.00	216.00	592.00	271.00
380.00	532.00	229.00	416.00
210.00	355.00	192.00	484.00
217.00	293.00	215.00	318.00
281.00	271.00	286.00	282.00
275.00	235.00	315.00	338.00
393.00	308.00	258.00	300.00
254.00	270.00	232.00	263.00
357.00	318.00	334.00	316.00
205.00	431.00	205.00	313.00
320.00	352.00	277.00	366.00
337.00	284.00	284.00	311.00
201.00	287.00	225.00	337.00
247.00	438.00	252.00	380.00
247.00	421.00	202.00	300.00
250.00	355.00	270.00	248.00
290.00	284.00	224.00	295.00
298.00	302.00	300.00	352.00
288.00	264.00	292.00	225.00
367.00	255.00	270.00	264.00
350.00	302.00	291.00	305.00
229.00	452.00	203.00	237.00
205.00	246.00	223.00	218.00
241.00	201.00	590.00	634.00
535.00	200.00	585.00	298.00
328.00	351.00	349.00	358.00
531.00	228.00	473.00	245.00
208.00	461.00	192.00	292.00
455.00	463.00	387.00	437.00
226.00	365.00	218.00	308.00
350.00	274.00	295.00	326.00
216.00	495.00	192.00	334.00
343.00	285.00	274.00	299.00
268.00	295.00	284.00	315.00
305.00	269.00	291.00	347.00
414.00	374.00	344.00	411.00
306.00	304.00	334.00	352.00
206.00	220.00	612.00	482.00
232.00	386.00	222.00	513.00
227.00	207.00	242.00	244.00
444.00	417.00	329.00	382.00
229.00	247.00	596.00	471.00
217.00	205.00	527.00	771.00
246.00	366.00	192.00	539.00
320.00	278.00	267.00	282.00
314.00	192.00	298.00	285.00
353.00	279.00	310.00	341.00
276.00	285.00	316.00	265.00
249.00	385.00	215.00	300.00
368.00	378.00	270.00	336.00
192.00	206.00	216.00	231.00
197.00	278.00	243.00	238.00
213.00	384.00	255.00	443.00
391.00	389.00	332.00	354.00
422.00	398.00	351.00	374.00
335.00	297.00	300.00	284.00
241.00	394.00	224.00	551.00
645.00	534.00	623.00	474.00
326.00	307.00	313.00	337.00
363.00	338.00	303.00	265.00
304.00	270.00	248.00	261.00
283.00	219.00	271.00	289.00
284.00	310.00	306.00	345.00
646.00	538.00	595.00	474.00
225.00	407.00	210.00	254.00
215.00	449.00	207.00	244.00
539.00	274.00	458.00	217.00
218.00	222.00	603.00	322.00
303.00	219.00	268.00	317.00
258.00	426.00	210.00	217.00
359.00	328.00	239.00	347.00
255.00	480.00	198.00	378.00
199.00	260.00	213.00	244.00
338.00	295.00	318.00	280.00
252.00	214.00	227.00	317.00
390.00	346.00	335.00	352.00
253.00	221.00	243.00	304.00
220.00	297.00	428.00	734.00
200.00	193.00	509.00	658.00
266.00	209.00	233.00	303.00
333.00	313.00	283.00	335.00
222.00	245.00	455.00	733.00
563.00	211.00	626.00	192.00
379.00	360.00	332.00	389.00
195.00	216.00	237.00	227.00
384.00	319.00	297.00	317.00
554.00	450.00	529.00	394.00
405.00	388.00	338.00	359.00
240.00	390.00	212.00	364.00
210.00	519.00	205.00	255.00
297.00	282.00	264.00	269.00
559.00	214.00	570.00	273.00
288.00	239.00	222.00	324.00
294.00	299.00	268.00	223.00
450.00	426.00	360.00	402.00
202.00	355.00	241.00	342.00
214.00	245.00	192.00	275.00
253.00	252.00	478.00	681.00
224.00	253.00	231.00	230.00
318.00	252.00	253.00	282.00
329.00	305.00	311.00	292.00
261.00	453.00	214.00	295.00
258.00	240.00	612.00	458.00
245.00	460.00	250.00	525.00
556.00	192.00	506.00	241.00
350.00	298.00	310.00	228.00
366.00	376.00	257.00	340.00
250.00	257.00	212.00	220.00
207.00	339.00	235.00	263.00
351.00	351.00	231.00	340.00
354.00	331.00	279.00	353.00
213.00	319.00	206.00	329.00
210.00	200.00	591.00	701.00
330.00	279.00	263.00	249.00
274.00	246.00	236.00	260.00
248.00	503.00	222.00	344.00
589.00	346.00	558.00	374.00
199.00	352.00	214.00	292.00
388.00	350.00	305.00	367.00
294.00	239.00	275.00	267.00
211.00	314.00	203.00	377.00
287.00	428.00	234.00	285.00
327.00	309.00	304.00	258.00
215.00	374.00	192.00	199.00
332.00	356.00	301.00	332.00
242.00	459.00	202.00	210.00
262.00	274.00	257.00	311.00
255.00	294.00	510.00	772.00
274.00	301.00	289.00	208.00
268.00	471.00	270.00	205.00
481.00	476.00	425.00	428.00
326.00	230.00	223.00	279.00
604.00	408.00	586.00	475.00
229.00	321.00	487.00	795.00
277.00	285.00	581.00	788.00
281.00	229.00	236.00	192.00
237.00	194.00	236.00	221.00
297.00	241.00	291.00	332.00
360.00	308.00	269.00	323.00
384.00	349.00	290.00	315.00
312.00	262.00	245.00	258.00
227.00	236.00	192.00	233.00
252.00	280.00	203.00	245.00
382.00	344.00	315.00	343.00
379.00	364.00	266.00	359.00
370.00	343.00	291.00	370.00
207.00	253.00	587.00	698.00
317.00	323.00	252.00	353.00
245.00	420.00	211.00	314.00
204.00	288.00	258.00	273.00
534.00	575.00	559.00	511.00
239.00	238.00	532.00	727.00
315.00	366.00	355.00	334.00
567.00	311.00	590.00	238.00
401.00	356.00	297.00	328.00
234.00	239.00	192.00	316.00
213.00	209.00	545.00	619.00
307.00	252.00	278.00	289.00
348.00	312.00	290.00	319.00
363.00	324.00	334.00	452.00
214.00	244.00	206.00	209.00
265.00	356.00	192.00	342.00
298.00	228.00	272.00	314.00
282.00	209.00	219.00	278.00
249.00	269.00	279.00	278.00
316.00	300.00	276.00	308.00
492.00	489.00	466.00	461.00
208.00	234.00	261.00	352.00
509.00	212.00	666.00	192.00
254.00	249.00	446.00	696.00
234.00	209.00	248.00	315.00
530.00	196.00	525.00	301.00
228.00	246.00	197.00	274.00
475.00	460.00	434.00	423.00
440.00	276.00	317.00	304.00
304.00	287.00	280.00	326.00
309.00	236.00	282.00	275.00
244.00	229.00	501.00	700.00
496.00	480.00	378.00	438.00
324.00	263.00	270.00	257.00
195.00	192.00	192.00	192.00
338.00	267.00	310.00	329.00
222.00	205.00	253.00	258.00
364.00	353.00	338.00	392.00
543.00	228.00	565.00	195.00
296.00	236.00	304.00	282.00
221.00	245.00	210.00	213.00
278.00	235.00	241.00	311.00
412.00	373.00	282.00	355.00
272.00	253.00	243.00	298.00
384.00	349.00	456.00	709.00
272.00	421.00	199.00	546.00
229.00	262.00	481.00	793.00
256.00	248.00	604.00	323.00
390.00	389.00	367.00	365.00
312.00	310.00	235.00	316.00
361.00	330.00	281.00	310.00
542.00	230.00	634.00	192.00
198.00	230.00	230.00	248.00
257.00	262.00	241.00	229.00
308.00	321.00	294.00	321.00
292.00	237.00	206.00	301.00
337.00	303.00	308.00	330.00
398.00	398.00	351.00	444.00
318.00	295.00	256.00	334.00
212.00	249.00	455.00	655.00
356.00	300.00	319.00	306.00
302.00	304.00	284.00	296.00
293.00	266.00	276.00	236.00
603.00	291.00	490.00	282.00
297.00	395.00	264.00	440.00
346.00	484.00	264.00	554.00
250.00	192.00	590.00	448.00
225.00	200.00	578.00	417.00
330.00	265.00	281.00	294.00
345.00	334.00	301.00	346.00
317.00	327.00	281.00	297.00
203.00	192.00	214.00	225.00
192.00	240.00	456.00	696.00
210.00	206.00	561.00	705.00
572.00	214.00	564.00	240.00
203.00	238.00	503.00	721.00
214.00	236.00	504.00	623.00
252.00	310.00	248.00	301.00
589.00	396.00	538.00	397.00
370.00	337.00	316.00	389.00
227.00	360.00	221.00	275.00
297.00	314.00	301.00	336.00
325.00	307.00	312.00	324.00
280.00	468.00	231.00	574.00
232.00	217.00	305.00	234.00
360.00	309.00	315.00	286.00
274.00	223.00	253.00	239.00
261.00	429.00	211.00	335.00
242.00	376.00	223.00	458.00
276.00	410.00	204.00	573.00
206.00	220.00	198.00	301.00
216.00	192.00	645.00	478.00
286.00	398.00	233.00	584.00
192.00	545.00	234.00	231.00
520.00	244.00	563.00	221.00
234.00	429.00	241.00	531.00
339.00	319.00	279.00	290.00
518.00	428.00	296.00	420.00
313.00	252.00	256.00	303.00
332.00	322.00	297.00	274.00
226.00	384.00	202.00	275.00
303.00	273.00	525.00	463.00
480.00	480.00	458.00	494.00
215.00	335.00	480.00	252.00
361.00	332.00	361.00	339.00
210.00	337.00	192.00	420.00
301.00	332.00	306.00	310.00
326.00	319.00	285.00	411.00
328.00	317.00	300.00	375.00
671.00	631.00	612.00	596.00
453.00	397.00	322.00	380.00
239.00	354.00	192.00	224.00
372.00	311.00	321.00	305.00
220.00	251.00	197.00	308.00
327.00	288.00	290.00	281.00
586.00	242.00	582.00	258.00
293.00	314.00	338.00	353.00
268.00	261.00	295.00	311.00
340.00	229.00	284.00	274.00
445.00	503.00	460.00	466.00
229.00	250.00	194.00	317.00
457.00	285.00	580.00	192.00
220.00	361.00	198.00	424.00
238.00	367.00	231.00	229.00
257.00	386.00	192.00	235.00
209.00	303.00	195.00	206.00
337.00	273.00	297.00	330.00
297.00	262.00	237.00	289.00
281.00	426.00	245.00	515.00
283.00	440.00	225.00	263.00
212.00	279.00	192.00	329.00
237.00	214.00	266.00	321.00
344.00	321.00	278.00	573.00
414.00	389.00	289.00	371.00
293.00	341.00	308.00	331.00
205.00	438.00	192.00	308.00
329.00	304.00	296.00	270.00
376.00	336.00	321.00	371.00
239.00	322.00	436.00	771.00
298.00	260.00	235.00	296.00
299.00	291.00	259.00	290.00
236.00	275.00	291.00	274.00
221.00	236.00	252.00	273.00
276.00	297.00	274.00	348.00
201.00	192.00	225.00	201.00
382.00	405.00	310.00	365.00
420.00	394.00	341.00	384.00
253.00	247.00	238.00	246.00
367.00	330.00	256.00	330.00
214.00	251.00	565.00	554.00
192.00	422.00	194.00	335.00
309.00	295.00	293.00	238.00
243.00	257.00	238.00	286.00
345.00	349.00	294.00	331.00
323.00	322.00	284.00	259.00
305.00	305.00	273.00	313.00
257.00	256.00	291.00	250.00
220.00	266.00	449.00	784.00
230.00	441.00	198.00	295.00
339.00	337.00	323.00	362.00
216.00	467.00	233.00	292.00
253.00	492.00	208.00	406.00
303.00	332.00	319.00	370.00
247.00	247.00	227.00	307.00
335.00	368.00	255.00	364.00
233.00	258.00	564.00	776.00
436.00	406.00	353.00	376.00
254.00	379.00	218.00	387.00
252.00	219.00	249.00	297.00
408.00	371.00	461.00	319.00
366.00	328.00	260.00	347.00
528.00	192.00	627.00	192.00
283.00	280.00	280.00	256.00
227.00	253.00	477.00	811.00
193.00	287.00	217.00	269.00
201.00	192.00	201.00	221.00
372.00	337.00	306.00	330.00
242.00	283.00	596.00	611.00
258.00	503.00	197.00	293.00
382.00	299.00	299.00	327.00
477.00	481.00	432.00	463.00
195.00	276.00	197.00	263.00
284.00	234.00	255.00	283.00
466.00	451.00	365.00	418.00
214.00	287.00	221.00	270.00
242.00	383.00	288.00	234.00
233.00	258.00	473.00	772.00
350.00	372.00	306.00	367.00
252.00	426.00	250.00	341.00
261.00	257.00	304.00	260.00
257.00	445.00	204.00	567.00
339.00	235.00	239.00	219.00
249.00	458.00	219.00	380.00
231.00	258.00	219.00	281.00
228.00	397.00	210.00	226.00
348.00	407.00	367.00	314.00
242.00	386.00	209.00	255.00
438.00	375.00	339.00	308.00
357.00	331.00	313.00	350.00
323.00	266.00	299.00	313.00
318.00	278.00	295.00	192.00
338.00	326.00	311.00	344.00
193.00	395.00	203.00	259.00
200.00	504.00	192.00	243.00
222.00	372.00	195.00	306.00
353.00	243.00	284.00	267.00
328.00	327.00	249.00	306.00
420.00	332.00	288.00	236.00
369.00	275.00	268.00	275.00
423.00	383.00	338.00	334.00
276.00	371.00	223.00	240.00
195.00	250.00	537.00	750.00
266.00	299.00	224.00	284.00
472.00	236.00	615.00	192.00
230.00	250.00	591.00	640.00
433.00	386.00	350.00	348.00
279.00	215.00	247.00	329.00
366.00	335.00	249.00	336.00
206.00	343.00	192.00	243.00
322.00	310.00	275.00	258.00
315.00	313.00	292.00	313.00
384.00	317.00	229.00	280.00
233.00	335.00	257.00	250.00
391.00	339.00	276.00	304.00
283.00	231.00	272.00	249.00
317.00	216.00	240.00	240.00
457.00	430.00	339.00	411.00
373.00	270.00	245.00	275.00
212.00	333.00	307.00	227.00
239.00	464.00	224.00	244.00
353.00	319.00	214.00	252.00
304.00	297.00	206.00	334.00
513.00	214.00	564.00	234.00
313.00	199.00	272.00	250.00
388.00	376.00	419.00	255.00
261.00	328.00	226.00	248.00
264.00	252.00	235.00	237.00
216.00	434.00	194.00	257.00
270.00	261.00	194.00	318.00
299.00	226.00	260.00	288.00
336.00	265.00	237.00	270.00
207.00	291.00	547.00	716.00
240.00	406.00	211.00	342.00
202.00	211.00	255.00	243.00
350.00	337.00	288.00	383.00
356.00	392.00	288.00	346.00
231.00	494.00	266.00	397.00
226.00	318.00	220.00	254.00
331.00	285.00	274.00	276.00
232.00	382.00	242.00	222.00
252.00	274.00	548.00	477.00
220.00	249.00	207.00	311.00
351.00	326.00	263.00	348.00
226.00	344.00	235.00	292.00
244.00	324.00	271.00	349.00
337.00	368.00	296.00	358.00
280.00	277.00	231.00	301.00
332.00	305.00	292.00	302.00
208.00	433.00	263.00	221.00
318.00	299.00	257.00	333.00
225.00	231.00	277.00	242.00
528.00	286.00	532.00	220.00
335.00	343.00	283.00	341.00
269.00	519.00	197.00	333.00
454.00	439.00	401.00	395.00
490.00	482.00	391.00	423.00
270.00	279.00	252.00	206.00
271.00	229.00	250.00	226.00
294.00	292.00	270.00	310.00
338.00	322.00	325.00	354.00
336.00	322.00	267.00	235.00
224.00	379.00	228.00	211.00
348.00	362.00	304.00	352.00
206.00	195.00	548.00	720.00
227.00	275.00	595.00	723.00
294.00	263.00	304.00	324.00
237.00	340.00	269.00	289.00
362.00	284.00	232.00	270.00
318.00	305.00	302.00	266.00
241.00	419.00	192.00	240.00
234.00	436.00	215.00	206.00
299.00	357.00	217.00	302.00
363.00	346.00	309.00	264.00
233.00	356.00	234.00	306.00
319.00	250.00	300.00	303.00
307.00	309.00	229.00	307.00
279.00	500.00	271.00	247.00
254.00	279.00	515.00	706.00
212.00	197.00	522.00	698.00
306.00	242.00	229.00	316.00
210.00	374.00	217.00	325.00
222.00	320.00	256.00	343.00
410.00	314.00	236.00	414.00
269.00	472.00	222.00	268.00
235.00	296.00	544.00	680.00
370.00	332.00	276.00	346.00
391.00	309.00	288.00	266.00
275.00	275.00	272.00	269.00
348.00	297.00	304.00	325.00
214.00	481.00	219.00	248.00
355.00	260.00	263.00	310.00
232.00	383.00	192.00	562.00
381.00	295.00	237.00	273.00
330.00	248.00	265.00	243.00
283.00	292.00	233.00	336.00
250.00	272.00	236.00	208.00
245.00	347.00	210.00	192.00
401.00	328.00	272.00	253.00
377.00	344.00	288.00	366.00
245.00	494.00	205.00	316.00
315.00	307.00	319.00	306.00
348.00	380.00	334.00	322.00
368.00	310.00	276.00	256.00
241.00	423.00	203.00	353.00
329.00	333.00	311.00	350.00
389.00	316.00	273.00	316.00
347.00	329.00	277.00	349.00
374.00	339.00	310.00	361.00
354.00	317.00	275.00	352.00
206.00	431.00	214.00	275.00
205.00	421.00	267.00	299.00
248.00	362.00	195.00	296.00
281.00	282.00	246.00	312.00
217.00	361.00	225.00	272.00
314.00	268.00	307.00	246.00
403.00	378.00	299.00	327.00
244.00	213.00	230.00	192.00
276.00	472.00	233.00	660.00
213.00	315.00	192.00	594.00
220.00	255.00	274.00	280.00
249.00	271.00	242.00	252.00
343.00	290.00	261.00	293.00
282.00	304.00	249.00	302.00
249.00	303.00	198.00	192.00
255.00	276.00	255.00	312.00
226.00	390.00	253.00	272.00
232.00	263.00	562.00	732.00
441.00	388.00	330.00	316.00
358.00	330.00	315.00	318.00
333.00	412.00	361.00	367.00
241.00	362.00	243.00	255.00
335.00	296.00	345.00	334.00
387.00	365.00	218.00	307.00
299.00	320.00	264.00	231.00
200.00	200.00	468.00	685.00
308.00	208.00	254.00	232.00
289.00	239.00	253.00	247.00
267.00	399.00	194.00	485.00
231.00	377.00	228.00	217.00
220.00	455.00	224.00	258.00
247.00	453.00	241.00	246.00
598.00	271.00	571.00	204.00
445.00	271.00	229.00	296.00
225.00	405.00	248.00	293.00
235.00	511.00	192.00	369.00
393.00	337.00	277.00	312.00
220.00	266.00	217.00	283.00
292.00	199.00	246.00	239.00
319.00	293.00	313.00	322.00
297.00	251.00	254.00	309.00
521.00	199.00	495.00	240.00
428.00	429.00	353.00	395.00
365.00	279.00	299.00	314.00
293.00	263.00	241.00	247.00
352.00	386.00	279.00	345.00
222.00	374.00	258.00	304.00
487.00	451.00	387.00	411.00
329.00	401.00	339.00	427.00
251.00	218.00	255.00	293.00
205.00	421.00	223.00	192.00
283.00	287.00	288.00	236.00
213.00	387.00	243.00	232.00
247.00	309.00	212.00	319.00
352.00	310.00	312.00	222.00
362.00	313.00	316.00	344.00
348.00	386.00	340.00	356.00
600.00	340.00	536.00	504.00
298.00	292.00	260.00	271.00
332.00	312.00	327.00	298.00
218.00	263.00	554.00	760.00
446.00	408.00	365.00	416.00
263.00	264.00	242.00	259.00
239.00	264.00	317.00	295.00
259.00	545.00	230.00	252.00
300.00	271.00	281.00	371.00
250.00	555.00	255.00	398.00
289.00	473.00	200.00	426.00
219.00	283.00	521.00	817.00
302.00	318.00	205.00	221.00
353.00	291.00	282.00	305.00
274.00	280.00	294.00	290.00
551.00	278.00	554.00	347.00
215.00	382.00	237.00	251.00
264.00	245.00	268.00	274.00
361.00	295.00	272.00	319.00
338.00	294.00	264.00	325.00
213.00	352.00	199.00	246.00
253.00	271.00	307.00	276.00
248.00	305.00	240.00	276.00
257.00	373.00	249.00	622.00
286.00	213.00	260.00	273.00
243.00	220.00	279.00	259.00
227.00	201.00	418.00	784.00
333.00	327.00	236.00	323.00
229.00	345.00	200.00	262.00
331.00	277.00	253.00	311.00
228.00	400.00	259.00	378.00
236.00	395.00	207.00	484.00
332.00	283.00	284.00	250.00
232.00	214.00	249.00	350.00
323.00	244.00	260.00	269.00
317.00	291.00	279.00	319.00
320.00	303.00	253.00	310.00
230.00	464.00	196.00	372.00
193.00	350.00	217.00	225.00
523.00	252.00	509.00	288.00
212.00	477.00	206.00	246.00
265.00	275.00	247.00	259.00
238.00	431.00	286.00	192.00
287.00	346.00	310.00	308.00
226.00	384.00	245.00	192.00
367.00	350.00	341.00	375.00
279.00	219.00	268.00	303.00
254.00	337.00	221.00	270.00
253.00	427.00	200.00	290.00
331.00	272.00	254.00	341.00
199.00	340.00	231.00	242.00
211.00	223.00	256.00	268.00
221.00	331.00	206.00	263.00
398.00	431.00	444.00	375.00
346.00	308.00	257.00	326.00
207.00	195.00	221.00	238.00
236.00	468.00	237.00	249.00
402.00	361.00	282.00	337.00
259.00	265.00	224.00	281.00
267.00	290.00	285.00	345.00
341.00	232.00	290.00	232.00
252.00	439.00	192.00	242.00
272.00	246.00	500.00	426.00
219.00	238.00	192.00	237.00
307.00	280.00	246.00	334.00
212.00	343.00	212.00	381.00
214.00	349.00	240.00	230.00
271.00	218.00	192.00	251.00
194.00	192.00	584.00	709.00
229.00	449.00	248.00	395.00
321.00	307.00	313.00	301.00
214.00	301.00	243.00	278.00
359.00	259.00	241.00	308.00
301.00	282.00	288.00	308.00
451.00	235.00	496.00	665.00
294.00	280.00	237.00	268.00
236.00	421.00	270.00	328.00
306.00	220.00	250.00	318.00
230.00	235.00	496.00	757.00
308.00	308.00	260.00	276.00
347.00	320.00	303.00	335.00
202.00	247.00	192.00	245.00
342.00	371.00	311.00	383.00
238.00	221.00	202.00	261.00
365.00	249.00	267.00	270.00
362.00	351.00	283.00	348.00
351.00	259.00	223.00	310.00
331.00	336.00	297.00	359.00
320.00	302.00	324.00	292.00
226.00	351.00	223.00	488.00
464.00	408.00	299.00	398.00
280.00	430.00	197.00	206.00
348.00	343.00	307.00	280.00
251.00	335.00	200.00	321.00
297.00	213.00	278.00	215.00
232.00	497.00	211.00	230.00
262.00	487.00	192.00	278.00
265.00	317.00	241.00	214.00
266.00	558.00	202.00	269.00
270.00	221.00	282.00	299.00
228.00	466.00	192.00	266.00
223.00	293.00	483.00	792.00
266.00	299.00	262.00	294.00
256.00	447.00	196.00	294.00
253.00	385.00	218.00	299.00
276.00	225.00	214.00	251.00
206.00	192.00	536.00	705.00
245.00	275.00	270.00	308.00
223.00	290.00	270.00	291.00
199.00	307.00	201.00	228.00
364.00	360.00	323.00	342.00
294.00	305.00	315.00	353.00
269.00	372.00	206.00	484.00
331.00	261.00	206.00	273.00
324.00	249.00	210.00	224.00
218.00	339.00	196.00	317.00
386.00	349.00	313.00	388.00
241.00	386.00	200.00	272.00
313.00	248.00	245.00	261.00
315.00	325.00	277.00	286.00
208.00	206.00	662.00	482.00
242.00	343.00	242.00	222.00
205.00	205.00	575.00	750.00
304.00	249.00	292.00	281.00
214.00	293.00	502.00	769.00
236.00	488.00	233.00	251.00
218.00	261.00	216.00	317.00
344.00	330.00	341.00	345.00
381.00	336.00	310.00	266.00
335.00	257.00	292.00	237.00
197.00	325.00	199.00	271.00
446.00	428.00	373.00	433.00
314.00	264.00	298.00	324.00
592.00	218.00	566.00	200.00
231.00	274.00	216.00	311.00
253.00	373.00	204.00	291.00
223.00	282.00	544.00	735.00
217.00	385.00	227.00	253.00
418.00	337.00	267.00	325.00
500.00	195.00	620.00	197.00
411.00	425.00	350.00	350.00
228.00	197.00	495.00	689.00
352.00	289.00	269.00	274.00
263.00	458.00	252.00	319.00
525.00	229.00	525.00	264.00
253.00	515.00	236.00	281.00
244.00	494.00	192.00	455.00
192.00	373.00	211.00	515.00
371.00	298.00	281.00	319.00
227.00	366.00	192.00	192.00
317.00	294.00	347.00	298.00
237.00	353.00	653.00	284.00
261.00	221.00	244.00	235.00
223.00	504.00	282.00	313.00
340.00	294.00	297.00	318.00
237.00	196.00	617.00	440.00
220.00	369.00	229.00	323.00
241.00	228.00	195.00	245.00
410.00	390.00	328.00	376.00
203.00	413.00	212.00	281.00
488.00	460.00	360.00	409.00
240.00	538.00	197.00	317.00
564.00	205.00	405.00	236.00
346.00	303.00	297.00	329.00
395.00	392.00	368.00	359.00
320.00	296.00	269.00	275.00
354.00	308.00	341.00	348.00
265.00	484.00	227.00	274.00
332.00	322.00	305.00	351.00
379.00	389.00	316.00	342.00
192.00	234.00	505.00	707.00
368.00	301.00	305.00	291.00
352.00	314.00	306.00	355.00
312.00	289.00	236.00	303.00
307.00	250.00	242.00	249.00
227.00	220.00	214.00	293.00
229.00	409.00	198.00	465.00
218.00	440.00	208.00	255.00
226.00	371.00	235.00	212.00
319.00	327.00	259.00	386.00
232.00	259.00	604.00	455.00
206.00	201.00	521.00	694.00
240.00	462.00	250.00	304.00
445.00	426.00	350.00	414.00
222.00	263.00	223.00	209.00
318.00	254.00	284.00	353.00
306.00	288.00	250.00	308.00
321.00	241.00	192.00	231.00
261.00	252.00	233.00	292.00
342.00	337.00	290.00	297.00
237.00	288.00	231.00	300.00
293.00	272.00	233.00	258.00
356.00	302.00	320.00	334.00
192.00	192.00	192.00	227.00
327.00	312.00	329.00	238.00
317.00	263.00	323.00	244.00
287.00	240.00	307.00	259.00
351.00	332.00	292.00	349.00
531.00	192.00	576.00	270.00
320.00	449.00	371.00	376.00
218.00	270.00	598.00	443.00
228.00	192.00	236.00	254.00
237.00	522.00	225.00	283.00
255.00	335.00	277.00	226.00
192.00	332.00	228.00	279.00
237.00	386.00	211.00	350.00
235.00	330.00	241.00	318.00
508.00	224.00	599.00	273.00
477.00	192.00	614.00	192.00
328.00	252.00	238.00	336.00
600.00	261.00	526.00	227.00
209.00	357.00	214.00	291.00
342.00	360.00	309.00	330.00
363.00	325.00	296.00	314.00
377.00	321.00	289.00	301.00
536.00	214.00	625.00	192.00
421.00	424.00	342.00	409.00
343.00	351.00	284.00	293.00
279.00	270.00	283.00	280.00
213.00	486.00	241.00	348.00
336.00	293.00	289.00	273.00
436.00	431.00	360.00	430.00
211.00	219.00	234.00	233.00
332.00	325.00	279.00	331.00
211.00	199.00	613.00	413.00
226.00	299.00	533.00	657.00
252.00	506.00	197.00	263.00
330.00	303.00	293.00	240.00
344.00	285.00	217.00	276.00
241.00	348.00	239.00	325.00
225.00	246.00	510.00	374.00
297.00	264.00	238.00	252.00
252.00	222.00	208.00	260.00
194.00	251.00	509.00	432.00
350.00	352.00	307.00	351.00
334.00	301.00	295.00	303.00
281.00	240.00	289.00	275.00
465.00	413.00	339.00	357.00
242.00	317.00	229.00	315.00
248.00	291.00	250.00	263.00
264.00	493.00	192.00	404.00
345.00	262.00	238.00	270.00
341.00	351.00	265.00	299.00
231.00	392.00	203.00	347.00
215.00	361.00	228.00	253.00
239.00	233.00	295.00	241.00
341.00	318.00	310.00	301.00
280.00	371.00	241.00	265.00
331.00	320.00	304.00	311.00
389.00	404.00	536.00	681.00
266.00	230.00	249.00	302.00
335.00	286.00	273.00	318.00
322.00	307.00	276.00	305.00
350.00	326.00	285.00	314.00
205.00	249.00	559.00	425.00
220.00	308.00	206.00	240.00
229.00	266.00	209.00	246.00
388.00	359.00	313.00	345.00
284.00	469.00	224.00	283.00
409.00	321.00	228.00	293.00
234.00	375.00	207.00	345.00
371.00	316.00	299.00	324.00
246.00	228.00	244.00	273.00
210.00	206.00	415.00	742.00
468.00	469.00	477.00	709.00
221.00	480.00	238.00	237.00
415.00	412.00	249.00	379.00
225.00	375.00	231.00	278.00
294.00	225.00	275.00	227.00
313.00	337.00	329.00	370.00
416.00	364.00	312.00	371.00
316.00	262.00	241.00	297.00
231.00	195.00	193.00	225.00
554.00	457.00	548.00	369.00
293.00	259.00	289.00	325.00
340.00	288.00	258.00	332.00
341.00	328.00	313.00	392.00
337.00	317.00	237.00	328.00
526.00	511.00	498.00	515.00
221.00	219.00	252.00	262.00
320.00	291.00	339.00	348.00
250.00	253.00	585.00	460.00
453.00	417.00	324.00	360.00
207.00	201.00	226.00	232.00
294.00	223.00	301.00	296.00
232.00	524.00	229.00	532.00
381.00	253.00	289.00	318.00
357.00	298.00	325.00	301.00
215.00	357.00	270.00	226.00
218.00	231.00	518.00	781.00
358.00	311.00	298.00	257.00
503.00	198.00	581.00	248.00
274.00	336.00	270.00	342.00
250.00	257.00	231.00	286.00
546.00	266.00	516.00	298.00
236.00	359.00	203.00	222.00
257.00	369.00	198.00	223.00
227.00	471.00	193.00	216.00
410.00	331.00	349.00	370.00
336.00	295.00	299.00	283.00
226.00	490.00	192.00	235.00
237.00	322.00	615.00	399.00
217.00	265.00	434.00	638.00
256.00	337.00	219.00	192.00
354.00	336.00	301.00	320.00
205.00	246.00	635.00	686.00
378.00	324.00	251.00	263.00
241.00	219.00	252.00	277.00
331.00	245.00	225.00	241.00
220.00	366.00	219.00	251.00
324.00	269.00	250.00	233.00
366.00	279.00	258.00	305.00
410.00	386.00	304.00	380.00
230.00	340.00	192.00	198.00
588.00	260.00	565.00	260.00
232.00	317.00	544.00	702.00
222.00	349.00	230.00	411.00
369.00	335.00	304.00	324.00
331.00	277.00	226.00	279.00
278.00	274.00	263.00	279.00
363.00	370.00	306.00	364.00
262.00	331.00	192.00	294.00
518.00	242.00	482.00	210.00
235.00	264.00	246.00	207.00
224.00	447.00	232.00	283.00
244.00	423.00	231.00	235.00
424.00	372.00	383.00	365.00
209.00	405.00	210.00	309.00
231.00	192.00	506.00	745.00
379.00	354.00	298.00	341.00
269.00	210.00	254.00	240.00
238.00	401.00	228.00	311.00
250.00	295.00	508.00	754.00
361.00	369.00	312.00	401.00
244.00	256.00	219.00	302.00
382.00	372.00	348.00	385.00
247.00	296.00	271.00	216.00
206.00	274.00	194.00	259.00
292.00	343.00	233.00	267.00
365.00	362.00	310.00	373.00
229.00	317.00	225.00	392.00
502.00	243.00	597.00	204.00
384.00	323.00	264.00	327.00
332.00	341.00	292.00	276.00
336.00	290.00	244.00	337.00
262.00	192.00	242.00	287.00
205.00	386.00	232.00	252.00
219.00	302.00	336.00	266.00
402.00	306.00	237.00	302.00
251.00	414.00	233.00	303.00
352.00	313.00	277.00	338.00
380.00	347.00	290.00	344.00
224.00	415.00	220.00	417.00
412.00	382.00	343.00	364.00
345.00	372.00	322.00	233.00
364.00	367.00	210.00	297.00
293.00	275.00	297.00	300.00
321.00	259.00	279.00	255.00
289.00	303.00	297.00	251.00
224.00	344.00	250.00	192.00
325.00	277.00	277.00	337.00
219.00	262.00	217.00	212.00
318.00	294.00	299.00	339.00
388.00	296.00	211.00	338.00
398.00	369.00	316.00	355.00
351.00	262.00	276.00	275.00
340.00	240.00	322.00	239.00
243.00	201.00	549.00	434.00
235.00	374.00	192.00	586.00
459.00	431.00	410.00	357.00
325.00	291.00	286.00	370.00
357.00	364.00	483.00	512.00
231.00	331.00	236.00	318.00
576.00	193.00	584.00	259.00
269.00	331.00	235.00	331.00
285.00	458.00	201.00	230.00
328.00	336.00	243.00	338.00
240.00	227.00	289.00	259.00
254.00	261.00	267.00	295.00
554.00	297.00	561.00	208.00
311.00	291.00	300.00	209.00
274.00	192.00	300.00	237.00
319.00	312.00	275.00	329.00
356.00	335.00	283.00	324.00
316.00	257.00	278.00	339.00
261.00	202.00	221.00	220.00
312.00	281.00	254.00	250.00
250.00	300.00	572.00	425.00
344.00	286.00	208.00	349.00
235.00	274.00	277.00	226.00
273.00	216.00	261.00	298.00
359.00	281.00	271.00	261.00
251.00	471.00	221.00	197.00
360.00	262.00	220.00	289.00
281.00	425.00	192.00	289.00
268.00	520.00	214.00	252.00
277.00	487.00	192.00	239.00
239.00	378.00	201.00	525.00
361.00	322.00	270.00	345.00
370.00	347.00	343.00	298.00
264.00	192.00	217.00	310.00
383.00	250.00	209.00	243.00
413.00	391.00	314.00	365.00
315.00	289.00	227.00	330.00
577.00	482.00	533.00	440.00
509.00	221.00	514.00	278.00
383.00	388.00	297.00	412.00
200.00	330.00	513.00	786.00
247.00	204.00	215.00	192.00
356.00	348.00	277.00	327.00
263.00	469.00	251.00	295.00
349.00	330.00	299.00	326.00
306.00	318.00	335.00	252.00
249.00	387.00	244.00	252.00
256.00	468.00	216.00	272.00
267.00	488.00	199.00	246.00
214.00	409.00	220.00	305.00
317.00	307.00	264.00	259.00
597.00	270.00	559.00	323.00
240.00	219.00	598.00	678.00
349.00	321.00	313.00	340.00
454.00	392.00	310.00	325.00
356.00	331.00	323.00	339.00
299.00	279.00	232.00	268.00
361.00	367.00	342.00	320.00
305.00	289.00	308.00	213.00
383.00	341.00	218.00	346.00
409.00	266.00	280.00	306.00
269.00	452.00	207.00	331.00
213.00	250.00	222.00	196.00
300.00	278.00	255.00	234.00
334.00	329.00	293.00	319.00
216.00	207.00	274.00	196.00
254.00	246.00	229.00	287.00
199.00	285.00	572.00	630.00
575.00	208.00	595.00	321.00
602.00	195.00	524.00	231.00
298.00	265.00	292.00	255.00
213.00	541.00	192.00	292.00
265.00	452.00	192.00	277.00
232.00	260.00	525.00	743.00
318.00	250.00	292.00	216.00
346.00	310.00	300.00	444.00
249.00	398.00	237.00	616.00
218.00	313.00	237.00	272.00
448.00	412.00	399.00	406.00
258.00	233.00	243.00	283.00
256.00	453.00	241.00	316.00
344.00	212.00	262.00	213.00
219.00	248.00	248.00	194.00
405.00	340.00	329.00	370.00
348.00	344.00	311.00	342.00
241.00	272.00	305.00	253.00
343.00	269.00	243.00	300.00
229.00	234.00	200.00	257.00
295.00	351.00	352.00	350.00
351.00	299.00	230.00	342.00
195.00	433.00	192.00	330.00
202.00	344.00	203.00	197.00
341.00	335.00	298.00	268.00
490.00	222.00	609.00	233.00
228.00	277.00	289.00	263.00
456.00	416.00	308.00	375.00
544.00	497.00	430.00	523.00
336.00	360.00	272.00	315.00
192.00	258.00	220.00	257.00
357.00	273.00	279.00	259.00
193.00	200.00	252.00	210.00
448.00	257.00	270.00	241.00
368.00	366.00	323.00	336.00
266.00	231.00	241.00	264.00
256.00	483.00	206.00	306.00
366.00	331.00	297.00	321.00
212.00	292.00	261.00	308.00
282.00	249.00	255.00	247.00
232.00	419.00	221.00	253.00
287.00	287.00	220.00	288.00
232.00	241.00	567.00	756.00
328.00	228.00	286.00	231.00
342.00	324.00	284.00	264.00
368.00	345.00	297.00	280.00
205.00	332.00	231.00	294.00
363.00	311.00	269.00	309.00
284.00	473.00	194.00	292.00
244.00	273.00	454.00	808.00
192.00	456.00	263.00	293.00
205.00	322.00	192.00	296.00
348.00	256.00	215.00	324.00
371.00	335.00	306.00	284.00
332.00	333.00	247.00	311.00
215.00	228.00	214.00	224.00
445.00	409.00	356.00	391.00
242.00	330.00	214.00	296.00
553.00	214.00	551.00	192.00
307.00	272.00	265.00	262.00
240.00	405.00	249.00	362.00
531.00	530.00	541.00	734.00
234.00	339.00	526.00	671.00
308.00	495.00	302.00	281.00
271.00	291.00	263.00	250.00
364.00	319.00	307.00	285.00
251.00	454.00	270.00	258.00
419.00	405.00	319.00	385.00
296.00	265.00	322.00	244.00
203.00	426.00	204.00	524.00
341.00	290.00	230.00	301.00
321.00	293.00	265.00	301.00
356.00	333.00	343.00	355.00
301.00	256.00	312.00	192.00
213.00	491.00	194.00	381.00
295.00	335.00	293.00	371.00
247.00	346.00	260.00	265.00
225.00	282.00	496.00	689.00
237.00	243.00	316.00	269.00
204.00	268.00	227.00	239.00
211.00	479.00	266.00	251.00
297.00	263.00	265.00	232.00
231.00	518.00	220.00	265.00
408.00	352.00	277.00	326.00
535.00	312.00	499.00	290.00
319.00	296.00	276.00	291.00
299.00	266.00	259.00	315.00
192.00	228.00	223.00	264.00
340.00	304.00	277.00	284.00
362.00	301.00	320.00	322.00
220.00	192.00	249.00	275.00
419.00	371.00	356.00	338.00
529.00	278.00	522.00	276.00
244.00	208.00	244.00	215.00
398.00	353.00	247.00	364.00
229.00	489.00	214.00	197.00
289.00	267.00	201.00	297.00
291.00	299.00	299.00	330.00
219.00	520.00	207.00	443.00
192.00	319.00	250.00	318.00
238.00	268.00	589.00	732.00
347.00	300.00	324.00	332.00
240.00	240.00	469.00	632.00
366.00	300.00	228.00	254.00
323.00	384.00	279.00	331.00
340.00	313.00	282.00	302.00
294.00	307.00	276.00	288.00
299.00	248.00	265.00	282.00
357.00	269.00	284.00	344.00
283.00	287.00	238.00	313.00
200.00	206.00	600.00	477.00
192.00	196.00	192.00	207.00
222.00	376.00	192.00	263.00
564.00	284.00	579.00	228.00
359.00	323.00	227.00	337.00
249.00	481.00	197.00	279.00
383.00	429.00	318.00	426.00
243.00	472.00	199.00	291.00
446.00	261.00	192.00	260.00
273.00	223.00	192.00	286.00
368.00	320.00	256.00	307.00
211.00	298.00	525.00	669.00
528.00	198.00	586.00	260.00
223.00	210.00	487.00	722.00
268.00	431.00	248.00	279.00
525.00	212.00	438.00	195.00
299.00	289.00	297.00	283.00
264.00	413.00	200.00	560.00
254.00	499.00	192.00	276.00
507.00	246.00	522.00	265.00
223.00	224.00	629.00	465.00
236.00	205.00	252.00	192.00
345.00	321.00	298.00	279.00
232.00	314.00	559.00	710.00
347.00	295.00	259.00	270.00
248.00	469.00	209.00	296.00
473.00	441.00	373.00	364.00
318.00	284.00	325.00	329.00
192.00	391.00	251.00	279.00
221.00	246.00	470.00	789.00
313.00	271.00	235.00	322.00
328.00	254.00	238.00	227.00
281.00	205.00	250.00	236.00
278.00	463.00	210.00	531.00
363.00	318.00	316.00	324.00
374.00	342.00	277.00	315.00
356.00	299.00	275.00	299.00
358.00	299.00	236.00	220.00
388.00	409.00	357.00	355.00
458.00	376.00	318.00	328.00
273.00	269.00	257.00	596.00
192.00	335.00	218.00	262.00
222.00	323.00	192.00	300.00
498.00	234.00	622.00	217.00
577.00	213.00	528.00	280.00
477.00	409.00	355.00	376.00
303.00	192.00	245.00	333.00
215.00	227.00	251.00	283.00
281.00	312.00	270.00	315.00
334.00	222.00	234.00	297.00
280.00	250.00	207.00	316.00
542.00	333.00	537.00	355.00
390.00	318.00	326.00	235.00
198.00	237.00	192.00	228.00
330.00	274.00	319.00	257.00
222.00	438.00	192.00	337.00
341.00	398.00	376.00	394.00
269.00	357.00	247.00	235.00
264.00	353.00	258.00	192.00
223.00	507.00	251.00	271.00
274.00	491.00	192.00	278.00
263.00	388.00	195.00	220.00
211.00	291.00	555.00	691.00
307.00	338.00	306.00	276.00
336.00	238.00	272.00	284.00
454.00	385.00	310.00	336.00
199.00	244.00	268.00	305.00
270.00	415.00	248.00	201.00
256.00	334.00	192.00	218.00
231.00	334.00	196.00	294.00
566.00	192.00	471.00	192.00
193.00	199.00	197.00	218.00
231.00	291.00	504.00	742.00
274.00	279.00	218.00	288.00
240.00	343.00	249.00	192.00
351.00	349.00	309.00	325.00
229.00	460.00	203.00	268.00
226.00	341.00	219.00	270.00
234.00	390.00	278.00	346.00
352.00	348.00	271.00	370.00
192.00	230.00	244.00	267.00
299.00	295.00	267.00	302.00
242.00	480.00	271.00	345.00
245.00	242.00	541.00	465.00
332.00	279.00	240.00	322.00
356.00	300.00	205.00	316.00
212.00	385.00	192.00	222.00
242.00	418.00	206.00	250.00
271.00	255.00	460.00	767.00
330.00	251.00	250.00	292.00
353.00	317.00	289.00	329.00
199.00	286.00	245.00	228.00
194.00	390.00	250.00	193.00
274.00	486.00	211.00	282.00
308.00	218.00	265.00	311.00
210.00	199.00	643.00	262.00
222.00	429.00	235.00	241.00
411.00	316.00	315.00	309.00
320.00	236.00	289.00	289.00
247.00	496.00	275.00	320.00
248.00	231.00	240.00	256.00
224.00	471.00	200.00	488.00
233.00	419.00	222.00	417.00
329.00	323.00	304.00	280.00
224.00	489.00	213.00	230.00
236.00	223.00	551.00	459.00
213.00	216.00	567.00	422.00
260.00	268.00	291.00	347.00
247.00	420.00	192.00	274.00
279.00	285.00	218.00	280.00
226.00	253.00	544.00	439.00
276.00	400.00	212.00	229.00
227.00	414.00	231.00	243.00
320.00	334.00	282.00	372.00
301.00	296.00	315.00	359.00
319.00	297.00	301.00	228.00
194.00	392.00	225.00	486.00
259.00	196.00	253.00	273.00
240.00	217.00	525.00	783.00
316.00	285.00	276.00	328.00
309.00	301.00	290.00	387.00
294.00	260.00	304.00	278.00
249.00	532.00	203.00	287.00
509.00	199.00	548.00	192.00
354.00	351.00	261.00	308.00
251.00	362.00	216.00	498.00
214.00	224.00	482.00	651.00
237.00	234.00	552.00	722.00
343.00	285.00	297.00	278.00
301.00	247.00	242.00	354.00
223.00	288.00	192.00	219.00
253.00	192.00	209.00	197.00
243.00	519.00	192.00	338.00
329.00	303.00	284.00	332.00
239.00	226.00	228.00	290.00
334.00	286.00	258.00	278.00
271.00	245.00	230.00	316.00
324.00	337.00	325.00	412.00
293.00	409.00	223.00	274.00
255.00	219.00	258.00	281.00
381.00	332.00	199.00	264.00
344.00	342.00	342.00	357.00
208.00	214.00	563.00	694.00
333.00	271.00	290.00	321.00
352.00	305.00	239.00	267.00
221.00	295.00	533.00	728.00
316.00	263.00	294.00	263.00
325.00	278.00	250.00	287.00
299.00	323.00	241.00	354.00
269.00	227.00	227.00	218.00
219.00	265.00	536.00	689.00
298.00	503.00	223.00	242.00
242.00	320.00	202.00	268.00
545.00	423.00	329.00	359.00
[truncated: 17,627 more rows]
