# Supplementary material for: Misty Mountain clustering: application to fast unsupervised flow cytometry gating
Source: BMC Bioinformatics. 2010 Oct 9;11:502. doi: 10.1186/1471-2105-11-502 (PMC2967560; doi:10.1186/1471-2105-11-502)
Supplement: Additional file 7 — Implementation, instruction and data files. [file 1471-2105-11-502-S7.ZIP]

Archive with 17 entries (13 files):
- SIMUL_5D/
- SIMUL_5D/inputclus.txt
- SIMUL_5D/SIMUL_5D.txt
- SIMUL_10D/
- SIMUL_10D/inputclus.txt
- CRESCENT/
- CRESCENT/CRESCENT.txt
- CRESCENT/inputclus.txt
- RITUXIMAB/
- RITUXIMAB/inputclus.txt
- RITUXIMAB/RITUXIMAB.txt
- README2.txt
- SIMUL_10D/SIMULTIOUT.txt
- CRESCENT/MISTYMOUNTAIN_v2.exe
- RITUXIMAB/MISTYMOUNTAIN_v2.exe
- SIMUL_5D/MISTYMOUNTAIN_v2.exe
- SIMUL_10D/MISTYMOUNTAIN_v2.exe
