# Supplementary material for: Misty Mountain clustering: application to fast unsupervised flow cytometry gating
Source: BMC Bioinformatics. 2010 Oct 9;11:502. doi: 10.1186/1471-2105-11-502 (PMC2967560; doi:10.1186/1471-2105-11-502)
Supplement: Additional file 7 — Implementation, instruction and data files. [file 1471-2105-11-502-S7.ZIP › SIMUL_5D/SIMUL_5D.txt]

632.37	521.95	125.12	892.46	922.40
610.67	668.40	305.74	1093.8	912.67
601.66	583.42	302.86	833.63	920.16
593.48	558.17	322.63	1037.8	957.54
551.68	587.15	36.506	716.78	934.16
593.68	800.05	377.26	1045.3	988.47
649.25	604.23	221.82	1136.4	911.83
576.75	673.36	219.95	740.31	947.05
617.21	811.56	118.07	1076.3	954.85
567.61	817.54	128.34	946.60	919.68
584.03	902.31	118.88	518.13	939.06
600.65	652.46	572.87	1124.4	946.78
589.53	904.50	338.55	771.20	976.00
598.70	733.74	204.89	732.87	931.53
612.19	446.61	363.85	1017.5	922.68
569.37	596.59	403.56	1029.8	925.71
602.36	881.31	190.99	914.48	936.68
557.49	564.32	266.79	791.16	898.85
582.86	738.22	132.72	586.22	943.27
598.41	589.00	441.56	725.46	924.54
557.07	789.23	215.57	777.25	913.58
609.78	631.89	322.08	1070.8	960.88
550.46	548.03	250.87	961.51	924.82
632.99	308.97	313.31	973.76	930.59
614.29	316.94	277.27	821.51	930.23
511.08	669.05	18.400	820.16	942.40
626.77	603.85	560.00	661.28	937.46
616.04	699.12	59.142	868.38	946.80
594.56	904.51	311.99	742.45	942.77
643.71	673.84	228.45	940.03	985.77
576.90	1007.6	396.10	1059.2	905.83
557.33	966.38	380.14	684.59	950.82
640.15	797.37	143.21	757.40	951.02
598.65	635.74	277.45	856.58	924.24
529.20	792.70	371.13	769.75	954.07
652.71	659.72	242.35	878.61	935.56
538.11	904.58	218.88	452.45	930.37
618.30	635.54	110.24	1085.4	944.64
524.73	705.68	404.53	832.79	925.32
625.52	702.34	314.70	559.37	917.55
584.17	610.65	262.80	972.10	932.46
637.93	438.47	434.65	989.40	892.24
531.92	706.81	385.18	553.33	907.29
544.21	628.53	398.52	892.22	956.88
636.15	898.56	80.502	987.46	942.48
595.55	789.07	347.74	1022.6	944.82
597.11	1076.3	385.94	620.40	950.19
633.11	1027.1	79.344	904.94	907.97
585.04	638.28	242.79	939.74	931.92
627.71	686.75	269.86	987.75	954.11
602.56	1149.9	119.51	826.55	943.88
607.64	748.11	46.834	910.40	903.40
627.64	957.49	213.75	1098.6	941.19
597.26	749.50	538.93	753.20	939.35
551.37	570.29	346.86	879.34	931.77
527.59	880.89	152.80	654.61	940.13
573.17	591.18	288.32	1096.2	933.43
588.81	781.03	236.06	1025.6	918.04
550.66	412.48	280.83	878.43	945.10
553.40	702.70	145.40	476.58	917.26
574.69	704.28	327.80	756.96	949.34
670.72	866.64	131.87	801.36	926.56
620.62	693.82	541.97	888.69	927.75
606.99	357.82	201.14	661.33	962.71
604.65	377.92	580.02	713.42	941.79
644.95	634.39	367.64	971.99	966.35
546.22	586.47	150.71	810.56	947.95
590.84	726.30	44.215	1015.7	911.04
610.80	606.68	186.81	697.70	905.51
589.51	867.93	382.91	1033.3	941.47
631.27	1140.9	268.06	962.71	944.99
635.33	683.97	386.76	847.90	902.72
593.01	806.57	180.48	714.44	936.32
597.89	883.18	246.82	948.85	927.11
619.04	804.91	241.85	596.67	958.47
541.14	664.56	237.61	1195.3	927.57
561.83	844.85	499.14	958.34	931.10
565.45	941.33	453.46	497.21	959.41
571.11	609.19	103.10	694.79	941.19
629.74	599.24	310.33	710.72	905.79
566.13	791.92	324.65	653.18	941.99
604.77	309.27	113.25	976.30	926.66
537.43	530.68	118.99	923.90	932.73
536.91	906.40	143.70	1043.1	915.95
581.29	673.17	127.69	716.12	947.96
580.12	515.53	154.07	649.33	936.29
513.10	673.07	552.01	1009.4	911.14
651.82	628.50	422.70	879.08	954.62
562.01	311.62	449.66	915.73	951.04
602.68	514.48	347.94	888.27	931.72
657.48	602.27	193.85	1206.0	938.69
609.36	587.99	-14.241	653.40	935.11
494.84	634.90	105.19	771.78	916.57
628.67	805.15	326.69	693.63	938.16
617.58	972.50	474.31	895.47	970.97
591.62	591.49	334.76	916.95	949.84
597.95	707.70	440.51	1021.5	923.73
580.35	756.93	474.98	908.62	914.52
621.34	657.75	391.46	861.68	948.93
609.67	914.16	235.12	921.43	942.54
536.27	675.79	274.72	1134.9	948.24
558.91	869.89	424.38	724.49	947.20
596.23	753.29	205.50	809.88	951.08
594.16	670.25	105.15	839.60	912.26
595.98	557.51	466.98	1033.7	971.94
602.07	965.80	450.14	719.44	925.45
635.91	664.55	288.32	779.03	960.37
497.18	764.37	352.79	795.07	924.12
573.93	1408.9	482.83	590.40	930.51
639.80	504.83	286.39	858.29	925.48
608.58	702.23	381.82	872.00	919.66
513.72	742.29	428.29	774.95	995.22
644.52	593.60	401.54	538.51	917.95
604.04	777.49	169.71	979.31	923.42
582.73	822.43	187.28	965.66	960.33
586.94	580.99	166.43	877.08	960.41
651.81	535.65	219.75	1263.7	922.04
616.20	558.35	195.14	672.53	896.68
595.41	406.66	259.49	590.18	968.09
542.13	686.54	264.20	917.40	931.43
580.57	666.98	402.96	703.16	904.93
608.36	626.82	435.32	628.08	915.67
587.20	753.36	273.53	668.26	913.76
545.91	787.81	293.73	945.97	942.31
597.71	415.14	224.71	830.14	923.48
556.28	851.54	381.81	864.26	955.93
604.57	621.83	523.22	670.04	951.70
548.99	768.24	133.34	819.59	915.90
548.73	652.02	254.95	686.05	965.20
575.14	716.10	304.51	979.21	960.20
662.25	964.45	437.13	1068.5	931.38
619.11	939.02	169.97	871.74	925.93
587.63	787.55	144.34	850.86	957.62
530.40	846.33	114.75	1073.4	912.32
669.16	586.48	444.65	692.22	937.33
549.59	733.33	206.60	891.85	940.97
643.16	808.32	463.00	832.64	912.92
577.80	495.88	422.98	754.50	952.79
561.98	866.40	244.43	793.59	935.03
623.72	736.14	231.32	1123.1	905.38
575.77	715.57	280.51	954.40	926.87
555.28	534.81	431.62	769.16	878.15
565.34	423.99	407.92	815.45	980.64
588.69	764.16	231.84	472.07	908.26
580.91	803.08	257.55	708.15	942.14
570.69	502.98	286.62	712.36	943.96
615.85	576.99	139.34	832.69	941.40
593.98	762.83	161.62	932.72	925.65
588.90	619.88	248.52	607.50	928.90
603.13	814.66	403.68	1310.9	916.59
593.61	730.59	295.16	539.61	934.26
648.76	581.11	303.55	547.57	921.15
560.44	763.05	294.88	1021.9	955.13
637.30	860.08	43.314	700.97	935.05
654.74	931.23	357.63	1037.6	923.98
577.92	644.95	285.27	714.90	920.27
602.64	668.34	378.03	989.35	953.22
597.63	1101.0	8.6410	860.73	918.76
567.37	638.43	497.73	974.73	926.20
568.95	939.26	281.32	773.57	909.08
570.31	917.92	389.55	883.09	966.22
620.07	733.20	429.09	852.48	962.48
592.66	444.83	286.96	1000.7	943.63
599.95	393.11	322.94	810.91	947.98
607.59	587.31	348.81	729.40	890.50
618.42	751.67	135.44	922.76	911.89
592.95	836.82	305.46	915.53	892.04
619.97	829.48	169.12	815.56	928.22
627.15	544.84	182.65	795.62	900.00
563.12	635.64	97.359	562.87	944.42
609.77	535.62	175.19	983.22	927.54
603.27	482.48	288.18	715.17	935.08
635.52	913.21	555.77	745.11	950.71
514.85	545.53	72.955	984.78	927.89
645.49	732.71	236.56	972.72	962.83
592.12	740.41	180.70	1043.8	953.02
560.70	729.15	65.966	799.20	936.07
643.74	1147.9	313.49	803.12	943.63
532.52	662.87	198.44	1073.8	917.49
599.38	414.26	357.46	795.97	911.13
559.85	467.73	216.69	723.62	917.37
561.55	697.75	229.35	898.49	940.34
587.43	1041.2	456.63	748.38	935.33
666.95	1107.9	186.67	1046.0	900.69
559.95	669.92	397.41	740.20	953.31
571.42	816.81	316.69	816.42	959.12
588.97	415.95	356.16	1048.4	953.13
604.73	814.58	52.640	1188.6	936.65
609.15	518.78	178.74	1078.7	928.03
628.18	667.09	369.33	789.70	953.13
651.34	713.44	336.76	725.78	934.33
563.11	639.70	263.92	840.90	935.57
558.20	685.05	302.95	1114.0	934.00
657.23	846.36	328.65	960.32	923.16
578.40	800.80	204.93	1072.8	965.20
597.05	434.89	499.10	608.62	940.43
599.04	857.61	-22.357	723.39	928.94
588.29	413.87	216.84	787.60	921.99
609.50	620.27	245.99	994.44	936.13
534.77	893.23	273.14	902.62	939.87
563.38	818.82	275.31	931.56	926.38
614.68	477.86	220.62	798.27	968.05
615.06	456.16	324.96	893.81	965.21
570.10	635.31	397.64	510.83	928.52
607.67	859.21	526.16	790.41	946.04
616.31	554.19	280.00	979.72	940.19
636.25	601.93	297.34	671.14	929.05
564.46	694.24	335.77	1033.6	912.08
605.44	742.58	101.51	1008.8	937.18
566.78	811.15	295.60	621.05	908.54
604.81	694.79	180.64	955.22	901.44
484.30	570.07	178.81	840.43	945.93
595.51	939.02	317.80	866.97	931.60
611.25	1244.1	104.20	814.88	934.38
588.34	565.94	258.55	867.78	935.95
549.26	703.23	165.22	914.57	932.01
578.41	748.21	-75.581	930.57	992.12
678.36	707.00	194.94	1152.1	948.59
591.45	673.27	391.14	962.27	943.56
526.40	680.51	256.45	506.26	943.30
590.30	735.54	392.16	753.59	943.45
576.56	590.50	167.52	897.94	895.68
581.06	634.92	123.06	778.09	941.76
604.13	721.45	417.05	790.47	939.14
656.58	893.63	482.77	1054.2	918.62
608.14	415.60	350.00	900.29	967.25
579.83	703.97	529.53	781.86	913.31
664.49	774.14	210.83	834.13	931.35
588.65	563.40	445.18	854.23	943.15
517.62	441.38	349.24	948.73	938.43
608.55	774.20	264.38	1006.3	948.18
568.06	664.32	369.67	975.77	914.62
584.72	520.99	5.9400	647.70	912.36
536.71	910.44	405.92	950.10	931.20
586.47	720.80	466.64	993.11	942.82
646.70	513.38	255.17	892.85	921.32
602.82	688.43	328.19	825.63	941.75
570.54	770.78	350.44	951.92	917.73
508.38	917.27	211.37	787.12	949.96
578.76	647.20	156.25	931.86	939.13
640.47	459.07	255.37	1027.7	938.21
564.01	843.39	434.62	1145.1	961.52
564.12	701.08	566.75	1050.8	961.77
616.14	689.87	250.40	918.93	882.47
545.25	859.89	351.41	803.11	902.55
595.91	904.79	142.24	740.37	953.36
642.12	574.59	443.98	769.87	949.10
598.58	749.45	184.60	649.32	938.02
632.97	791.79	380.01	1005.9	934.86
593.30	722.93	465.83	879.30	925.44
527.87	946.34	412.72	912.63	918.30
560.46	992.44	311.85	962.47	916.87
612.75	993.86	388.58	810.29	936.28
605.24	1064.2	70.486	705.72	943.36
651.61	713.54	360.66	871.94	926.79
599.88	593.21	255.69	1005.8	936.03
629.09	575.71	278.07	833.01	947.45
609.80	334.05	466.70	1023.0	944.69
592.24	1002.4	255.68	882.06	929.73
588.20	475.71	258.08	856.41	945.83
663.46	706.33	-31.874	771.47	922.10
629.04	887.78	288.62	551.21	954.90
585.92	764.32	265.48	722.03	920.25
597.31	632.10	260.38	1034.5	927.53
547.17	675.40	305.01	963.61	935.76
693.32	392.70	238.09	1011.5	903.81
571.68	653.41	373.39	843.62	928.28
541.09	943.25	395.73	793.98	945.49
609.42	764.07	441.51	701.80	943.38
642.57	704.15	144.70	810.26	920.84
578.27	913.19	413.58	777.11	942.27
564.79	396.92	346.43	656.69	941.26
580.55	608.36	342.26	845.97	912.55
639.42	787.92	190.97	725.99	920.72
623.51	616.52	171.88	740.27	959.91
638.66	881.35	425.58	955.55	960.34
661.11	730.99	531.98	907.49	944.55
678.60	975.38	138.65	821.21	951.57
584.95	543.46	135.35	653.18	958.49
575.79	765.19	435.79	948.50	925.69
517.55	669.98	323.33	960.15	952.00
553.56	785.57	250.50	811.70	919.97
628.93	795.55	454.53	792.28	960.43
516.24	903.14	239.22	957.04	897.65
628.55	429.67	166.13	670.79	935.53
580.14	323.11	463.57	998.10	957.55
638.02	856.81	312.95	879.65	930.41
533.06	771.02	299.64	890.84	941.50
550.99	366.67	161.23	764.66	934.99
603.67	933.26	333.96	813.16	917.60
592.60	625.59	339.83	886.77	937.26
538.58	513.56	591.08	889.87	948.13
566.84	498.06	412.68	900.59	945.02
507.27	694.32	192.09	774.03	933.17
600.59	704.44	-62.840	610.42	922.23
588.45	607.69	380.75	685.43	919.18
629.36	812.11	517.54	1036.9	910.26
655.43	659.74	344.87	823.27	943.32
599.22	959.78	359.92	853.32	929.85
538.74	703.29	333.44	1076.0	934.62
632.58	1173.8	44.770	670.58	918.73
519.54	945.32	189.98	673.69	942.27
557.47	619.34	255.84	932.34	922.15
675.04	653.89	119.49	697.34	947.22
644.52	725.38	227.14	1137.9	925.61
629.48	1112.6	170.20	675.07	947.86
569.25	879.33	412.20	636.34	971.13
666.67	620.86	50.260	935.60	908.37
588.37	812.38	177.82	765.19	959.10
583.25	844.87	126.05	667.47	930.17
618.53	750.41	95.291	1055.9	915.14
540.46	793.91	392.23	1034.1	909.90
583.96	422.17	429.85	894.93	944.01
546.34	1083.7	317.59	817.82	949.45
592.09	879.41	349.22	853.00	925.61
548.93	824.76	441.08	986.02	956.84
665.59	717.97	383.36	918.88	921.13
656.92	556.82	423.28	819.88	909.90
581.37	501.26	224.30	802.20	908.57
578.48	512.17	106.08	757.71	923.51
570.33	491.58	151.58	1035.1	957.02
575.59	1218.3	260.18	802.23	937.00
585.72	807.27	129.57	840.98	942.70
597.11	643.18	279.71	682.17	940.70
645.97	513.42	389.89	717.28	937.75
641.18	761.99	201.67	822.59	912.91
547.97	543.66	456.13	675.76	930.96
559.53	538.02	359.06	671.46	943.86
634.32	437.09	395.55	842.89	953.64
660.67	841.89	364.48	978.06	945.37
479.84	622.86	284.40	1105.7	928.31
626.39	841.23	281.70	902.06	924.13
591.14	315.12	250.18	857.51	955.75
575.76	645.70	573.59	887.29	916.88
616.02	786.65	243.09	1093.7	917.25
587.03	559.65	402.42	720.72	947.44
582.84	810.64	238.01	639.53	909.91
578.76	1013.1	369.11	901.22	943.52
578.54	1106.4	181.53	903.86	920.32
649.01	805.67	238.58	1036.0	945.48
630.84	809.12	172.23	987.38	939.70
650.04	742.15	308.71	986.20	906.49
604.98	320.67	386.26	831.60	943.41
529.47	746.03	352.96	1027.8	967.97
630.95	661.12	61.394	1101.6	932.60
629.12	686.91	398.40	1109.4	932.24
554.14	690.41	-113.36	913.15	927.27
589.29	753.08	330.34	1242.3	923.63
672.99	724.28	265.46	1032.7	911.67
662.64	653.89	249.66	858.42	930.26
625.35	600.35	230.23	887.96	958.45
586.36	723.64	188.53	1067.8	960.81
527.83	486.24	288.10	917.56	915.18
598.68	585.80	81.804	858.01	900.65
573.37	702.28	264.46	1023.5	921.42
611.23	640.88	441.22	1028.3	907.64
567.06	624.45	127.11	803.32	964.75
578.36	694.08	78.879	798.39	927.23
553.77	773.56	300.76	823.09	948.91
629.83	1153.0	244.39	1004.5	964.41
582.98	779.23	664.12	787.73	946.93
599.88	730.29	511.80	730.12	926.24
549.23	692.48	351.56	685.11	954.53
615.85	838.09	-113.42	718.06	905.16
575.66	985.52	155.58	790.33	920.06
611.50	1006.3	107.13	687.61	908.72
585.00	808.64	277.79	934.88	920.10
541.96	738.10	195.03	803.52	929.55
575.24	774.27	242.25	908.35	932.55
664.58	794.16	230.60	798.72	931.66
524.78	452.74	296.48	415.76	973.87
598.73	990.19	215.15	1096.0	937.51
586.21	764.68	363.64	684.54	942.58
529.81	592.05	346.37	855.88	923.42
626.31	583.20	273.05	876.83	980.26
593.39	794.97	216.10	907.45	971.41
633.09	786.69	272.01	671.56	952.50
546.33	816.82	535.18	773.89	915.88
576.96	1006.9	216.28	1038.8	949.82
605.50	776.41	239.42	773.52	964.12
577.81	754.11	444.42	824.59	943.48
653.08	991.28	-74.659	799.54	942.11
627.41	713.61	331.82	1058.2	990.78
569.43	589.92	260.89	655.14	934.40
561.90	642.38	400.06	823.47	919.59
572.43	535.03	-15.383	1011.0	919.10
650.85	791.22	81.892	1007.3	905.63
613.87	778.72	151.29	812.25	934.14
651.95	751.66	175.93	784.12	910.60
552.23	749.26	324.51	882.53	939.51
614.32	851.98	258.89	732.07	945.03
568.85	588.14	442.30	972.54	933.51
572.99	806.39	321.76	879.91	925.62
659.92	819.93	492.22	750.32	924.30
569.94	655.97	392.93	765.52	948.78
605.01	671.35	116.83	883.16	924.04
560.79	739.14	337.74	854.36	925.37
635.68	678.19	539.52	1006.4	920.95
655.65	736.92	19.431	789.67	925.21
594.53	634.02	140.01	940.40	947.08
562.79	522.47	355.97	694.98	934.32
638.09	675.62	474.82	944.75	959.60
627.24	1041.0	277.43	697.86	925.02
619.21	475.12	389.27	660.41	922.98
607.55	432.45	316.39	659.41	935.39
598.14	709.64	124.53	918.75	952.51
575.97	677.70	171.81	1043.4	945.14
568.61	789.72	383.13	936.33	937.99
588.09	1002.9	402.92	845.78	927.72
591.53	659.55	404.89	976.73	935.89
588.37	555.41	437.54	480.62	983.30
571.53	677.54	151.61	890.55	932.09
627.02	724.34	96.404	1017.9	959.75
648.45	444.61	383.94	887.42	897.75
595.15	446.42	264.20	974.78	931.87
521.07	783.78	351.39	993.70	925.85
544.90	533.79	93.118	887.20	927.42
629.54	838.38	230.20	902.47	942.40
672.07	757.33	297.85	707.31	945.90
641.02	497.53	74.887	773.17	937.93
669.55	749.06	357.22	1013.6	917.80
639.88	824.24	319.22	865.38	930.97
588.29	705.78	98.021	714.44	912.32
600.17	933.13	119.60	1127.3	918.06
653.63	661.61	98.332	778.49	922.47
572.00	737.40	479.07	891.73	897.74
596.35	694.66	261.26	1012.2	903.43
600.44	939.53	146.57	957.17	903.15
621.61	635.03	337.18	892.04	956.40
561.46	550.03	186.93	915.95	944.75
574.79	264.11	255.04	838.13	934.45
629.93	771.60	318.59	816.61	920.12
506.76	907.02	576.71	925.37	923.73
591.66	944.31	284.34	1070.1	960.79
551.84	683.91	212.11	906.16	932.26
495.87	392.46	276.25	745.90	923.89
543.53	1111.0	410.29	930.11	916.91
691.29	705.78	433.74	796.05	936.02
563.66	694.65	322.80	899.67	938.66
654.01	608.23	180.98	677.62	929.78
652.76	637.61	436.95	996.47	931.59
571.67	483.80	183.52	667.16	938.77
597.69	813.09	407.71	836.90	941.77
523.45	586.96	227.10	893.64	927.93
602.66	868.75	385.69	968.30	963.39
613.88	733.07	6.5110	753.07	945.44
581.64	645.72	495.03	896.18	959.85
567.41	375.24	304.26	1037.5	924.76
563.85	827.17	431.33	966.32	902.44
646.95	387.36	106.43	1094.7	908.91
572.04	679.66	437.64	835.28	951.43
607.30	703.02	463.02	1002.8	906.84
639.11	779.41	439.52	734.70	947.47
593.94	708.72	576.68	729.19	960.95
585.70	985.76	320.71	759.25	936.45
603.16	694.16	258.80	749.01	954.63
648.61	463.87	383.59	1082.7	921.89
591.90	956.12	150.92	840.76	913.24
636.86	892.37	302.05	366.96	919.68
520.32	493.04	249.61	900.04	941.44
605.59	779.01	355.80	921.53	943.96
582.40	1072.3	500.95	889.59	932.28
575.15	760.25	348.80	1051.1	935.25
610.88	875.14	354.94	919.77	964.86
541.31	363.34	279.81	747.53	961.49
592.35	1162.9	307.46	1158.4	942.42
628.21	1071.4	172.79	786.57	944.08
648.66	690.68	413.53	709.59	978.94
670.52	523.65	482.63	1081.5	965.40
603.28	598.56	257.61	967.49	940.31
618.78	634.16	158.18	846.13	964.52
620.19	1094.0	330.14	877.22	965.82
605.58	575.57	189.17	790.08	941.34
611.26	874.93	462.95	730.14	961.93
562.32	576.47	384.40	615.41	941.21
564.71	831.39	42.141	1053.5	941.74
542.84	783.07	198.18	756.91	929.66
610.27	422.96	188.66	897.89	925.53
563.84	982.53	82.839	695.04	972.59
611.75	570.16	377.04	878.32	905.44
619.81	583.84	135.70	952.46	923.12
672.78	503.32	357.28	553.29	938.36
636.80	839.03	238.07	940.05	966.14
652.47	848.34	482.69	853.88	918.26
574.77	618.74	258.94	817.90	942.41
613.32	724.01	224.51	1178.3	896.51
634.16	682.05	27.823	802.98	939.18
573.28	305.95	284.32	962.68	909.30
672.89	656.04	84.574	1101.0	948.18
611.38	708.13	33.279	808.81	927.86
577.80	675.09	197.50	877.63	937.08
505.51	833.34	273.72	1063.4	949.31
543.33	667.99	137.49	680.39	943.64
567.07	855.77	84.657	920.31	936.44
593.24	1047.5	247.54	875.96	910.81
649.75	580.13	285.62	972.21	905.51
551.60	814.13	229.23	826.01	931.75
649.63	702.25	373.58	991.32	961.78
522.73	651.35	470.65	898.99	944.97
638.60	657.26	10.390	792.77	940.65
540.51	680.54	385.64	730.46	928.25
632.94	501.24	384.18	753.06	933.14
641.35	591.51	111.03	921.11	894.89
609.60	754.97	558.43	904.48	945.67
525.02	920.35	506.39	960.80	927.35
609.86	806.04	375.84	710.79	896.84
585.64	697.00	106.59	1021.7	920.46
653.77	409.39	368.42	738.03	933.60
604.17	666.92	437.44	957.22	936.48
618.02	896.85	268.44	779.85	942.03
659.56	402.84	377.77	797.04	940.17
653.75	940.41	135.51	848.17	913.51
577.84	569.60	426.79	572.07	932.23
574.18	606.75	362.39	781.14	943.43
609.68	870.87	388.27	680.70	937.38
603.63	606.33	311.33	919.48	924.98
605.41	552.44	317.57	1012.3	923.23
582.38	733.45	280.98	678.88	923.62
550.35	255.99	213.43	855.10	914.13
608.93	634.23	94.967	1186.0	955.88
567.35	927.64	305.00	1082.2	958.27
571.16	748.07	476.65	960.05	957.72
578.30	1142.2	303.45	804.16	944.57
665.85	448.22	209.17	638.86	943.77
637.34	839.66	246.36	936.22	911.39
523.17	826.69	193.36	956.20	961.39
610.36	917.87	130.74	1059.3	945.50
547.92	777.23	462.63	1146.2	911.13
555.52	736.67	301.90	1072.6	944.85
601.59	639.23	-16.038	999.60	932.72
536.13	691.36	192.88	977.86	930.34
627.31	674.96	269.44	691.19	923.68
596.46	939.19	218.58	1033.5	939.71
570.84	802.42	267.35	638.83	950.39
557.88	850.90	367.54	922.63	939.48
635.53	1011.3	225.53	749.30	924.71
603.48	760.96	406.27	897.00	948.51
525.81	480.40	397.15	596.32	932.29
580.64	773.45	113.29	746.46	944.21
608.99	833.28	182.29	732.43	944.02
598.61	1124.3	356.73	764.33	953.96
612.42	583.92	275.03	1117.3	945.34
643.29	1025.8	349.12	1004.3	944.97
620.23	813.31	288.99	856.14	920.51
568.30	1012.5	326.64	1010.2	977.04
576.70	730.86	511.57	842.18	930.29
566.27	829.12	212.81	1090.5	947.16
560.12	799.74	70.342	829.53	974.56
641.02	560.20	338.79	844.94	923.04
502.56	784.13	318.97	618.54	942.06
567.18	615.72	320.18	899.94	943.30
650.14	754.61	379.01	830.69	956.44
626.25	757.17	322.30	739.56	940.41
701.81	674.30	318.90	687.96	915.76
590.44	961.10	258.03	733.08	909.96
565.40	577.58	99.792	764.74	945.72
653.72	992.28	373.28	928.62	955.95
509.59	569.34	365.58	933.33	907.60
585.45	996.39	507.17	858.76	947.08
653.57	343.50	229.22	588.46	957.46
589.34	618.85	224.01	992.39	965.42
615.84	984.34	125.33	985.58	941.09
584.57	499.84	192.50	990.79	936.84
551.58	537.08	423.67	1002.0	963.33
563.97	626.20	496.07	754.22	924.75
591.83	596.47	451.84	981.31	922.76
633.71	589.83	226.08	857.69	930.63
621.08	578.27	344.40	782.06	924.34
583.55	529.50	377.76	936.15	921.20
565.40	284.03	345.31	1017.6	976.77
654.31	686.70	197.49	1140.7	918.04
619.85	662.91	413.42	916.62	933.85
683.96	870.42	218.10	869.90	975.31
578.48	660.47	322.44	940.92	935.80
575.47	643.69	352.26	941.68	963.16
624.38	596.70	379.06	1106.9	955.83
567.47	666.14	307.70	1000.5	933.07
651.85	923.84	114.76	942.18	925.37
559.63	531.60	87.490	833.62	938.19
618.75	648.22	130.75	880.24	942.39
590.99	605.22	394.20	606.36	959.09
615.31	652.21	297.79	587.61	908.56
595.74	831.59	263.22	879.64	944.53
625.87	671.54	207.39	691.20	956.66
649.81	936.11	95.156	1075.2	935.60
577.51	504.71	154.29	1007.2	938.86
611.83	843.02	24.947	928.11	948.08
577.25	574.62	78.332	530.97	968.66
589.23	616.14	173.23	929.74	932.83
536.41	889.97	18.442	791.25	942.19
531.20	645.66	165.21	721.96	936.99
536.20	406.63	377.44	1235.5	905.38
583.73	798.65	299.48	922.46	908.28
601.56	731.83	100.25	669.97	942.24
635.66	533.56	119.67	914.68	946.65
598.53	865.84	237.12	690.75	958.79
591.05	782.08	178.18	681.94	906.98
553.79	785.04	199.97	1074.0	933.36
603.28	1221.5	202.99	743.22	908.52
581.99	807.64	262.64	839.37	865.98
585.90	891.80	319.72	853.85	942.10
658.13	601.54	233.48	731.87	923.05
549.44	594.48	204.51	1053.5	919.60
624.61	859.47	334.95	829.09	943.37
629.22	742.35	143.25	884.83	923.35
593.81	660.33	196.61	797.68	954.93
585.46	403.54	380.50	988.98	918.72
590.56	982.98	234.80	953.35	938.14
620.63	910.17	452.62	818.57	949.11
521.59	476.27	385.34	885.47	948.32
556.80	823.52	371.26	1014.3	921.56
577.51	789.22	324.61	718.34	930.43
562.88	416.27	196.81	867.20	908.10
599.25	834.20	261.29	1077.7	953.08
569.80	1050.6	171.53	1150.0	937.12
537.18	774.52	428.84	924.86	962.27
550.42	666.86	281.77	1145.3	935.16
584.51	430.69	253.85	936.17	950.67
595.94	798.08	419.28	787.64	935.08
599.46	666.78	229.96	929.40	941.46
570.17	662.84	362.99	854.85	932.29
605.56	801.23	136.76	1008.7	932.58
682.19	526.89	256.49	939.42	927.07
591.82	915.23	181.23	927.42	908.13
620.14	431.09	395.01	698.33	943.44
560.48	522.63	163.37	1087.1	934.60
641.60	914.79	164.85	1010.3	926.22
606.55	1069.0	328.06	749.15	928.61
601.41	651.86	464.08	1065.7	932.77
604.75	654.03	28.281	965.37	940.43
551.59	405.30	-11.797	957.94	903.72
610.57	573.26	535.89	1003.3	938.09
627.63	768.51	265.86	673.14	939.75
638.93	819.32	192.32	483.48	932.45
556.89	904.75	129.56	881.55	938.93
558.42	851.26	142.83	751.21	965.01
605.15	892.07	390.11	735.02	909.27
606.85	737.10	170.20	1045.2	1005.6
493.92	729.28	406.59	859.10	921.45
613.55	436.52	484.24	1127.9	926.17
585.10	616.18	316.39	1121.3	931.47
617.91	830.59	50.063	805.04	922.47
527.93	550.34	372.37	734.13	912.01
609.56	539.75	207.06	834.59	909.24
630.08	602.46	132.22	909.77	941.46
627.15	675.73	385.20	1160.1	920.86
657.38	619.97	358.49	984.85	954.86
604.83	1095.7	274.00	916.92	934.73
533.67	668.26	209.57	909.94	942.78
645.21	404.77	240.54	719.48	929.86
607.53	808.37	461.22	441.33	949.05
624.31	600.03	397.98	1081.8	934.42
607.62	733.49	141.35	1004.5	941.91
623.90	600.87	240.27	964.85	960.74
614.23	458.52	303.75	792.07	940.36
625.41	655.88	160.06	950.32	942.53
611.93	499.77	330.47	874.52	894.24
683.60	545.70	237.58	1075.8	902.17
647.32	668.75	335.98	855.88	959.23
603.43	970.33	419.89	936.33	970.67
624.21	323.41	496.91	1041.9	922.87
580.42	1099.1	507.97	1207.8	937.42
582.43	974.95	380.43	944.32	954.53
529.12	818.61	446.16	828.34	966.10
580.18	406.08	273.96	889.41	929.92
634.70	918.82	234.05	674.12	940.16
540.98	664.66	235.80	1018.9	911.22
541.73	1046.3	170.19	639.92	907.28
576.91	1114.4	349.52	725.61	935.93
618.97	875.28	363.27	772.52	943.20
560.93	950.56	191.97	862.89	931.94
579.34	750.39	289.92	728.17	923.46
623.48	475.14	41.831	781.55	973.15
563.50	508.39	273.25	1032.0	917.86
597.53	631.44	496.79	1183.8	949.03
571.05	767.86	291.36	1075.3	947.33
612.41	618.44	-18.921	684.46	966.16
613.63	706.73	267.90	919.62	938.72
572.89	836.78	184.75	846.23	908.52
597.24	507.48	289.81	778.37	912.40
522.50	515.50	252.10	806.79	940.96
633.58	650.01	429.82	1029.7	950.82
547.95	616.24	326.98	1068.8	920.68
586.83	785.80	245.14	857.83	934.57
612.24	898.47	413.20	881.19	936.75
624.46	800.91	193.06	957.24	923.52
556.19	912.32	-91.855	717.29	944.93
604.25	454.73	400.65	687.01	946.60
567.02	616.07	342.70	1020.9	950.77
603.46	988.25	198.00	695.44	927.18
652.84	493.57	147.10	770.69	965.41
660.74	627.44	330.01	620.64	952.52
556.71	392.17	308.93	1042.7	937.35
624.37	987.91	78.480	867.96	907.07
571.91	689.13	533.42	861.03	952.29
568.42	692.58	493.06	813.08	901.38
581.38	728.25	518.62	879.84	931.82
581.28	532.33	420.47	718.26	925.96
606.79	604.84	386.40	1291.7	916.40
579.51	621.35	230.04	1103.8	939.20
607.15	826.25	562.92	777.29	949.56
618.44	910.10	388.10	891.33	947.66
636.87	804.26	458.31	794.55	924.07
644.31	655.84	265.49	569.68	927.72
539.93	749.66	70.239	773.83	947.14
632.84	480.74	261.94	789.02	921.44
641.57	1060.9	466.82	1001.0	894.53
612.64	593.61	208.83	703.50	942.35
615.86	534.73	225.05	1171.1	930.53
534.54	434.77	218.72	852.09	926.62
621.86	631.76	256.84	942.89	965.16
587.97	947.53	94.795	781.56	957.80
567.70	780.02	247.94	773.27	953.59
572.77	677.82	307.71	900.63	960.86
545.58	1074.9	555.22	737.13	943.19
581.09	584.09	356.46	1017.3	967.81
537.99	746.48	303.86	986.23	980.00
595.33	1021.0	246.16	859.46	923.89
541.75	583.52	429.58	474.31	913.40
576.46	391.58	240.20	1008.4	915.76
593.76	815.56	368.29	1036.7	936.96
545.40	1016.6	325.86	602.17	933.78
585.79	761.63	324.81	456.57	936.04
579.61	845.07	129.46	825.80	957.67
638.28	988.15	323.32	1022.7	931.27
653.97	952.65	150.89	1141.6	933.51
584.45	501.60	199.71	769.29	929.32
578.55	709.01	327.25	974.24	960.06
706.81	574.16	21.940	1019.8	937.65
562.44	797.96	325.21	879.89	928.18
611.69	819.11	359.62	817.96	957.92
551.16	620.81	420.35	920.99	912.04
632.71	724.70	286.00	804.13	967.34
621.96	495.38	416.48	872.73	912.84
552.92	824.81	255.34	990.99	947.74
526.66	615.08	487.20	695.09	924.24
581.91	908.40	396.25	712.84	920.72
601.54	556.88	283.80	904.46	924.44
587.94	692.24	349.72	812.35	950.41
546.23	708.36	247.92	722.84	923.70
602.07	574.72	121.17	645.72	940.76
620.27	728.79	197.11	909.80	958.47
534.84	594.06	374.33	805.31	954.35
596.25	953.28	396.57	735.16	905.14
627.61	725.73	236.58	826.61	938.43
590.61	489.05	287.65	854.21	913.65
595.60	609.36	218.99	938.68	955.73
605.91	1094.8	477.36	852.31	943.36
632.45	622.02	99.994	786.26	923.71
572.78	858.16	9.4070	600.62	933.75
574.12	1098.2	226.12	1128.3	926.56
592.48	836.66	292.39	773.02	958.88
544.03	987.48	224.34	1003.3	925.82
527.02	671.78	155.80	910.41	927.85
607.63	674.99	366.37	723.88	937.63
562.47	429.38	308.31	905.84	940.20
564.07	959.81	213.72	1005.0	931.34
620.85	623.30	241.80	837.76	959.36
631.61	814.04	410.42	683.70	911.55
610.43	787.38	371.07	661.95	941.81
601.34	634.40	55.106	921.46	940.02
615.81	517.01	299.49	867.32	934.22
629.68	832.99	103.45	759.10	962.48
578.29	700.61	396.52	960.28	940.76
592.32	821.10	432.32	1163.6	933.41
561.97	662.97	500.17	1138.7	945.57
658.34	529.67	280.84	776.52	912.92
590.76	642.57	386.43	720.41	915.02
626.97	798.62	14.782	802.14	935.63
633.74	423.85	283.97	858.16	952.94
657.11	870.89	479.69	847.65	945.23
558.20	271.89	-95.669	1114.4	957.34
498.58	703.34	567.51	1339.3	927.32
633.91	786.16	395.60	926.07	920.95
632.60	1133.3	362.91	850.96	967.69
601.86	673.26	299.41	820.87	895.90
502.11	770.21	474.48	870.70	917.76
585.37	726.78	384.30	760.08	921.55
573.85	619.02	135.07	751.40	910.95
561.47	749.02	55.252	721.80	977.11
562.71	624.71	198.87	812.24	933.68
575.77	787.97	249.90	1008.5	942.80
548.46	540.60	37.625	764.17	945.85
532.14	1185.5	132.16	756.63	924.22
548.59	704.84	227.13	796.48	907.76
602.13	821.46	383.77	1001.4	935.13
567.51	838.43	279.15	528.37	950.66
626.05	986.65	256.46	691.27	918.02
572.93	663.08	320.05	934.90	958.39
582.81	794.99	275.53	846.56	913.44
552.89	435.30	354.10	943.24	918.80
595.67	749.62	71.055	749.26	901.60
667.20	694.43	361.09	919.06	910.89
549.85	933.24	195.95	1046.9	926.51
520.79	1049.1	139.12	892.30	905.09
600.69	937.58	274.34	757.30	939.98
559.52	578.97	317.45	1313.2	912.95
590.05	885.17	201.56	794.22	964.04
535.93	768.96	307.28	855.86	901.94
621.88	395.71	410.28	921.59	952.47
562.23	1120.9	230.93	856.31	957.02
568.57	603.41	186.49	760.70	900.30
596.80	817.09	51.957	669.09	950.73
619.82	536.43	280.04	857.28	935.38
600.44	693.55	173.75	901.22	921.68
591.53	531.52	217.95	1222.8	902.66
574.63	629.24	441.71	952.86	940.23
583.83	656.19	420.04	665.52	948.98
588.88	644.48	366.05	840.79	930.88
548.61	1021.4	10.360	841.75	926.66
584.41	794.05	332.65	1106.7	949.83
655.38	1034.7	358.67	1128.3	942.60
642.04	575.69	347.33	1012.3	932.95
604.14	629.41	245.78	1020.9	935.91
571.54	382.05	227.13	709.67	911.93
523.59	789.04	249.81	1087.2	966.04
648.64	1016.7	184.63	1222.8	921.23
616.03	592.01	296.62	611.10	946.22
593.03	390.17	158.10	794.39	943.45
561.77	898.45	370.51	644.42	925.30
636.13	701.49	-41.930	803.47	964.81
632.64	822.77	127.23	927.15	918.71
560.12	626.99	166.04	914.82	947.97
559.57	719.63	216.15	870.28	908.70
642.40	866.97	456.94	894.82	974.02
645.67	610.40	281.76	918.76	949.49
605.11	657.51	139.11	1147.0	928.36
688.63	655.75	283.59	644.55	960.19
666.79	549.54	241.16	1019.5	927.92
594.26	616.74	431.87	701.24	939.10
599.61	724.06	335.38	710.83	932.78
604.43	768.13	276.58	988.84	934.99
658.09	767.59	304.79	677.47	941.36
598.36	754.54	122.19	880.91	949.81
648.32	835.35	58.252	861.77	930.28
552.58	683.08	351.45	697.51	926.44
580.55	853.21	247.55	970.81	953.75
586.53	644.50	182.62	669.95	915.51
613.59	936.52	252.33	826.91	915.08
537.20	513.88	259.32	802.99	931.22
584.35	658.13	50.783	968.69	940.43
590.73	949.84	401.01	705.28	964.16
572.98	662.72	252.30	901.73	977.54
555.73	655.56	470.63	1214.4	937.51
624.79	872.11	102.19	819.23	971.71
599.08	699.98	221.41	1027.3	935.13
543.42	861.02	275.06	884.01	939.46
632.50	776.21	402.56	876.62	944.08
517.76	721.23	342.37	935.98	954.84
601.55	585.85	463.35	830.06	893.09
608.35	669.01	261.09	1088.1	933.15
537.17	664.81	216.52	1138.9	924.42
579.92	706.01	112.66	801.46	920.47
603.03	717.28	561.14	708.98	931.35
569.91	613.97	235.14	1002.3	930.71
611.11	877.51	445.77	838.73	931.82
585.09	1224.5	220.81	1016.4	944.22
606.87	856.03	244.21	954.68	960.60
611.26	728.89	426.40	1046.5	920.22
547.39	909.42	239.78	756.30	925.28
519.54	1077.8	607.51	742.13	918.60
631.80	581.92	357.12	715.11	945.21
554.50	440.78	177.05	1215.7	910.38
603.61	754.68	434.64	889.51	943.31
602.03	881.93	308.95	811.42	972.59
632.24	694.41	293.63	568.23	948.13
605.52	826.22	289.46	933.65	897.65
599.19	508.60	244.22	670.82	946.35
561.27	703.14	-38.684	1064.9	964.92
571.11	483.13	391.46	1006.9	960.71
578.21	494.29	362.55	1114.8	941.85
586.88	1003.8	294.20	908.89	912.36
630.13	818.23	128.25	750.25	967.06
560.59	734.42	332.32	1065.3	948.12
585.10	1003.9	32.169	753.80	939.50
622.50	868.55	263.14	761.21	929.06
633.83	1114.2	79.480	818.06	949.37
612.84	532.14	307.96	947.27	953.03
577.91	967.21	317.75	1053.1	942.80
531.30	778.14	235.42	851.24	905.44
632.36	742.84	324.92	997.27	953.84
607.57	854.90	360.56	828.88	933.65
545.15	623.06	320.27	869.64	945.07
623.10	449.49	385.62	1094.2	966.77
536.22	928.95	233.17	722.75	908.80
518.62	734.90	-40.219	810.13	897.98
596.49	851.30	315.60	749.75	959.03
624.39	754.28	323.41	806.36	919.61
600.30	619.24	228.34	1074.8	920.09
586.33	795.91	404.32	864.84	924.86
660.10	679.60	142.88	876.27	930.42
586.02	637.02	437.91	947.22	938.63
633.90	567.12	378.90	894.21	923.94
585.70	592.45	452.16	932.83	942.60
569.02	833.11	189.60	972.58	944.46
561.32	970.29	366.28	927.02	913.23
605.48	747.23	67.211	976.02	947.23
581.62	936.13	244.72	674.68	931.72
552.88	698.14	205.96	809.72	922.05
587.53	269.42	329.17	980.25	958.96
527.94	542.03	262.59	779.40	949.68
582.29	639.16	-43.040	595.32	930.74
527.59	1120.6	172.57	824.47	957.45
584.71	880.00	243.53	951.22	960.87
590.01	906.31	98.251	929.97	917.77
546.29	886.12	431.61	1027.6	934.18
577.10	566.28	158.83	749.89	932.61
587.85	468.76	163.86	681.12	940.56
575.07	1151.1	241.25	1055.2	908.86
589.80	731.85	240.85	868.82	944.54
586.48	948.57	267.59	873.84	927.35
665.63	717.67	465.17	873.96	938.87
591.17	620.07	322.76	709.72	948.78
578.90	732.01	126.35	874.11	949.16
610.05	277.04	108.17	1084.4	944.03
547.41	591.86	268.89	1162.0	915.52
530.54	796.53	143.03	995.85	967.09
619.00	533.69	294.62	704.65	907.87
587.46	609.20	66.667	936.70	923.93
605.00	645.53	83.039	751.71	923.34
577.94	540.12	58.229	944.53	965.26
577.77	447.54	339.81	659.08	922.73
605.91	948.41	356.58	846.62	909.80
604.37	1002.1	171.92	1121.5	928.63
578.84	319.93	372.71	1063.0	928.31
572.41	1102.4	370.24	889.68	944.18
608.79	528.00	463.50	753.11	928.37
575.75	346.85	229.67	686.98	977.74
593.73	782.98	281.33	891.50	917.67
572.63	869.37	48.284	908.68	988.02
541.09	952.65	426.73	921.19	982.29
547.99	874.72	290.73	767.01	926.07
630.23	370.38	471.94	848.71	920.71
596.92	723.47	385.16	995.04	940.06
651.81	648.30	227.08	742.54	933.54
548.77	949.42	333.85	1113.4	936.91
603.87	584.46	366.52	1074.9	954.92
576.47	384.26	345.14	944.90	944.81
714.28	670.77	499.51	763.37	914.24
590.62	805.84	188.58	722.84	930.18
574.17	904.15	627.87	574.70	944.10
647.80	843.48	13.715	956.01	943.23
560.22	788.54	443.01	1003.8	951.36
534.96	341.97	333.35	820.45	940.31
622.83	642.20	153.76	752.96	905.93
582.07	1142.8	53.324	749.23	922.75
601.43	928.09	229.49	890.52	906.73
583.19	796.27	189.26	944.92	919.21
592.52	934.58	183.09	1088.6	912.20
566.75	663.24	255.11	911.29	1013.1
603.62	878.37	148.03	790.83	927.17
627.34	1291.7	159.17	746.99	916.31
552.20	641.72	241.79	1074.9	923.52
595.83	833.61	502.83	589.92	938.67
632.95	681.58	392.61	853.19	932.61
626.48	978.76	374.90	987.16	924.21
617.10	433.76	57.604	697.09	946.77
593.78	680.29	332.36	880.20	897.06
560.45	697.95	440.02	1031.2	940.00
551.83	775.71	235.75	863.34	903.76
595.46	769.54	123.14	994.01	945.54
558.63	656.81	132.95	1078.6	929.09
534.79	589.04	382.82	591.96	922.56
659.20	1005.3	125.39	711.89	934.93
600.02	745.74	355.86	800.85	936.71
605.37	612.20	177.30	840.45	929.41
560.87	504.15	408.06	492.89	937.57
662.91	831.34	344.24	731.96	930.01
618.89	979.21	349.05	642.84	944.53
540.12	543.78	323.86	695.93	964.48
574.49	700.18	244.20	715.88	926.46
540.03	676.43	257.55	967.68	944.56
617.79	625.76	349.09	820.38	905.07
544.70	897.48	343.50	1109.6	923.60
581.95	947.26	143.96	983.00	930.12
615.47	776.08	263.76	676.84	947.82
639.26	882.30	135.68	867.75	902.37
616.13	451.53	292.02	848.57	941.51
567.15	909.62	55.849	1208.0	932.82
655.73	958.65	173.21	960.10	948.97
611.60	621.84	346.71	1061.9	920.08
641.75	490.21	200.05	688.52	945.11
616.91	459.87	540.12	1177.2	933.23
649.61	698.48	386.69	957.10	931.01
575.45	604.59	254.55	931.67	933.08
652.72	593.64	463.60	789.27	961.62
542.33	746.03	334.61	773.98	951.06
608.29	874.68	282.91	1287.1	921.15
634.15	896.40	360.21	653.20	891.53
597.61	562.92	224.26	1002.7	877.44
592.26	1210.6	35.079	716.57	943.13
567.56	741.16	311.03	1004.8	895.90
603.35	551.49	477.80	719.14	943.99
568.00	636.84	38.251	924.73	935.70
608.30	725.46	286.41	772.64	926.79
566.04	655.59	254.22	392.22	932.16
646.33	1042.1	467.14	682.39	947.18
502.07	665.03	257.70	876.69	926.25
601.60	525.59	311.24	845.50	930.52
585.67	1036.5	468.37	803.26	917.01
618.40	856.29	325.00	1017.1	945.56
528.61	690.42	215.37	864.67	954.04
532.55	794.09	587.23	996.68	908.42
666.53	900.56	191.20	918.80	920.20
582.88	760.97	599.45	886.49	940.66
633.91	843.01	499.89	859.58	946.66
632.77	742.80	325.62	345.85	955.38
608.37	702.57	380.79	836.76	935.50
595.93	930.35	148.29	869.98	931.39
530.33	743.42	222.01	1317.5	947.64
617.22	385.94	308.51	831.97	960.27
641.52	858.24	372.32	948.21	932.71
536.66	716.22	402.36	986.80	914.63
556.09	529.80	247.59	703.42	939.63
601.61	733.64	239.94	760.22	934.42
554.95	561.76	554.16	718.33	963.02
584.31	590.03	121.89	976.25	925.76
590.96	740.42	144.52	824.55	968.87
618.95	566.24	384.16	1165.7	920.71
573.13	1102.6	186.21	991.26	980.53
558.91	820.16	430.14	843.38	923.39
663.05	901.93	393.62	780.51	946.72
594.04	588.71	330.30	811.73	954.95
537.77	536.10	145.00	886.81	902.52
582.70	651.45	206.95	901.18	962.41
645.13	731.06	9.0390	729.81	905.95
569.66	832.18	-124.07	944.03	926.93
664.88	662.34	243.67	931.60	937.69
635.89	774.97	348.50	943.26	963.48
600.33	886.72	243.16	847.70	912.95
631.77	973.29	444.31	589.95	905.63
650.32	712.48	351.68	794.23	927.57
625.42	824.85	73.358	931.08	901.59
602.53	614.31	171.62	804.23	906.69
563.31	696.51	260.15	1052.4	978.12
572.70	1179.0	268.10	963.21	910.40
640.65	470.60	387.03	866.02	921.03
607.44	740.02	311.98	720.03	929.54
547.12	947.23	129.66	716.68	976.45
572.32	894.76	265.80	919.89	952.54
616.72	400.38	545.14	911.22	954.02
544.90	672.05	706.47	858.00	937.98
603.29	859.71	208.30	954.23	940.14
583.01	1040.3	115.07	866.41	940.61
599.97	909.42	83.305	817.82	938.75
645.59	830.54	380.29	1033.0	911.61
592.55	1000.4	417.42	1118.1	913.71
587.58	847.98	69.143	673.11	916.30
566.23	549.51	248.71	643.22	942.58
560.05	656.68	211.95	792.36	975.29
585.00	784.18	355.56	1073.9	951.11
622.35	498.83	266.35	902.43	949.48
558.99	569.96	451.71	992.12	959.99
666.35	1002.0	482.98	882.55	924.33
627.92	754.41	130.15	447.67	926.71
612.83	715.98	448.97	748.91	979.59
591.74	459.91	304.63	924.50	959.00
583.09	1000.5	212.03	1125.5	920.97
574.61	746.70	303.00	1045.6	923.98
589.09	1016.9	265.53	809.90	912.17
572.38	804.39	309.07	836.32	936.75
486.52	829.11	327.71	1025.1	917.61
548.48	672.15	134.91	770.13	935.67
601.47	529.72	292.79	964.77	953.47
639.30	567.87	317.62	792.80	935.08
595.96	279.84	131.20	982.41	933.71
646.83	384.68	259.80	975.23	983.23
599.53	757.71	354.20	1007.8	920.06
537.09	360.46	270.40	1085.6	916.91
551.49	741.23	339.40	803.00	911.34
667.36	871.37	157.85	983.90	917.51
599.85	977.39	319.63	760.34	950.05
587.14	880.08	370.84	704.47	927.43
525.74	452.15	495.97	794.76	942.11
606.97	652.09	373.32	878.52	938.85
556.88	690.94	190.39	928.28	936.77
557.66	825.52	320.96	745.79	936.50
576.56	812.33	350.20	843.64	906.87
581.40	558.17	70.432	1002.0	947.09
603.85	557.86	396.37	865.59	939.07
620.75	763.75	341.44	986.39	940.47
501.52	957.84	118.05	761.71	920.87
543.42	673.17	194.89	1154.4	902.76
604.11	633.26	205.13	730.83	913.57
570.82	717.06	137.68	1015.3	939.03
535.39	927.89	92.014	904.92	979.40
579.66	619.92	282.15	874.28	912.48
568.64	754.15	265.55	950.69	959.62
580.25	927.40	418.70	813.64	933.02
579.45	808.73	412.14	725.93	932.69
500.30	757.18	443.95	754.05	920.35
592.95	798.88	392.06	847.01	926.65
615.42	835.25	219.90	507.17	907.60
612.50	1055.2	273.15	875.61	954.36
594.27	990.31	404.92	765.22	959.32
617.18	698.24	320.07	986.38	904.01
523.15	594.38	316.38	842.22	899.23
531.55	717.34	524.27	835.00	933.90
588.44	623.95	106.96	922.70	932.35
552.85	987.25	192.54	915.42	933.03
551.20	795.52	232.75	824.72	927.62
563.73	816.41	190.78	1001.4	934.96
546.96	1073.5	216.93	789.28	919.58
593.87	1037.1	480.44	1155.3	949.50
659.49	672.13	240.36	762.81	949.11
617.13	608.26	185.04	955.06	963.09
604.92	803.13	230.91	1040.8	918.23
631.90	750.80	350.17	680.78	937.57
568.59	507.37	391.21	925.64	947.80
541.83	388.59	433.47	779.72	933.09
543.81	522.22	460.15	982.73	909.34
612.51	801.41	219.12	725.60	914.31
605.82	550.57	102.61	676.13	926.54
549.55	733.35	465.43	886.82	973.84
611.93	472.98	62.620	651.52	923.27
623.34	662.38	393.65	895.96	946.17
614.21	649.49	148.92	717.95	974.49
570.33	561.20	383.20	889.34	953.13
552.99	472.51	586.70	940.47	931.37
602.05	939.90	107.50	682.91	940.53
594.38	729.81	400.20	925.16	941.20
593.73	320.90	269.60	860.05	897.41
620.63	386.37	421.11	1006.4	914.15
646.98	986.42	517.66	993.22	965.16
570.65	842.91	162.49	477.29	938.97
618.24	898.40	500.69	526.62	964.67
559.66	623.27	100.04	540.24	926.48
581.08	794.95	340.99	937.98	930.84
610.69	883.30	130.56	803.09	947.70
558.21	1041.1	355.21	1095.8	930.13
633.72	669.21	292.86	923.14	945.05
582.34	528.54	165.79	748.28	910.90
566.90	423.46	386.30	958.38	900.65
579.89	517.38	373.14	1037.0	942.10
600.26	223.87	564.48	827.71	1004.9
517.17	937.65	204.55	743.73	972.72
659.60	524.54	461.29	954.96	924.66
655.91	616.20	207.66	794.31	946.77
649.48	884.01	348.99	772.85	929.99
630.34	873.47	18.210	649.04	933.40
592.15	835.96	191.34	581.35	983.54
620.27	704.41	417.31	904.26	960.89
683.59	469.13	272.67	480.86	939.77
688.04	965.05	179.05	1002.7	956.03
559.89	450.78	519.27	717.93	972.12
591.23	652.55	424.92	810.85	925.23
599.35	867.20	-51.428	577.35	950.99
629.13	615.65	342.94	1043.9	951.25
631.50	924.85	406.14	768.49	943.24
559.82	758.99	295.35	915.11	932.10
604.97	971.30	156.55	629.47	911.55
590.97	798.20	23.675	916.15	921.78
581.25	721.22	159.45	919.51	936.60
566.13	825.99	246.89	961.69	944.65
648.48	836.52	544.01	772.16	952.20
568.65	785.78	418.70	920.54	938.57
557.98	759.61	177.43	721.46	910.09
663.25	711.95	193.58	834.01	941.40
592.82	765.54	80.193	712.11	925.21
612.67	604.13	240.45	1004.9	918.31
584.76	575.96	142.13	1021.5	932.75
580.01	583.65	360.41	465.17	896.07
643.66	381.00	240.28	567.25	946.77
559.09	679.34	159.06	967.78	952.99
586.83	832.78	194.72	820.63	953.88
518.09	792.26	248.47	998.91	937.19
617.16	514.00	247.71	749.86	922.28
567.58	614.31	534.06	871.73	974.84
563.39	450.78	473.84	860.70	980.68
600.53	385.22	365.29	834.16	950.19
644.38	728.84	138.18	744.50	967.19
638.95	499.46	82.575	723.08	936.81
613.16	605.36	569.56	998.52	954.53
550.51	688.07	279.21	1014.7	933.04
597.19	765.08	153.06	912.96	912.11
570.95	455.99	502.44	403.30	933.12
533.49	873.54	386.66	750.79	942.36
579.04	491.30	112.95	766.14	918.33
595.95	678.61	358.39	1144.5	939.13
629.74	652.00	354.84	737.70	938.32
566.13	728.86	285.78	1064.2	923.48
570.36	712.80	458.82	804.69	924.86
571.09	687.98	195.97	691.96	899.43
642.36	597.23	153.13	720.17	951.65
604.30	822.57	312.00	943.16	925.45
573.24	700.74	452.88	752.37	911.10
588.18	467.02	357.57	927.27	947.97
580.87	1042.3	391.38	967.09	929.82
539.97	613.83	160.16	814.56	927.74
548.22	703.14	294.12	1078.9	947.29
555.30	803.61	379.71	1092.7	933.35
559.15	609.81	369.28	1017.0	961.38
621.49	694.68	502.86	1027.1	932.35
598.33	708.23	97.884	774.99	925.42
568.45	810.83	51.372	818.05	964.36
631.08	794.72	350.87	981.93	954.95
542.94	954.09	239.84	703.53	912.70
545.31	861.82	293.54	836.10	946.52
572.98	457.60	187.96	750.24	959.25
661.93	741.85	187.12	779.60	932.85
609.33	907.72	52.278	775.79	937.66
654.36	368.88	224.61	1260.2	965.49
593.81	497.29	266.28	807.99	943.51
658.87	550.34	350.24	1073.7	987.35
575.96	441.20	252.12	596.07	919.46
569.14	509.00	464.03	550.41	938.91
586.21	674.37	526.08	965.95	926.42
522.77	817.73	317.55	824.74	977.77
536.19	888.15	449.76	688.80	943.71
636.39	613.55	550.06	879.48	973.54
544.68	557.61	340.63	886.70	933.43
566.44	850.14	535.92	984.84	916.95
672.24	784.63	213.23	988.75	921.89
591.55	1152.9	495.71	693.20	943.66
684.30	602.40	289.87	991.46	932.26
550.54	602.92	47.356	899.98	959.75
604.17	525.04	305.60	1199.2	954.59
624.38	628.42	302.80	760.76	954.31
601.42	334.77	154.45	723.30	926.27
661.17	773.70	24.035	1120.4	939.37
584.21	713.13	179.62	698.14	945.31
591.36	1154.3	250.54	712.54	909.32
564.30	700.91	273.95	937.33	917.62
592.59	497.90	117.61	694.43	948.53
560.33	896.76	307.84	911.37	928.51
599.66	541.29	165.25	778.01	934.36
658.30	856.43	261.06	768.67	971.11
559.61	946.39	302.04	685.80	934.97
569.25	753.08	312.55	901.23	921.09
609.62	643.15	227.21	1092.3	918.18
536.16	657.39	338.50	732.25	929.91
671.90	785.42	405.05	1030.9	931.01
569.03	484.81	298.68	735.51	923.79
612.27	581.46	310.60	830.19	910.11
582.71	569.90	203.10	640.37	945.95
527.38	291.41	546.68	862.05	944.03
605.24	822.92	121.73	812.04	945.26
607.39	973.19	476.70	1023.6	932.81
537.22	668.12	339.20	722.98	956.30
587.34	866.30	441.23	923.69	929.02
613.60	611.13	418.54	1070.7	932.45
582.66	801.23	311.41	850.45	943.66
587.94	1013.2	204.49	644.45	913.40
587.41	821.33	276.18	759.28	915.22
509.32	680.89	356.80	687.17	914.67
589.68	886.72	168.17	775.00	977.02
628.44	956.02	93.136	1005.2	966.85
656.30	685.44	335.11	924.55	920.56
629.87	497.96	277.83	714.45	936.68
638.31	857.46	419.78	898.67	918.55
532.61	696.08	182.05	630.22	939.50
573.02	1210.5	597.10	582.70	899.84
585.33	750.32	-219.18	902.93	936.63
635.04	728.87	254.82	723.29	927.82
644.73	612.73	304.94	738.66	941.54
576.16	542.82	265.80	617.62	941.03
602.73	747.15	402.81	892.45	949.39
577.48	817.04	375.73	1229.1	941.28
618.12	556.93	306.86	996.09	923.45
597.50	339.89	239.28	765.52	920.80
558.00	773.04	247.18	953.02	919.89
605.98	681.71	371.46	931.03	936.08
633.10	547.39	400.62	1005.0	928.69
564.19	727.22	91.327	937.64	946.90
610.34	799.05	412.92	564.01	926.96
628.95	837.60	348.78	904.40	934.30
604.84	1002.2	259.94	753.77	925.69
679.94	365.22	-30.356	810.22	922.02
664.00	983.72	199.45	924.12	939.06
554.77	872.67	454.19	739.87	937.70
580.50	465.10	219.26	879.91	942.84
590.43	1064.0	392.95	717.97	919.40
553.13	695.84	366.00	736.58	952.41
650.86	315.77	22.508	1043.4	926.26
550.96	721.26	345.97	797.01	936.08
647.14	678.23	144.39	768.59	943.88
651.52	452.67	69.927	1184.2	951.06
657.72	593.98	89.828	837.84	903.45
622.88	663.45	280.17	783.15	927.70
654.52	489.17	276.53	1076.2	940.02
647.51	622.42	122.28	612.85	923.43
594.39	756.16	346.85	841.95	917.39
635.31	728.84	124.73	1033.3	930.37
613.24	962.45	110.25	853.05	927.30
559.11	725.23	214.58	874.29	942.27
582.99	643.95	478.17	773.70	953.26
594.45	518.30	226.66	723.24	921.29
600.67	463.47	229.43	939.14	930.02
563.08	601.96	525.37	900.98	941.98
510.50	932.37	470.57	1011.3	932.44
603.49	739.12	313.57	876.26	917.00
534.84	803.52	185.81	954.56	933.96
533.02	609.58	353.15	599.92	962.84
609.94	825.04	422.46	990.18	908.40
602.88	592.28	330.06	777.87	922.22
599.32	506.12	381.95	642.81	919.27
568.44	545.57	299.43	721.33	918.02
585.25	828.36	363.83	923.21	893.44
677.67	924.55	388.60	924.47	911.58
624.77	717.59	291.83	830.94	909.25
573.10	881.01	369.35	813.22	962.04
593.23	678.54	108.27	869.81	938.06
583.95	867.55	24.315	773.78	950.03
597.66	611.08	223.57	876.85	952.47
564.98	729.69	190.38	946.60	954.41
619.10	1011.2	240.30	756.88	928.99
575.93	849.82	380.01	935.79	916.19
673.48	521.28	380.14	734.86	927.33
561.90	541.78	38.046	793.30	960.42
650.09	806.51	303.02	959.21	928.49
553.62	1288.8	528.68	697.93	974.14
608.54	940.27	312.41	1103.7	920.70
565.42	420.88	446.86	696.38	908.21
599.58	406.22	343.80	776.18	917.94
598.10	669.01	36.677	1060.6	963.69
642.68	638.22	219.31	663.19	934.97
640.25	795.34	243.22	856.97	946.08
598.19	477.67	353.79	1003.7	949.24
601.53	851.67	214.40	775.25	936.35
606.17	831.14	264.87	622.90	958.80
579.22	447.61	529.85	815.40	939.96
647.56	548.90	244.05	923.62	935.65
544.37	909.38	23.317	726.66	954.09
556.92	715.31	457.75	558.87	944.36
593.07	567.53	157.24	514.61	939.42
558.88	741.02	130.93	925.00	930.35
525.47	656.28	442.11	1026.5	960.34
571.10	734.05	338.54	933.07	952.28
596.50	622.81	119.84	742.16	966.70
609.11	927.16	270.72	862.03	968.07
562.16	511.32	323.47	1060.2	953.14
614.17	1084.2	429.80	864.83	930.89
599.87	698.93	518.83	843.02	967.03
546.63	943.64	447.27	966.32	935.51
539.11	637.18	249.41	678.78	922.00
618.66	822.44	169.62	913.39	981.94
600.41	899.34	145.68	804.14	937.01
546.30	735.85	307.39	998.32	904.61
595.11	514.70	420.82	850.36	920.60
608.30	627.49	227.82	952.83	929.05
548.65	833.14	78.944	776.85	960.32
584.66	788.46	290.29	1081.2	953.45
553.81	689.56	431.94	773.49	951.33
538.93	769.09	324.00	599.04	926.87
618.48	719.32	258.62	745.10	969.92
580.04	836.71	242.01	943.66	914.95
594.13	676.37	374.89	889.53	956.26
590.63	822.94	271.76	688.72	960.59
647.78	585.20	114.03	481.08	945.96
618.73	547.87	53.318	807.37	954.10
642.48	738.76	57.627	837.01	943.71
576.00	636.60	169.31	961.94	936.79
610.46	732.47	279.95	732.81	926.56
570.39	467.86	129.23	863.56	936.12
588.89	606.02	370.10	1157.0	874.56
602.70	737.22	356.77	903.53	947.80
631.35	730.92	129.02	906.71	923.17
568.80	616.19	333.00	593.75	918.57
578.16	789.08	112.47	801.70	933.60
537.72	811.17	229.72	851.21	952.76
635.95	787.65	321.72	955.80	933.43
615.54	580.70	434.99	991.21	939.98
590.74	680.65	275.24	892.62	942.41
539.68	924.69	297.34	796.95	961.63
617.46	958.23	244.18	778.38	949.73
609.92	438.29	254.82	660.33	894.19
626.56	1068.2	299.41	1147.7	926.85
582.97	698.94	304.33	903.84	940.98
627.85	773.10	220.05	1232.1	936.49
557.67	657.47	518.94	700.87	942.14
589.90	592.68	316.29	857.03	931.80
585.65	788.64	246.31	655.82	931.67
672.60	436.28	282.16	1008.7	918.79
614.53	626.66	121.90	840.81	930.76
611.95	755.99	507.99	865.47	930.72
606.91	924.43	298.79	890.56	956.36
550.92	827.76	215.10	445.56	956.73
562.79	1041.2	453.94	748.76	974.30
553.06	678.68	71.944	955.03	946.24
607.04	1038.8	335.74	917.16	915.46
524.42	674.32	428.75	817.11	924.81
584.08	803.67	327.91	764.46	951.19
627.62	683.12	250.43	935.46	931.53
608.88	499.67	175.20	888.33	905.52
654.16	599.45	206.20	999.12	937.47
518.78	904.84	376.91	692.19	973.80
587.35	471.45	409.37	760.42	909.92
624.50	797.25	58.356	1162.5	935.74
565.43	746.90	275.55	1016.9	956.91
581.91	741.98	361.05	870.91	969.88
563.95	380.17	329.03	890.44	943.81
579.01	690.49	88.518	918.96	949.92
534.71	834.25	465.70	828.09	936.43
619.01	659.02	190.32	826.78	944.45
574.48	608.07	107.73	941.13	969.25
584.18	393.76	116.92	933.20	936.49
581.53	601.60	185.94	861.21	930.08
586.57	529.03	223.33	830.28	932.83
594.07	525.80	485.17	695.85	929.88
644.79	295.59	333.53	843.17	911.31
538.84	709.96	396.47	667.28	934.73
581.29	917.36	418.24	742.18	961.68
552.97	712.09	24.378	936.07	929.19
550.70	679.65	408.16	569.22	928.78
582.10	765.06	358.44	611.85	926.35
556.56	851.36	225.95	722.49	921.56
570.68	699.57	440.05	941.64	920.39
553.07	780.02	477.92	744.10	944.53
615.99	556.91	262.37	980.89	916.79
605.54	577.95	284.18	644.09	955.82
595.72	652.81	359.02	991.58	940.04
651.53	443.08	465.18	1029.9	949.34
597.11	562.59	176.59	780.31	938.20
663.29	745.11	209.03	734.20	939.18
616.36	852.23	291.50	742.78	968.26
565.58	566.43	487.51	1101.3	942.32
572.71	910.77	23.718	1022.8	901.34
606.99	469.40	290.53	568.37	940.18
567.57	740.77	280.62	863.26	966.23
541.06	655.45	447.11	837.67	962.52
570.64	899.90	312.39	1055.1	929.70
536.32	1045.9	411.15	811.44	945.58
579.53	671.94	258.97	1002.6	938.46
514.67	857.94	288.82	919.09	937.21
630.49	500.80	371.68	964.73	949.66
564.14	653.55	254.22	1005.1	918.66
608.71	585.42	350.62	1124.5	956.41
555.24	736.04	422.59	890.37	936.07
600.53	540.24	297.75	651.35	945.70
649.57	716.73	146.18	991.19	951.78
557.26	805.21	283.61	1004.3	914.99
564.64	784.10	149.59	554.77	928.92
574.41	949.46	186.66	716.63	948.59
619.61	1083.1	263.72	825.84	952.05
619.70	643.62	214.25	696.33	950.28
537.78	733.28	509.42	973.35	926.02
573.21	849.46	446.49	772.28	991.77
535.01	742.88	240.95	515.87	927.34
609.03	924.18	352.17	927.58	978.01
641.56	439.73	204.59	772.91	969.21
593.81	948.42	157.57	1120.1	927.47
535.85	668.56	475.84	824.06	960.04
529.03	861.84	305.76	726.95	915.47
618.28	723.83	321.68	757.33	951.74
600.82	728.54	235.53	898.52	922.70
617.02	565.90	341.24	628.62	944.87
607.51	890.04	330.37	800.22	945.34
600.01	527.06	255.71	876.77	910.60
583.68	806.71	427.72	861.51	941.56
562.11	996.91	290.45	1079.7	925.23
512.66	683.74	422.79	953.53	946.22
558.37	780.73	448.83	889.06	924.21
532.41	950.20	305.55	767.01	946.30
570.74	414.05	321.40	1079.4	979.67
576.06	472.92	248.22	840.41	898.02
613.19	979.01	95.975	560.76	941.59
614.72	787.88	301.23	843.61	940.89
562.11	540.97	66.917	861.09	954.58
614.13	814.37	235.12	795.16	946.74
510.14	712.50	375.93	556.57	908.32
537.63	445.79	352.45	931.39	903.59
630.50	713.39	207.42	1032.4	962.82
626.14	729.42	120.95	686.39	954.86
558.83	396.39	633.21	1114.3	936.21
630.10	549.89	236.10	999.20	924.88
585.98	592.50	291.81	1151.0	904.27
552.98	691.38	470.54	801.84	915.08
604.84	832.90	304.14	891.22	925.88
564.82	798.62	227.83	836.81	941.99
633.29	806.68	145.94	1056.5	934.01
605.94	754.95	187.46	858.97	924.10
656.58	637.79	344.80	763.52	924.82
577.53	707.89	377.46	936.82	930.35
644.47	1134.3	144.65	936.37	981.96
564.40	711.62	-12.782	1022.0	956.02
597.20	796.02	123.46	668.66	945.07
555.09	853.23	118.41	516.48	932.48
584.14	884.28	332.85	841.16	921.20
626.63	645.26	352.76	883.08	936.66
635.69	735.55	446.78	633.28	903.80
506.20	833.82	345.61	996.05	912.39
625.00	715.37	226.61	624.19	916.34
636.03	623.91	397.76	831.42	927.55
620.72	713.71	499.58	653.40	930.32
571.23	577.51	389.20	891.01	954.78
591.83	617.38	304.42	1066.5	929.95
674.07	989.65	361.67	766.27	965.32
635.09	989.21	345.93	683.68	939.19
607.82	396.57	294.78	938.14	932.39
568.23	615.25	320.63	823.79	903.27
613.68	505.30	326.73	918.96	950.42
664.59	750.85	471.68	946.02	936.97
623.07	566.77	287.61	974.80	962.14
626.14	651.56	142.59	531.40	928.02
649.20	627.87	524.63	995.73	965.58
567.79	672.34	352.24	869.66	937.97
566.78	609.84	413.09	855.54	920.86
551.60	972.45	300.53	901.23	938.92
579.46	724.33	187.06	799.77	938.85
605.49	507.28	96.255	1086.4	919.37
558.70	776.06	143.84	1321.2	957.44
563.09	780.68	457.40	1023.7	931.11
620.36	544.36	352.92	921.07	992.05
625.12	627.69	387.07	825.81	946.91
574.82	897.34	330.08	738.67	936.79
527.73	715.71	187.22	880.98	936.10
587.18	823.59	218.08	962.77	956.43
542.56	683.57	156.95	826.41	976.28
601.61	701.62	335.32	704.26	948.82
652.94	882.03	524.08	632.60	941.96
612.18	527.46	413.24	1066.8	934.44
549.53	651.27	91.723	651.62	952.38
609.74	796.04	408.89	867.05	931.95
549.70	497.94	398.79	754.13	915.55
605.03	977.23	38.976	822.01	951.85
585.49	480.67	88.828	964.65	955.82
543.31	931.73	503.96	756.79	923.10
578.03	693.25	316.57	849.76	923.12
608.02	575.98	460.32	828.23	906.83
516.94	900.64	144.76	1106.1	931.03
588.72	550.95	149.68	749.11	951.22
563.16	565.14	532.15	989.51	940.73
598.81	787.30	373.63	827.99	916.74
614.36	485.68	496.69	822.56	950.34
571.86	707.33	315.90	1093.5	941.98
626.29	849.98	277.01	987.31	902.10
603.16	844.21	352.21	829.77	958.66
676.84	613.56	319.65	568.92	920.19
576.15	592.13	162.16	917.16	927.86
636.60	728.53	187.26	559.75	959.08
560.98	836.63	442.63	1031.4	931.78
591.28	617.52	219.23	847.14	915.81
543.77	399.24	77.601	567.54	957.06
624.69	639.79	187.81	778.27	945.97
560.41	407.38	101.04	1074.5	943.52
629.52	1069.1	409.79	760.89	942.26
624.51	965.93	183.42	941.54	951.29
589.27	646.22	455.05	957.61	947.02
632.00	743.32	370.82	1040.1	932.90
526.48	1019.7	18.609	989.82	942.93
512.57	1062.3	175.03	724.23	938.45
576.11	944.24	-23.179	782.61	942.41
585.78	656.96	226.48	743.49	976.99
602.07	507.29	253.00	1049.4	944.10
592.20	660.61	407.36	833.57	948.55
575.40	519.03	501.43	974.61	908.44
585.32	492.04	218.90	752.91	941.32
572.20	719.41	234.23	864.18	956.87
654.08	790.84	481.74	976.34	934.67
689.65	794.46	279.46	838.07	908.63
632.77	743.35	251.92	921.40	939.78
593.65	605.67	-23.517	1088.5	923.35
535.99	736.62	224.38	608.28	952.96
613.53	1022.1	266.58	937.27	942.94
610.22	668.40	374.39	692.75	929.58
623.54	1016.7	318.11	497.51	929.97
573.74	659.96	264.89	908.15	932.06
554.57	614.06	301.36	617.13	949.55
601.13	917.99	272.03	769.10	931.79
593.36	675.07	229.94	983.16	930.73
573.35	760.51	497.28	878.53	927.36
570.30	630.14	252.66	812.09	937.01
505.90	812.36	344.31	889.78	940.34
620.42	878.38	101.31	1211.7	923.85
608.89	567.61	176.36	486.19	920.34
590.82	485.00	434.12	914.15	960.55
618.14	527.30	252.87	1091.1	935.05
549.55	977.74	266.97	920.28	894.31
557.19	810.86	414.49	1092.6	926.78
593.07	588.28	165.31	1079.9	945.80
595.28	724.02	185.88	838.03	922.93
597.36	641.55	144.91	770.97	903.80
579.01	667.62	56.999	863.57	966.47
565.13	641.83	320.80	1116.8	939.49
581.92	1076.5	408.68	1161.7	944.62
656.69	598.87	600.04	1130.7	920.39
623.97	733.52	441.28	581.04	911.44
562.49	481.28	509.99	824.13	922.53
625.73	980.09	220.66	804.38	925.55
629.73	914.53	400.14	891.33	940.13
574.04	647.84	308.87	1204.0	931.60
602.91	907.58	227.39	477.01	936.04
588.60	631.17	335.91	468.21	905.02
609.12	681.16	186.02	646.97	907.77
625.35	762.17	322.97	967.84	930.56
579.87	322.15	133.14	886.91	953.49
520.64	664.76	403.42	694.31	930.31
609.05	874.74	399.21	830.24	944.67
730.20	297.89	157.64	630.28	920.83
614.47	581.31	170.92	965.16	924.20
617.05	736.52	343.03	544.15	979.63
619.12	563.10	311.40	808.20	958.07
578.15	707.20	338.39	952.45	952.89
598.79	1002.3	95.175	921.17	964.28
547.18	516.86	-10.337	948.71	934.69
621.81	785.89	238.96	924.31	933.24
616.04	581.76	205.43	669.52	914.32
522.22	722.69	421.62	902.32	918.71
600.72	621.87	278.66	841.62	951.61
666.98	886.25	114.88	638.10	936.55
609.04	711.79	245.68	698.70	961.46
553.66	873.15	566.14	1019.5	940.30
636.16	749.24	436.34	955.33	948.99
624.36	757.76	259.61	906.10	938.04
588.21	581.91	323.14	1118.9	908.68
560.39	859.05	93.950	888.22	911.06
565.05	624.80	357.67	836.39	916.86
561.38	733.08	433.24	871.22	944.89
561.68	610.63	206.54	937.42	913.13
622.47	740.28	141.07	904.13	915.17
568.66	657.53	151.47	780.63	942.90
615.20	718.04	235.48	989.12	947.21
625.22	1050.4	567.45	1056.7	958.74
538.29	1099.1	268.89	726.09	934.51
553.15	738.61	188.43	839.47	925.73
550.58	951.83	144.21	856.24	948.83
616.10	576.40	106.62	1104.6	923.88
611.79	840.05	140.61	761.46	959.96
591.97	653.07	242.17	1218.0	931.22
569.03	609.52	47.740	727.06	935.93
623.08	533.03	200.15	634.95	980.92
559.99	696.29	226.64	996.41	956.25
647.14	745.97	295.81	1031.6	944.99
568.06	571.03	385.32	554.17	918.17
567.92	561.20	308.28	1001.7	904.38
659.37	899.32	433.35	996.51	958.32
614.03	572.96	377.25	790.23	922.08
523.57	869.00	289.42	799.50	925.76
486.99	1145.1	434.76	914.39	928.25
589.78	1046.7	203.56	920.81	928.12
598.74	630.62	417.77	602.44	945.56
512.94	1151.0	137.26	475.41	934.51
631.50	784.71	332.25	851.63	961.67
592.48	635.98	507.14	709.43	932.61
603.56	658.43	309.73	955.59	917.70
572.76	877.43	430.70	788.05	936.77
577.73	1002.8	440.79	739.19	917.08
580.01	823.68	299.36	939.34	972.11
548.00	868.34	401.50	834.05	916.41
582.77	473.63	189.69	1034.4	980.02
616.75	881.91	285.49	999.97	925.72
592.12	602.38	332.77	1042.8	947.56
564.27	719.32	440.49	896.30	923.23
581.48	1129.6	239.34	642.38	930.34
517.85	762.65	459.18	714.13	964.83
616.90	798.51	217.61	1012.8	938.28
554.35	756.34	274.05	692.16	938.36
564.48	530.38	234.16	747.02	927.75
600.18	785.14	406.20	803.68	896.83
540.60	790.83	38.454	1035.6	948.15
587.86	479.41	298.48	1064.6	957.97
624.79	725.60	417.37	941.07	946.38
601.97	500.52	318.83	1234.5	925.09
538.48	784.49	274.21	953.06	930.61
553.98	1012.6	311.15	893.23	944.54
551.88	1175.1	269.47	873.25	950.56
554.75	1077.8	368.32	737.87	903.49
647.75	692.92	467.82	906.25	923.03
661.37	837.86	200.96	801.33	948.44
627.51	596.49	70.199	1182.0	913.49
550.43	653.03	148.13	972.43	923.62
690.00	820.01	357.70	1068.1	934.24
606.16	564.02	568.29	1013.7	922.97
574.68	969.88	302.29	735.84	937.65
613.56	906.52	154.52	903.24	925.19
583.18	445.50	109.44	827.79	923.82
536.81	544.19	275.64	800.74	947.91
585.30	687.03	331.63	1066.6	930.92
598.27	913.20	311.99	1022.3	929.84
629.46	935.82	334.31	561.74	922.18
531.14	953.74	258.72	953.56	925.30
649.25	708.09	429.99	762.86	939.29
581.11	832.12	213.40	767.39	920.67
573.94	648.19	314.56	520.67	954.03
563.21	650.00	130.34	1013.1	930.07
567.95	656.14	378.62	951.28	963.23
615.89	889.13	436.96	856.27	926.13
565.49	1089.7	1.1490	827.18	912.15
535.38	584.58	399.19	582.41	921.33
575.47	772.28	167.50	587.49	938.22
615.69	1189.3	220.23	571.96	925.75
616.11	622.01	296.66	797.77	947.56
624.93	712.66	119.90	877.93	928.33
611.04	531.09	383.37	847.97	982.90
607.17	351.35	407.45	675.81	935.72
613.32	948.27	433.12	887.03	986.63
537.34	911.03	172.91	590.05	948.86
558.73	298.45	172.78	746.92	967.93
565.08	685.27	237.68	769.62	933.78
511.93	777.46	238.78	942.70	936.11
603.05	728.65	306.45	932.01	917.99
587.40	843.32	578.66	986.36	958.25
586.90	862.51	688.22	764.22	935.96
567.19	498.55	210.95	1009.4	953.77
522.20	918.77	610.31	870.62	923.10
550.98	880.80	162.13	1005.6	977.22
662.52	638.57	198.53	974.21	950.97
580.94	703.95	255.84	781.69	947.03
608.64	433.58	307.65	1117.9	924.41
618.00	711.58	440.66	1006.5	945.35
619.07	647.42	72.704	1132.7	945.14
590.86	417.82	444.71	888.35	913.30
593.36	646.20	216.04	1065.7	965.29
566.46	729.46	147.53	1008.6	931.16
581.31	744.50	214.75	723.70	924.67
632.51	903.11	221.53	874.58	916.05
558.33	541.32	187.65	637.44	912.78
573.41	698.62	234.15	738.57	948.93
573.16	490.37	-53.458	661.68	975.60
575.29	903.95	333.32	904.62	936.80
668.68	378.51	50.941	871.44	906.29
640.54	517.93	20.263	877.31	972.47
567.24	1037.3	228.60	784.58	938.90
535.68	824.73	223.68	1074.0	927.37
551.94	1011.0	291.06	706.76	930.54
564.70	901.14	155.50	694.48	964.50
535.47	788.53	111.24	1174.2	940.52
589.53	780.05	86.811	997.86	957.04
562.43	762.24	448.25	884.41	945.60
564.68	903.28	150.59	1055.1	939.77
580.42	831.47	27.863	692.22	921.02
589.11	606.48	-15.775	700.68	952.31
568.51	811.09	153.02	731.36	909.44
512.53	736.02	202.10	670.33	938.96
548.05	716.02	573.03	1017.5	913.59
608.25	795.55	298.96	943.26	934.85
601.84	396.67	380.09	933.72	924.26
638.88	988.92	126.93	564.41	951.06
539.20	908.53	278.07	1102.9	957.01
551.04	1236.0	411.83	760.88	953.22
587.83	546.16	321.07	876.56	946.66
600.92	612.42	324.73	942.71	923.14
586.79	817.55	327.46	1026.7	921.77
646.09	855.46	296.68	928.36	954.40
627.64	448.52	137.23	724.01	975.32
610.31	448.73	326.12	955.15	907.57
554.16	1042.7	244.21	1061.8	897.95
590.33	727.76	192.74	976.17	908.47
503.00	683.43	270.26	585.59	951.30
541.37	562.13	108.60	555.45	907.28
530.24	510.15	225.77	959.36	927.12
635.17	408.87	209.90	1078.7	934.50
657.13	291.01	264.21	1004.3	953.13
600.22	613.60	349.41	802.41	924.35
610.39	593.17	151.49	671.52	934.29
591.69	703.47	316.71	1095.2	933.31
649.82	901.53	153.31	980.59	909.39
621.13	586.62	258.83	1023.0	918.31
634.15	885.18	428.86	653.24	927.88
661.89	817.55	351.97	920.20	935.13
593.76	872.06	355.46	794.04	938.01
585.73	258.30	336.14	557.07	961.27
508.25	861.67	473.37	826.22	933.77
606.59	752.20	354.43	963.98	950.25
635.73	931.27	301.01	1013.0	934.87
595.47	827.14	127.58	1003.4	964.81
598.18	772.88	254.10	773.36	940.85
602.35	355.82	395.71	796.14	920.44
523.35	847.49	124.54	986.18	897.71
568.48	727.09	380.38	1037.2	926.44
624.92	843.93	215.46	868.62	953.63
655.63	866.15	298.94	727.44	922.16
593.52	605.87	294.50	755.94	938.25
555.19	628.01	101.77	953.08	944.18
523.91	551.84	467.32	1042.2	950.66
596.24	629.61	436.21	958.00	919.43
579.09	799.61	339.72	843.20	952.93
567.87	505.44	231.68	889.79	939.03
607.98	437.56	416.02	826.35	982.48
599.11	646.79	276.95	893.33	896.82
592.24	698.83	339.96	807.95	950.39
540.38	740.48	365.58	771.49	930.31
607.88	943.34	294.84	677.84	934.75
537.57	1006.0	372.06	812.22	913.89
605.26	608.76	290.98	703.95	955.69
626.36	798.00	331.99	820.14	921.19
583.48	438.70	533.95	893.04	897.41
589.50	625.94	244.50	815.48	941.24
529.57	766.47	393.69	872.86	945.59
599.25	874.32	247.23	743.40	914.65
636.74	891.08	321.40	707.96	948.21
625.22	834.93	407.54	1215.8	948.68
555.72	791.25	353.11	920.50	916.59
523.24	740.44	281.83	819.65	936.43
628.32	717.20	382.75	745.11	959.89
564.84	849.66	257.55	949.51	945.18
594.31	793.46	363.00	796.04	933.15
588.20	330.08	334.66	757.38	946.10
599.43	423.97	374.75	837.10	918.74
628.63	690.14	281.34	1072.3	944.24
580.64	527.59	371.15	656.94	889.90
603.41	712.97	478.05	960.40	979.70
574.50	389.33	237.52	722.94	932.12
682.59	825.31	274.23	946.43	937.80
567.70	900.61	240.93	791.70	935.83
616.09	699.17	525.92	803.94	960.74
580.74	512.65	182.75	1010.1	963.61
654.01	429.99	243.69	805.40	958.34
590.44	975.22	390.55	719.88	945.22
594.57	1012.5	257.75	868.67	940.33
599.31	809.81	190.42	999.83	962.37
651.77	518.99	391.80	677.47	931.84
579.40	543.32	471.89	922.72	893.83
609.11	590.45	279.14	740.53	932.89
679.51	1109.4	241.24	828.72	901.59
602.11	871.23	117.91	853.91	918.92
598.84	627.62	366.35	765.98	939.00
569.50	673.69	327.52	924.18	952.58
612.98	892.37	268.59	955.42	924.25
610.28	798.78	415.89	782.60	938.90
531.16	778.89	414.53	1001.5	919.31
599.80	806.95	392.48	961.83	928.19
572.48	826.77	194.78	637.81	933.82
612.92	991.17	205.92	687.88	904.90
577.95	605.86	183.30	866.67	914.87
598.44	723.04	297.39	863.08	923.78
603.71	582.01	78.146	818.02	923.60
521.00	821.52	286.71	754.98	941.91
583.99	678.56	148.45	715.65	885.08
633.53	506.78	465.51	795.39	946.50
640.40	1053.7	402.63	768.12	936.38
581.09	737.20	219.26	933.36	942.83
576.16	573.52	421.33	808.41	941.42
506.68	873.03	343.05	866.27	901.06
607.70	917.20	495.43	872.63	893.83
566.79	622.62	184.79	867.48	936.65
555.30	714.14	42.788	1014.4	930.61
624.19	291.11	176.37	650.49	930.02
606.38	738.82	373.79	706.36	942.19
653.87	424.68	354.72	650.87	928.70
555.92	577.53	174.95	919.39	950.48
605.23	1032.6	282.05	776.42	966.18
617.91	759.40	92.738	820.58	924.54
548.83	422.52	172.48	932.23	926.42
600.09	723.03	233.17	816.78	883.68
555.80	774.21	253.74	943.04	929.79
546.65	1356.2	428.41	761.40	947.43
590.39	439.24	438.88	827.76	938.42
557.50	759.44	254.76	1136.3	925.76
624.17	583.74	307.76	978.54	957.02
590.65	909.23	336.76	733.90	919.96
617.76	633.61	163.30	725.66	926.44
522.90	662.10	433.46	746.54	915.11
574.03	849.05	514.90	713.75	945.48
614.76	277.76	310.95	909.96	918.48
536.68	688.08	256.45	395.95	944.79
622.81	766.69	513.58	920.92	942.18
589.08	859.08	121.92	984.40	954.44
599.98	699.98	46.094	861.49	926.96
629.61	702.87	194.82	719.68	931.47
619.34	839.32	60.102	911.11	918.47
588.17	944.22	361.20	867.99	940.99
542.61	961.34	136.17	810.98	915.33
534.79	904.91	257.71	811.52	939.51
674.58	761.90	311.10	1020.7	923.46
550.67	531.32	196.48	867.98	936.36
589.56	439.02	155.76	792.27	942.57
615.34	739.14	250.25	1216.8	946.03
568.99	819.35	-28.288	935.22	922.81
586.03	842.79	552.16	818.04	914.88
587.18	758.35	39.384	460.16	938.65
577.95	528.34	222.84	1119.2	919.16
595.88	613.98	411.05	605.18	938.10
595.91	589.66	348.24	934.64	947.91
625.22	854.05	325.18	753.65	940.85
635.27	823.04	195.75	768.34	952.65
612.84	436.97	304.57	1147.3	967.99
566.93	525.54	473.91	560.83	955.65
610.22	480.20	155.26	902.20	960.30
612.61	604.19	217.98	965.90	933.52
599.17	607.46	250.64	888.64	922.51
599.38	734.52	444.39	540.86	926.92
574.32	897.80	179.20	920.32	912.51
573.08	986.15	720.65	851.44	946.56
575.65	516.08	316.95	902.46	945.37
621.70	604.12	269.77	854.30	929.09
582.33	479.11	361.52	1214.9	943.64
616.21	628.59	453.61	784.06	924.60
629.75	511.25	93.743	924.92	943.32
581.04	938.57	-84.143	917.45	940.77
505.47	678.29	367.38	972.93	914.98
583.30	906.19	381.13	996.58	954.82
568.34	687.25	239.59	907.22	903.82
557.25	714.23	279.96	1092.1	961.29
605.87	858.08	356.23	740.07	937.36
600.83	645.44	488.25	834.60	946.04
603.82	694.10	480.80	989.14	952.57
581.04	583.08	186.04	670.59	977.00
546.32	874.18	427.05	616.90	899.17
598.65	778.24	487.48	716.50	898.87
610.02	873.51	275.78	920.88	935.06
624.21	891.39	352.87	771.07	953.60
538.06	464.87	173.45	906.82	914.27
641.06	779.19	231.75	701.16	943.18
643.90	495.24	51.679	839.05	942.87
617.24	630.50	-15.656	717.67	897.98
607.19	613.70	229.94	997.73	951.41
543.29	499.26	352.31	731.79	899.13
633.87	735.49	298.46	1015.7	961.91
598.47	509.50	125.36	662.89	940.02
557.65	636.05	237.67	1079.9	937.34
559.57	656.33	280.23	720.38	915.52
537.70	643.37	263.17	978.54	923.53
519.80	391.73	441.97	1120.0	932.30
551.76	766.85	62.800	802.10	947.66
559.30	789.70	639.20	748.01	918.18
459.77	711.28	353.33	771.85	915.30
602.01	1072.0	137.48	805.21	925.33
653.78	814.15	268.29	1202.5	942.74
614.40	644.20	142.89	903.84	946.06
632.55	797.45	259.50	815.61	941.34
562.29	603.01	398.77	1060.1	930.31
568.08	680.49	605.53	1103.0	929.17
549.15	851.48	208.74	994.48	908.57
527.21	1175.8	118.35	900.14	937.31
593.23	866.16	210.04	793.66	914.17
597.28	761.41	364.53	887.54	960.27
590.44	713.28	386.96	558.34	915.15
659.02	764.08	338.04	873.20	973.63
560.07	582.70	228.23	859.39	934.96
677.03	503.32	240.83	936.67	963.57
651.19	593.93	401.68	860.43	933.40
594.55	552.64	171.76	805.16	942.90
596.45	896.47	403.58	844.31	907.20
595.01	525.80	236.90	912.25	931.47
636.88	496.65	150.30	812.13	928.85
619.85	208.28	297.96	959.08	937.51
577.75	1113.1	241.37	865.58	908.31
626.91	865.95	244.42	842.30	937.70
560.29	810.00	230.84	731.09	925.47
619.05	495.31	310.73	1032.0	938.87
616.22	825.07	213.41	728.34	907.37
596.03	905.66	414.80	745.56	924.06
559.69	684.21	133.86	1001.2	951.75
576.80	590.85	274.89	1200.0	943.44
596.34	474.27	265.90	796.07	963.12
535.67	565.76	215.03	912.32	913.32
603.66	435.71	420.40	791.89	936.19
574.97	800.29	311.25	876.94	914.30
602.80	793.69	424.80	638.47	923.73
669.65	940.09	302.29	573.99	949.85
564.19	576.74	150.94	998.70	934.91
570.66	937.84	115.48	1220.4	943.32
648.96	754.96	402.67	627.76	942.93
621.49	405.72	347.59	910.40	979.85
639.51	754.34	448.42	823.22	938.02
598.80	593.18	248.49	635.68	931.53
604.95	765.44	307.67	638.13	925.96
597.05	733.34	337.59	886.29	956.39
641.07	418.15	192.14	826.26	915.26
572.82	424.32	181.88	1031.1	949.97
568.67	973.86	188.76	811.39	931.86
660.60	709.49	332.33	954.45	955.01
599.11	966.55	197.75	825.95	935.91
576.02	1049.6	215.91	672.82	945.33
528.37	816.06	383.03	859.59	908.10
633.90	669.73	190.93	900.08	958.29
600.35	655.27	173.18	1103.8	990.76
549.13	363.25	386.71	971.78	923.29
566.97	1019.6	-0.27500	901.22	909.53
611.27	944.00	392.71	769.91	940.40
506.08	548.93	465.42	861.28	920.96
555.36	527.93	287.81	895.21	930.65
545.80	954.40	195.23	856.83	904.22
642.53	490.12	58.802	583.01	931.68
584.91	409.79	389.33	836.61	936.14
599.86	1003.9	431.43	865.73	940.12
622.33	545.88	226.54	839.05	947.08
608.51	708.05	446.24	601.11	925.22
581.26	730.61	226.65	1137.6	950.27
584.73	891.78	111.07	849.12	933.19
625.78	652.42	477.80	776.22	934.17
619.79	818.49	357.11	764.07	916.42
610.51	659.34	417.95	571.26	939.78
603.69	528.44	410.92	777.28	919.86
653.71	933.19	457.50	851.26	967.05
605.64	746.78	373.18	861.01	954.35
549.95	762.33	397.39	730.40	946.15
610.03	735.76	357.92	1018.5	958.27
597.11	764.62	303.33	978.29	943.18
663.07	617.39	148.72	835.18	942.16
560.57	914.19	178.71	728.99	942.50
542.30	558.09	297.01	987.49	925.40
601.64	752.82	157.94	689.16	950.73
557.24	916.36	260.57	750.69	952.29
607.60	814.10	24.102	1041.2	943.27
598.88	844.71	266.91	940.17	934.94
620.46	828.73	86.983	696.34	924.90
562.02	523.36	59.514	618.70	949.66
595.63	946.50	276.75	994.23	935.98
678.92	1000.8	458.05	987.82	944.86
587.24	1134.2	170.73	954.46	937.86
654.64	614.32	274.23	1390.2	908.21
614.58	687.68	16.162	944.27	959.53
610.36	1002.2	232.09	837.89	958.05
607.10	567.72	319.83	1285.1	939.72
560.12	555.87	304.89	810.01	918.18
559.61	821.55	420.12	1082.7	947.02
615.87	778.78	398.86	983.92	937.06
629.40	686.45	49.135	762.07	968.67
[truncated: 998,000+ more rows]
