# Supplementary material for: Misty Mountain clustering: application to fast unsupervised flow cytometry gating
Source: BMC Bioinformatics. 2010 Oct 9;11:502. doi: 10.1186/1471-2105-11-502 (PMC2967560; doi:10.1186/1471-2105-11-502)
Supplement: Additional file 7 — Implementation, instruction and data files. [file 1471-2105-11-502-S7.ZIP › CRESCENT/CRESCENT.txt]

696.74	566.92
778.32	584.71
628.68	733.68
881.84	1120.0
731.76	634.59
832.60	941.01
789.88	833.42
780.07	518.38
656.56	629.88
910.08	272.25
700.98	787.44
794.02	454.87
702.19	543.13
749.32	630.96
786.21	785.12
751.06	631.09
699.25	781.08
744.09	671.46
658.41	699.60
639.29	579.11
617.75	524.82
746.74	564.18
762.62	690.48
735.27	703.94
713.12	664.84
743.34	694.35
863.53	1016.6
749.71	829.10
630.79	733.58
677.42	707.86
790.30	550.21
684.21	802.24
699.87	847.98
674.90	876.11
722.37	476.42
836.83	917.65
671.11	642.33
736.29	662.77
588.54	774.90
664.79	636.20
761.22	597.05
775.60	767.56
757.84	981.74
720.02	667.35
696.28	499.71
797.32	546.68
573.08	643.47
698.92	615.07
727.48	818.14
760.88	818.50
655.53	961.14
769.77	505.86
669.89	719.06
803.12	898.76
603.66	489.19
723.89	741.64
768.04	476.23
637.97	669.38
717.68	604.47
816.44	959.88
686.04	675.23
693.36	785.88
682.16	588.29
809.14	607.47
653.17	805.56
793.92	431.03
779.04	867.03
664.54	757.16
691.44	718.12
678.00	532.30
801.85	911.47
751.03	806.08
708.56	561.41
759.76	820.84
813.76	835.85
764.80	863.46
767.92	456.71
645.53	756.61
735.03	375.09
672.49	700.98
693.98	785.57
698.57	680.97
721.54	587.23
719.36	679.00
623.80	688.38
674.16	853.44
733.51	814.26
770.69	488.48
654.88	809.89
745.13	818.08
685.71	857.88
659.11	633.47
642.60	661.11
737.01	512.11
653.66	564.52
675.13	668.11
685.76	820.29
751.57	864.48
688.14	506.58
727.15	676.01
819.24	490.41
804.57	954.20
667.70	838.58
698.35	821.52
716.20	505.70
759.41	569.30
668.43	678.70
761.01	685.28
676.92	917.20
716.27	689.68
710.61	718.57
737.34	479.05
814.00	800.34
699.60	634.99
714.24	562.84
695.75	595.29
604.66	757.60
700.69	578.86
693.08	850.03
722.21	691.93
699.22	829.39
701.55	565.71
811.31	622.74
745.05	710.08
666.14	696.61
801.85	530.26
710.52	881.09
787.69	419.00
621.23	775.63
685.84	573.86
708.74	791.28
679.16	655.81
720.20	701.58
702.47	650.91
687.57	656.76
804.52	897.53
708.52	631.41
698.00	690.76
774.28	905.31
684.73	589.98
824.75	448.39
773.42	861.28
727.92	886.55
702.46	830.88
673.05	688.87
727.22	698.32
736.56	856.29
673.92	568.18
627.91	782.42
778.26	805.06
823.54	400.33
797.34	730.11
625.58	748.24
654.06	679.46
762.32	767.02
731.38	737.41
608.82	686.51
732.33	730.04
780.51	779.33
732.91	652.50
685.41	669.22
684.92	890.26
751.69	860.68
698.65	716.26
701.70	636.56
701.45	764.38
722.35	736.28
646.85	678.28
730.82	895.02
793.58	460.69
773.65	477.57
666.76	775.01
801.01	797.34
775.01	836.00
719.17	573.97
892.45	223.24
628.71	670.05
742.02	742.45
667.01	702.64
733.39	463.54
763.12	402.93
857.50	999.33
680.68	682.06
641.28	798.88
813.95	918.86
732.33	705.00
674.45	551.73
702.62	756.54
682.54	669.85
798.50	848.26
703.30	494.31
678.73	785.87
709.29	592.09
786.56	650.85
751.89	967.61
693.46	664.15
708.08	549.84
708.30	846.35
663.24	735.40
650.00	851.05
772.05	625.84
586.92	618.91
754.49	738.44
744.85	711.62
599.03	816.27
682.81	807.42
702.62	638.94
749.21	742.10
747.66	899.66
749.48	682.40
659.37	889.01
639.37	567.18
700.67	762.66
729.21	646.79
654.04	743.31
804.07	555.39
717.32	692.68
757.98	758.58
875.65	1019.9
633.73	782.29
709.32	718.52
714.08	604.08
731.78	550.82
773.04	817.96
718.95	725.12
734.14	803.16
714.94	782.15
826.89	616.51
760.90	852.83
732.15	850.91
670.14	696.53
676.39	818.70
781.22	857.44
799.75	840.08
811.87	842.35
689.36	774.04
753.61	521.84
691.57	750.37
717.80	517.09
698.43	587.53
686.17	870.06
718.47	590.88
598.55	657.02
715.96	668.00
784.87	537.24
751.40	876.76
853.72	505.03
830.12	721.28
696.65	598.83
687.11	675.98
717.60	790.03
733.20	661.58
722.50	689.75
692.64	570.75
829.62	702.04
669.49	566.89
793.19	703.98
740.08	625.12
652.11	670.71
784.95	695.58
715.40	602.21
746.19	522.30
679.77	692.63
727.14	841.72
681.70	641.68
678.45	674.33
809.20	470.30
713.05	919.28
660.73	803.07
713.02	678.12
715.74	819.85
692.89	835.54
625.47	663.00
676.46	841.75
758.99	811.57
648.04	825.59
688.92	535.67
774.89	450.95
649.97	710.40
852.48	963.08
744.10	582.95
702.24	761.90
728.95	780.71
706.78	458.99
768.66	625.54
664.10	644.41
699.18	812.27
658.51	709.63
691.32	630.93
706.26	618.04
757.32	507.83
796.63	476.64
682.85	458.97
642.64	686.78
745.77	967.75
684.42	780.64
696.28	749.87
706.15	843.93
777.61	899.42
707.94	509.16
784.51	701.83
721.29	795.36
717.69	732.22
770.24	789.46
651.91	622.05
677.58	721.02
747.67	939.06
729.92	779.56
589.84	871.78
708.06	656.72
739.73	866.32
684.47	602.37
816.68	712.58
694.43	825.11
735.53	632.85
762.93	684.60
644.65	634.22
804.04	453.52
762.12	658.76
595.30	790.62
817.82	628.29
812.37	545.92
704.01	717.46
725.02	667.44
730.97	907.48
760.38	825.54
825.51	829.96
781.06	781.73
648.51	630.26
710.40	822.50
717.71	664.52
682.86	776.59
717.17	935.92
702.10	673.86
701.67	614.35
851.63	303.66
699.97	489.24
788.62	800.71
674.29	605.07
660.03	810.94
731.03	961.73
695.34	859.43
664.43	675.80
692.00	791.22
805.07	1065.2
734.82	664.73
835.98	1009.2
740.63	865.09
830.68	780.44
753.63	707.69
708.29	785.75
587.41	674.37
723.96	577.30
642.28	716.11
638.21	770.38
653.46	935.70
701.91	763.58
738.20	877.90
750.21	809.61
665.24	815.05
692.12	624.48
711.91	805.00
792.12	904.46
748.15	627.10
757.88	961.39
650.70	585.62
712.33	825.21
752.14	786.95
713.10	732.27
731.95	833.92
677.70	813.83
694.64	702.38
666.18	868.12
806.37	895.67
691.14	812.72
691.35	659.75
608.71	704.02
789.12	498.24
702.02	765.51
626.20	658.11
663.63	726.53
734.62	716.24
757.85	832.51
727.07	638.63
710.08	1007.8
671.91	727.71
763.31	784.87
786.15	732.96
722.90	435.25
748.97	546.12
692.42	769.11
735.25	783.79
688.93	795.66
715.83	707.97
746.75	758.25
699.25	618.22
764.06	757.73
732.08	769.47
661.23	574.24
796.13	447.89
602.84	672.84
677.45	811.15
694.20	817.09
733.98	606.90
848.44	449.08
689.48	756.75
727.09	614.12
776.30	688.68
686.00	914.14
686.72	863.49
793.35	895.06
662.33	685.28
754.16	660.51
654.33	754.49
685.52	773.54
725.85	588.24
641.97	580.53
676.10	858.71
700.23	698.74
713.80	681.42
637.28	584.92
810.92	422.23
693.41	669.41
684.97	592.78
660.39	767.10
639.37	591.52
680.10	647.08
712.84	672.87
648.04	701.66
663.60	763.89
631.01	689.08
890.64	1010.6
709.92	833.81
612.25	756.95
781.53	887.04
778.62	816.14
615.68	564.86
731.10	601.20
717.31	737.16
657.86	621.18
775.68	906.03
851.61	333.13
750.77	653.47
807.20	677.92
657.81	892.14
755.01	795.24
707.34	688.10
690.99	769.06
747.47	660.25
679.18	771.01
751.82	874.86
695.97	633.45
681.23	774.55
657.05	728.05
832.39	477.16
693.61	711.12
592.19	612.14
814.45	926.07
624.44	766.38
651.34	627.51
672.38	977.06
620.01	513.64
609.02	714.45
725.63	470.52
715.03	979.80
654.53	593.82
677.10	663.02
671.93	849.66
771.58	832.17
709.44	715.35
729.84	736.06
678.60	502.07
841.23	904.20
836.97	372.55
718.70	612.44
818.64	853.50
769.77	915.24
790.87	398.14
660.24	652.28
728.69	853.57
772.81	559.04
720.41	811.76
777.19	479.49
813.66	1061.8
741.73	652.32
761.38	768.33
580.62	870.63
829.22	825.12
738.48	608.64
703.54	741.70
690.77	724.65
670.05	743.19
662.59	571.54
737.87	634.53
756.22	1016.2
619.45	830.34
734.46	716.74
725.53	618.33
680.84	597.47
739.91	861.23
824.30	522.80
749.04	417.41
703.86	771.54
591.80	735.01
749.01	916.37
777.32	562.37
721.66	478.49
807.94	561.02
787.43	967.80
761.50	655.10
738.92	536.04
754.25	909.57
697.83	575.22
689.95	878.62
731.11	541.10
649.75	794.96
670.38	863.20
801.17	1037.9
785.69	751.18
788.85	816.79
848.13	474.47
758.83	683.53
726.52	852.34
821.29	484.04
768.23	604.70
766.89	823.76
681.63	785.21
694.36	612.82
653.89	691.42
724.47	547.52
600.39	698.45
700.22	428.50
850.84	577.75
725.49	952.54
738.92	512.46
675.31	914.97
705.43	764.00
783.49	652.96
684.46	654.64
813.62	692.01
808.83	382.58
703.14	702.31
704.07	666.66
658.10	676.43
712.43	858.74
674.00	900.88
802.56	484.57
705.05	647.06
754.06	410.52
756.31	1031.0
666.30	758.64
582.17	749.47
697.55	824.44
798.01	989.09
800.37	529.60
662.00	702.74
885.87	326.49
678.82	726.78
663.53	748.47
757.05	708.42
693.92	502.17
689.85	640.09
759.13	542.66
729.34	745.74
667.38	791.55
717.35	747.47
684.57	662.39
695.85	808.02
634.59	770.81
677.66	796.84
785.30	643.45
719.16	753.07
745.17	937.93
626.17	601.83
678.23	658.97
811.50	1021.9
799.31	689.38
768.53	582.04
704.29	886.40
643.75	688.75
770.04	932.97
677.32	608.21
789.77	536.26
678.81	639.52
649.17	607.69
615.94	564.46
706.66	579.66
776.76	761.53
722.69	503.46
765.71	1051.3
637.55	535.89
823.01	438.79
652.48	558.64
692.66	733.39
739.98	943.91
735.66	866.27
732.04	444.86
696.67	594.40
729.31	703.30
676.20	671.79
639.04	636.88
684.62	540.97
775.56	469.94
651.62	608.47
770.38	626.68
628.18	584.03
660.60	638.81
717.70	839.91
657.03	778.59
719.46	565.27
690.88	614.01
754.08	632.18
601.07	667.43
659.06	762.79
695.43	853.21
707.27	638.44
766.65	495.75
711.14	669.10
710.52	666.25
860.75	387.93
707.72	498.26
680.05	810.38
669.12	832.92
647.09	814.44
710.22	718.63
815.99	1041.2
752.91	507.70
737.47	766.22
643.73	741.85
805.92	528.51
720.45	901.39
683.81	672.18
765.54	780.85
787.21	523.80
687.46	589.97
661.48	776.23
637.58	616.84
691.50	731.81
694.34	659.72
731.32	502.91
706.86	703.40
686.99	746.55
658.12	734.04
753.21	517.22
713.30	562.32
745.97	469.21
780.36	436.64
755.28	629.75
790.19	618.73
804.80	497.25
778.56	839.69
779.64	594.78
804.92	459.86
708.96	596.91
746.94	594.49
778.09	600.17
752.59	785.16
867.55	365.49
712.53	819.94
739.14	945.44
803.68	694.48
768.35	998.72
780.37	618.65
719.05	913.44
732.47	772.20
684.12	690.38
749.55	1005.5
811.88	905.42
624.68	720.38
776.33	885.58
650.52	771.91
813.17	452.06
682.81	791.79
805.98	448.21
748.75	898.03
693.84	635.16
739.82	546.71
731.92	556.45
665.08	627.65
674.42	687.52
703.11	712.50
720.38	640.58
794.05	829.98
652.98	556.47
687.00	628.72
669.99	892.27
699.79	926.67
750.67	599.75
664.47	781.37
782.54	905.91
740.88	771.60
696.73	514.16
778.65	400.47
722.80	818.16
703.42	648.94
724.89	766.48
637.16	740.62
792.16	811.44
691.57	814.31
693.24	636.02
700.69	739.49
762.96	989.04
873.40	971.58
681.28	713.18
646.24	679.26
808.00	346.55
731.35	630.06
597.95	720.74
733.44	903.55
705.48	693.41
647.77	929.09
642.34	590.19
742.71	519.14
666.84	619.73
742.67	703.67
708.02	756.26
707.62	828.08
727.86	758.17
720.83	676.45
666.58	699.20
708.72	965.39
662.92	541.21
667.29	721.53
715.39	659.76
797.82	942.20
557.81	722.71
686.38	744.87
822.61	1042.0
685.59	746.91
825.02	515.46
702.58	655.98
637.96	827.49
657.12	724.57
706.47	901.44
720.05	829.67
664.50	559.08
675.09	622.69
671.83	651.99
676.33	689.80
740.82	646.26
701.32	812.11
624.17	797.23
713.43	546.60
695.81	780.19
751.77	569.32
788.80	930.38
775.01	708.54
869.38	363.79
712.68	788.57
718.28	830.15
895.66	404.13
764.07	398.03
839.64	314.79
750.38	885.48
694.76	652.93
794.28	637.14
750.73	395.58
750.89	973.27
711.61	777.11
860.07	419.26
741.90	761.69
801.59	897.10
815.65	817.04
736.94	709.20
647.82	568.02
711.73	849.17
824.16	1079.5
702.98	677.82
668.28	710.76
742.87	762.98
741.38	727.02
746.05	776.38
691.74	818.51
718.02	824.37
651.64	531.29
678.11	657.68
778.32	925.59
721.18	870.13
755.79	676.38
750.31	801.80
800.83	816.26
811.91	750.02
714.10	769.69
628.75	741.73
700.64	642.91
697.98	504.01
677.76	850.07
682.45	751.46
645.59	753.17
733.08	838.71
720.53	665.20
724.22	637.40
676.72	809.64
655.07	621.00
704.61	626.87
758.47	810.97
698.52	969.35
662.31	583.76
658.59	670.76
791.03	970.31
744.86	626.19
727.68	719.53
769.94	896.18
825.44	410.10
772.90	1035.0
844.63	1054.9
694.54	579.43
789.30	784.94
758.05	728.88
838.56	886.81
712.81	838.03
790.03	822.77
720.15	644.27
803.15	508.23
791.65	567.13
645.87	950.22
739.74	966.36
713.68	790.32
797.96	561.21
668.45	775.45
820.35	1015.6
690.65	622.20
717.08	825.50
714.38	716.48
798.33	559.51
705.89	628.55
636.77	678.09
717.73	483.66
719.97	667.26
819.38	893.37
688.90	598.72
665.89	820.18
782.61	885.92
735.72	768.71
686.06	659.08
743.98	728.62
675.96	688.42
668.14	499.22
655.22	683.39
668.40	675.73
632.43	900.47
729.41	906.88
702.20	722.77
717.69	652.18
771.62	836.62
655.46	580.57
651.93	662.59
718.30	730.87
657.03	636.49
648.39	778.83
700.59	595.65
662.85	624.98
778.34	423.06
694.19	619.95
701.74	756.12
760.05	669.48
760.88	680.03
675.11	709.49
666.90	813.93
676.51	851.07
705.15	887.45
671.41	663.98
847.47	570.31
654.99	871.69
650.98	652.79
683.02	530.65
715.06	655.09
620.16	786.56
839.56	346.61
803.08	576.40
710.96	613.91
793.15	997.92
761.69	814.46
659.97	633.88
776.10	529.56
719.07	787.93
733.42	701.27
848.60	321.70
692.60	846.07
851.92	1076.5
779.93	689.49
745.77	542.03
736.87	864.90
786.45	592.71
676.51	521.99
670.65	679.00
670.54	675.00
796.48	935.71
821.97	578.50
734.12	496.27
771.85	625.58
792.33	1027.2
697.46	760.84
713.84	679.75
645.59	628.20
708.93	864.74
668.64	561.22
664.73	595.91
687.92	533.67
724.50	870.14
681.48	808.30
829.13	394.43
596.91	480.58
778.01	820.29
812.12	585.94
591.53	533.69
804.33	601.98
771.21	907.47
652.26	792.60
818.78	552.53
733.80	445.08
693.69	723.56
664.69	594.34
775.35	901.74
670.26	539.22
734.62	623.43
679.34	632.13
716.79	744.54
739.79	868.50
577.51	732.88
742.43	626.42
832.32	1080.2
700.17	541.53
796.16	547.77
784.20	467.42
754.06	564.98
806.01	750.44
837.29	273.07
771.73	489.95
737.11	510.79
806.35	863.94
684.07	643.43
657.69	677.78
669.92	672.11
752.61	559.53
699.27	684.48
659.21	798.17
730.93	621.33
762.25	786.26
885.07	1004.4
689.95	710.77
759.47	698.37
690.06	653.22
767.09	808.21
727.16	1046.8
703.23	797.76
719.97	943.81
684.31	638.94
809.02	544.01
744.90	558.84
649.91	737.13
757.71	528.40
729.30	800.53
744.06	592.55
756.80	856.47
686.95	796.22
704.19	842.47
692.10	845.25
697.13	669.66
667.11	805.60
640.31	755.04
722.73	770.35
646.71	731.97
723.61	621.49
882.69	978.79
634.74	616.45
796.13	815.36
709.82	537.54
811.18	610.92
736.08	694.17
704.33	915.60
712.51	480.94
709.40	581.18
749.08	1030.4
691.79	538.43
667.67	741.17
739.52	474.80
696.77	832.33
705.36	713.64
809.46	872.21
693.64	884.47
860.38	1082.3
620.11	763.02
714.64	568.97
795.01	513.68
963.35	308.84
790.89	776.44
754.46	465.81
730.00	753.98
689.68	673.77
783.56	624.51
642.57	626.29
643.18	877.10
824.50	448.48
795.23	677.34
670.34	598.16
748.76	829.38
747.46	729.88
773.82	827.98
690.62	681.22
718.80	955.07
757.31	705.16
705.50	549.59
700.50	556.35
779.80	518.00
756.15	662.21
764.20	520.55
677.43	759.36
790.37	929.34
832.81	638.18
760.03	440.50
732.15	626.03
746.14	736.42
764.18	758.07
760.12	844.39
729.21	676.37
684.77	619.69
699.18	712.20
729.18	746.25
612.77	532.19
733.86	584.48
756.84	692.52
654.08	632.28
893.97	339.62
739.47	704.09
716.92	821.00
701.78	553.17
717.69	767.04
652.80	690.04
679.92	814.05
668.06	674.19
705.21	575.40
684.80	659.09
699.62	655.31
744.71	604.50
787.20	613.45
588.80	716.17
711.82	835.53
662.48	693.62
672.76	806.65
628.97	645.14
713.10	768.78
782.40	839.42
821.40	789.58
711.75	806.08
744.60	602.97
716.82	847.57
732.21	745.86
616.72	688.23
835.53	997.84
709.30	508.77
724.72	504.03
743.26	481.58
719.67	848.33
678.90	691.30
726.96	874.43
700.45	650.64
710.04	610.48
796.19	394.91
620.33	580.26
707.48	648.96
676.30	632.27
722.59	867.94
638.71	775.30
837.74	603.91
603.73	524.58
722.59	701.05
876.91	464.90
711.15	625.95
717.10	497.79
627.97	732.22
772.05	531.01
786.46	817.09
700.37	762.63
736.86	896.11
610.53	527.12
747.64	821.46
735.96	803.17
767.42	653.09
660.77	861.39
597.82	603.31
738.48	462.37
705.81	757.30
742.54	937.56
715.47	807.36
752.56	813.86
757.77	840.21
744.49	718.87
845.05	1068.8
741.96	622.01
669.50	783.27
694.40	786.33
725.03	584.98
733.65	687.86
709.99	562.46
672.16	830.08
663.70	744.62
688.20	666.45
690.56	591.77
728.47	774.87
713.83	612.04
768.98	419.51
767.75	584.71
749.89	436.90
700.93	724.30
765.15	674.89
770.09	845.34
811.86	537.54
782.37	791.39
768.36	754.77
788.90	1069.3
721.03	687.18
706.56	854.22
742.60	771.12
917.79	1079.8
741.63	585.30
637.96	933.23
745.17	832.24
664.09	857.59
614.05	727.45
746.28	840.38
789.30	447.04
693.23	630.35
699.31	695.12
676.85	528.77
702.08	816.57
647.99	719.02
718.32	541.16
715.19	763.73
673.75	704.14
813.30	333.25
691.88	795.14
665.10	654.97
760.39	923.77
703.45	734.49
762.85	848.83
735.23	583.19
758.76	414.02
735.54	778.41
743.63	797.95
690.51	740.05
679.76	805.58
756.61	561.25
773.99	572.18
649.47	593.04
782.01	401.69
614.01	800.28
598.22	563.10
655.75	708.56
637.54	704.87
642.99	619.92
755.34	735.28
679.76	782.31
728.57	620.15
716.21	898.09
675.46	487.18
784.49	806.03
832.71	442.57
783.36	542.09
690.68	796.42
708.89	833.01
704.45	743.07
773.25	553.27
702.50	802.01
673.20	805.63
734.44	840.39
715.68	532.31
717.58	760.77
755.78	553.41
677.42	655.52
700.37	699.29
709.38	870.45
754.01	743.76
775.25	439.95
706.05	647.05
665.12	599.66
601.29	740.95
703.34	845.74
743.76	865.74
731.68	739.60
672.36	665.63
646.98	438.39
736.86	687.96
700.75	472.15
698.98	757.38
764.72	662.96
833.38	402.83
781.15	800.94
680.59	833.50
669.60	728.77
798.21	443.17
664.37	606.08
748.09	736.97
760.47	656.58
811.84	916.78
759.29	550.70
630.28	799.05
686.87	703.92
842.03	1005.6
769.94	623.02
766.18	582.08
740.23	747.51
744.16	919.28
721.09	870.82
816.20	744.21
744.73	1023.6
668.19	790.75
747.54	533.07
762.81	540.91
687.40	430.36
695.10	763.13
831.05	413.73
736.57	647.56
669.37	568.99
665.91	786.76
806.91	592.37
767.93	763.92
755.49	834.69
692.75	871.23
720.12	793.28
774.40	518.11
585.50	726.95
816.59	591.00
780.08	537.11
763.06	796.68
704.05	738.08
711.79	862.81
759.37	935.89
825.37	340.26
715.95	597.06
683.28	754.32
619.23	589.95
745.79	393.58
731.81	846.09
744.78	770.12
734.62	568.75
727.14	612.05
639.23	814.36
747.32	443.25
638.78	759.35
704.93	721.47
758.77	557.17
726.08	668.46
749.80	794.19
749.59	731.33
779.28	944.81
727.23	771.97
698.76	730.32
731.56	535.80
720.21	793.61
699.16	700.38
805.59	747.52
628.74	762.82
695.10	714.06
823.17	493.71
791.38	916.28
695.45	593.60
841.22	972.07
750.20	461.16
708.27	710.92
681.45	715.10
710.02	817.62
665.31	544.46
730.25	565.01
714.25	817.99
623.78	769.18
738.90	755.23
679.23	714.28
711.38	577.11
654.11	565.40
761.41	721.43
674.41	904.94
790.57	835.33
751.10	632.16
926.00	272.53
720.65	766.20
712.44	983.33
776.41	458.43
687.36	724.67
709.37	847.25
734.40	727.54
662.96	818.71
722.80	893.17
623.95	624.88
754.57	514.65
741.39	481.18
710.38	701.29
698.85	767.96
747.63	571.16
682.07	562.48
659.27	853.14
781.21	927.73
715.66	810.57
778.40	746.48
696.65	474.98
720.85	708.75
649.31	625.33
757.56	421.18
690.52	919.22
759.19	534.21
656.18	610.29
727.00	585.66
732.98	631.77
657.34	651.50
631.09	741.16
687.40	623.89
714.69	607.66
675.74	670.63
722.54	571.70
963.53	169.49
883.03	355.32
697.19	837.66
658.87	613.81
766.44	640.07
699.86	859.15
695.66	826.77
691.39	878.64
707.50	677.83
719.91	537.65
652.28	842.89
649.08	555.90
706.41	722.70
668.80	755.65
752.83	878.08
689.41	847.52
743.81	661.12
714.76	587.68
764.67	752.82
750.40	778.57
666.68	842.82
730.12	672.08
765.09	845.62
673.70	728.36
671.03	780.71
557.35	761.10
670.95	448.59
735.02	644.29
791.07	645.29
730.80	758.19
738.92	716.65
691.85	576.42
787.32	575.67
690.62	628.15
741.32	812.22
712.70	850.95
726.42	735.70
667.06	651.67
780.21	362.27
652.18	612.23
729.35	812.13
777.48	516.61
706.88	557.06
717.91	706.58
659.38	735.94
662.66	588.79
741.67	779.34
718.33	917.83
672.73	561.25
726.92	699.53
666.40	669.29
728.46	619.73
669.73	732.51
758.88	824.43
770.40	792.60
751.59	621.93
713.94	603.22
737.77	679.25
865.13	834.38
739.83	522.21
741.78	676.26
782.66	914.85
761.03	924.60
820.07	598.70
708.91	626.16
675.93	675.69
785.40	551.09
633.24	740.29
689.24	705.92
714.75	633.66
655.95	493.68
661.76	755.01
625.85	692.20
686.18	638.87
750.06	746.01
745.77	790.12
675.55	744.27
732.66	681.05
760.71	477.64
772.73	498.79
630.27	887.79
701.10	844.72
699.01	632.15
795.82	531.45
720.42	657.59
733.29	664.81
717.32	887.60
728.23	858.21
688.17	755.04
647.42	795.53
657.32	741.89
783.90	622.63
721.70	759.97
653.24	829.39
795.85	648.14
687.55	511.78
743.31	804.31
725.32	498.34
767.78	860.00
672.32	706.51
685.55	884.00
785.24	616.28
676.64	555.60
651.45	555.88
689.64	630.53
720.29	845.19
609.96	645.07
765.10	366.77
722.45	578.85
756.66	806.26
800.28	897.47
774.98	634.32
747.54	612.84
729.14	569.57
715.17	791.61
735.82	860.30
747.57	617.88
723.99	687.85
684.55	582.04
757.99	785.26
820.42	365.02
846.35	951.54
725.66	694.46
684.75	871.38
664.55	550.44
700.06	652.95
712.14	876.31
746.85	630.56
763.36	878.06
721.51	656.94
658.60	740.34
798.84	1001.6
756.61	396.53
749.13	613.79
921.41	1142.6
790.08	1078.6
684.18	751.15
736.06	701.26
752.83	529.39
710.20	612.68
689.95	681.78
737.65	770.25
685.71	748.51
738.75	734.20
663.68	801.57
723.16	773.05
847.13	450.09
845.96	554.48
700.38	798.24
711.49	507.87
686.38	832.33
675.93	812.08
716.51	839.15
712.95	622.40
601.96	678.23
666.20	461.68
653.03	843.27
701.66	526.40
656.13	550.48
744.44	726.32
670.15	622.08
653.21	561.43
746.99	521.70
845.73	633.48
786.54	790.21
760.35	659.99
572.56	835.56
725.62	786.58
668.41	459.74
671.24	824.36
741.90	470.47
716.93	664.69
738.61	743.07
758.96	873.48
670.14	731.62
714.14	557.35
618.01	604.78
636.44	632.55
720.85	610.82
770.44	779.21
707.21	667.42
764.18	986.87
800.59	718.81
822.54	671.70
695.77	730.23
614.38	649.00
663.16	617.24
625.52	544.38
670.24	942.16
755.36	767.99
666.89	738.74
653.76	574.39
687.24	875.28
707.34	523.93
765.83	895.44
611.14	699.31
736.11	836.86
655.89	832.19
617.40	818.00
660.32	762.64
739.33	673.03
752.67	933.84
647.93	707.71
760.79	845.10
647.82	666.07
754.13	698.53
775.72	881.50
632.03	558.48
631.74	708.06
678.92	851.20
807.58	583.55
638.09	695.16
629.43	651.63
871.97	983.10
797.42	940.63
654.65	684.80
679.79	559.01
709.98	774.19
764.73	678.97
694.15	727.17
683.99	773.44
762.18	591.82
711.92	956.73
596.72	518.50
726.77	639.09
733.81	914.44
793.41	876.10
620.33	676.15
683.13	636.89
726.60	919.98
756.15	539.63
908.34	308.74
650.55	610.06
779.58	822.94
706.97	957.75
688.07	567.57
804.51	952.62
829.90	436.90
766.71	734.80
640.36	511.96
659.17	558.85
734.86	588.52
774.56	812.87
705.75	532.04
666.88	716.28
703.27	669.12
692.38	651.06
679.21	843.00
811.61	376.86
727.09	920.59
575.91	670.79
727.64	634.39
663.99	741.42
729.03	674.48
767.48	634.83
752.39	727.12
757.60	686.46
701.81	687.08
661.83	527.56
692.73	700.63
718.69	674.31
616.36	792.85
786.30	956.68
660.48	816.88
744.87	592.98
654.57	668.20
685.90	628.06
649.79	629.96
671.98	595.08
619.90	506.79
673.61	943.99
733.05	807.49
655.19	797.84
621.04	651.82
645.12	765.93
675.18	735.18
726.97	907.93
635.06	660.51
654.30	777.10
673.75	456.68
734.73	867.77
759.94	610.57
739.50	555.33
680.98	540.94
670.99	696.65
799.77	960.13
725.50	868.19
615.83	629.67
798.02	388.00
674.86	692.19
804.83	456.50
692.69	592.54
712.51	562.08
703.76	712.72
737.66	577.51
774.12	944.33
699.74	655.51
690.62	472.79
708.67	879.58
834.46	974.07
795.76	851.75
690.56	739.95
659.64	596.75
816.12	959.43
713.34	601.27
742.15	737.09
723.51	655.12
785.00	968.05
655.10	776.94
643.04	806.85
660.76	815.18
649.53	649.69
845.23	416.11
678.54	612.53
676.37	749.38
662.57	566.09
663.29	805.14
746.95	708.52
665.54	780.86
810.55	413.00
807.66	859.62
728.58	470.26
762.81	841.69
733.61	894.45
657.97	663.73
881.14	364.81
769.68	513.76
725.33	640.32
760.12	558.48
731.27	614.68
757.16	543.21
665.00	702.87
731.76	500.43
745.19	682.31
852.97	309.16
751.55	886.25
715.65	926.05
776.26	576.97
702.87	661.00
722.90	860.14
810.95	522.68
780.98	1091.8
723.57	491.96
687.16	952.04
691.86	626.19
733.35	739.92
730.07	1043.1
747.85	871.07
814.83	398.98
678.04	775.09
733.63	584.61
726.35	774.02
583.01	608.49
770.63	794.07
749.12	398.20
644.74	695.97
724.88	738.11
683.81	580.02
768.28	839.48
726.20	523.64
743.59	568.34
571.74	682.21
679.89	793.05
715.66	708.29
683.34	780.83
577.20	744.89
753.99	811.74
733.75	584.16
743.84	819.43
636.87	903.28
771.82	899.94
782.73	916.59
639.78	863.62
738.26	862.07
766.38	564.83
673.59	731.30
739.03	847.77
648.74	764.94
730.73	715.11
675.54	719.28
677.83	742.93
707.67	672.36
842.32	871.21
774.28	567.50
718.26	682.76
745.86	659.81
697.98	563.59
753.60	601.42
668.49	709.40
712.63	906.35
743.69	806.63
716.16	847.93
794.02	818.23
685.83	903.62
767.16	509.59
709.57	691.17
747.28	644.83
766.27	640.89
822.63	517.10
703.01	691.55
693.86	724.04
618.99	641.90
626.28	622.76
756.98	830.75
787.57	368.19
854.33	415.08
756.76	1024.3
870.84	536.76
704.43	720.22
650.02	834.25
587.00	717.93
786.79	397.35
707.18	625.17
680.49	642.33
708.32	452.31
751.02	551.46
705.22	651.70
800.20	682.51
702.01	677.70
766.03	514.87
668.73	789.84
740.94	711.79
723.52	589.09
711.81	815.79
730.99	436.83
784.80	749.70
636.90	671.30
719.67	614.26
675.88	626.49
722.58	897.41
750.37	1006.9
639.28	606.55
679.45	707.96
710.66	678.08
634.29	813.25
712.78	767.98
665.06	764.23
694.23	694.97
733.58	845.29
690.27	652.93
799.88	1023.9
664.14	661.02
816.98	532.80
742.48	607.05
733.33	708.20
613.28	672.64
747.44	903.77
722.94	751.88
690.51	854.68
828.03	1018.2
658.10	734.11
564.52	618.27
624.01	607.82
729.60	658.73
762.69	844.00
690.16	504.71
779.71	458.12
733.86	412.31
769.59	768.92
760.72	686.73
639.67	775.00
614.43	837.23
669.01	770.68
734.69	380.80
732.46	852.22
692.66	865.57
774.07	1071.7
677.36	813.86
705.03	966.65
810.84	321.18
727.01	884.42
718.30	810.19
730.08	843.24
665.85	813.64
739.28	761.69
710.20	672.80
725.66	664.56
782.89	727.48
735.59	557.10
694.78	738.61
745.80	780.48
799.25	699.13
706.02	723.60
703.76	560.68
823.43	712.69
753.77	500.41
703.83	517.48
740.30	846.58
771.60	657.46
956.67	1191.9
787.08	716.00
761.69	737.93
687.91	686.80
661.02	502.83
703.37	649.81
726.69	610.73
661.45	676.06
661.59	778.41
741.34	606.41
707.73	671.93
666.38	836.37
748.07	698.26
824.28	1059.6
651.29	657.22
688.31	470.04
673.66	717.31
777.96	648.31
666.49	755.79
698.87	665.54
771.11	506.53
680.58	696.72
775.54	651.15
657.21	785.51
646.45	831.61
694.01	766.58
625.57	785.14
851.46	913.68
659.25	719.15
682.77	772.91
755.79	472.54
687.32	761.33
692.01	543.74
688.02	731.17
703.55	818.94
759.81	874.47
740.27	955.41
638.54	740.15
745.80	867.74
710.16	668.32
627.01	604.97
643.31	735.02
644.46	552.65
641.93	575.61
718.03	700.88
862.76	1132.7
719.88	604.46
770.37	654.87
732.48	613.84
642.57	854.06
740.79	577.11
715.78	816.84
707.00	964.58
728.92	534.81
711.27	726.01
790.75	773.34
660.86	626.60
857.86	1010.1
686.06	716.69
724.15	500.17
743.21	541.51
742.87	483.65
654.13	566.47
734.85	766.31
718.35	493.98
952.21	369.82
732.25	833.51
806.04	390.35
756.89	921.30
704.58	570.61
728.24	610.48
713.41	704.66
788.20	526.39
716.46	617.68
751.17	809.58
733.43	978.23
684.61	550.63
712.36	681.85
764.72	785.13
678.96	594.59
749.17	871.67
687.18	693.93
759.12	888.04
687.86	882.32
690.25	691.38
714.00	860.09
619.01	722.34
772.16	783.25
675.60	719.92
672.29	780.92
718.12	739.22
767.63	847.38
762.85	1000.7
664.67	670.23
728.83	600.85
693.07	569.62
708.32	622.40
764.64	798.07
700.83	558.55
725.62	947.71
738.96	699.59
779.14	806.50
793.64	683.70
735.77	504.05
692.83	511.58
720.25	669.77
721.21	623.93
658.33	831.69
916.84	381.17
765.34	695.62
718.51	815.17
711.95	498.88
667.45	576.45
715.61	566.51
671.35	690.17
662.42	458.93
729.54	650.80
742.03	427.22
719.14	651.99
682.16	432.49
677.98	874.97
617.99	669.89
778.80	1015.1
781.50	468.11
614.22	644.16
756.03	821.99
740.07	666.95
694.64	930.36
758.80	661.91
680.42	829.23
745.56	857.63
828.65	424.01
693.05	659.05
768.06	362.96
733.53	572.52
779.22	962.85
653.80	778.31
663.07	711.70
662.24	622.69
696.00	649.90
716.81	624.06
666.39	776.28
727.07	670.97
748.62	490.32
781.45	664.73
711.48	817.82
669.17	792.24
677.98	835.45
843.63	967.57
677.75	673.67
619.48	749.97
745.29	627.90
706.28	889.87
667.71	766.80
720.49	731.40
761.73	935.48
646.38	735.92
783.19	927.18
856.62	424.33
783.03	808.16
703.24	626.78
679.67	774.21
679.44	591.09
699.87	553.35
669.85	606.60
740.98	798.74
620.11	755.21
728.02	831.30
606.27	626.02
689.86	736.40
688.04	661.78
712.66	599.21
659.02	793.69
660.08	733.87
747.87	839.29
587.62	610.49
688.08	713.19
739.98	590.20
685.24	974.30
846.23	441.27
739.71	752.40
725.44	916.97
735.92	717.69
750.02	561.20
972.07	1163.6
690.81	536.88
675.42	760.05
716.41	898.74
776.35	434.37
698.44	417.83
745.68	938.09
728.57	753.74
707.76	692.25
844.10	376.98
657.17	725.18
772.05	391.74
814.38	998.12
702.72	838.03
781.53	383.31
724.94	809.60
618.14	785.76
796.58	980.06
[truncated: 195,289 more rows]
