# Supplementary material for: Misty Mountain clustering: application to fast unsupervised flow cytometry gating
Source: BMC Bioinformatics. 2010 Oct 9;11:502. doi: 10.1186/1471-2105-11-502 (PMC2967560; doi:10.1186/1471-2105-11-502)
Supplement: Additional file 7 — Implementation, instruction and data files. [file 1471-2105-11-502-S7.ZIP › CRESCENT/inputclus.txt]

2		! DIMENSION OF INPUT DATA 
390000		! NUMBER OF INPUT DATA
CRESCENT.txt	! file name of input data (IDIM columns of unformatted coordinate data)
CRESCENT_output1.txt	! file name of the resulting clusters (cluster code# + coordinates)
CRESCENT_output2.txt	! file name of the resulting clusters (other cluster characteristics)
CRESCENT_output3.txt	! file name of the resulting cluster center coordinates
0	! IF THIS IS ZERO THE PROGRAM DOES NOT CREATE THE LARGE OUTPUT FILE CALLED DETAILS.txt
