# Supplementary material for: Misty Mountain clustering: application to fast unsupervised flow cytometry gating
Source: BMC Bioinformatics. 2010 Oct 9;11:502. doi: 10.1186/1471-2105-11-502 (PMC2967560; doi:10.1186/1471-2105-11-502)
Supplement: Additional file 7 — Implementation, instruction and data files. [file 1471-2105-11-502-S7.ZIP › RITUXIMAB/RITUXIMAB.txt]

264.00	198.00	313.00
139.00	51.000	146.00
232.00	83.000	124.00
696.00	22.000	193.00
166.00	0.0000	221.00
108.00	160.00	117.00
581.00	250.00	50.000
84.000	0.0000	190.00
405.00	106.00	199.00
113.00	83.000	54.000
135.00	100.00	14.000
187.00	26.000	173.00
65.000	46.000	14.000
230.00	116.00	195.00
936.00	405.00	1023.0
248.00	143.00	270.00
209.00	115.00	147.00
97.000	0.0000	45.000
248.00	210.00	100.00
4.0000	0.0000	11.000
323.00	289.00	168.00
104.00	36.000	195.00
211.00	51.000	190.00
196.00	142.00	94.000
212.00	138.00	131.00
252.00	127.00	228.00
237.00	126.00	296.00
248.00	244.00	166.00
136.00	42.000	100.00
196.00	116.00	147.00
244.00	84.000	369.00
188.00	157.00	109.00
151.00	0.0000	343.00
125.00	0.0000	165.00
105.00	0.0000	146.00
122.00	36.000	90.000
955.00	286.00	1023.0
345.00	0.0000	104.00
132.00	106.00	21.000
145.00	0.0000	201.00
650.00	118.00	275.00
242.00	104.00	257.00
600.00	47.000	355.00
189.00	60.000	121.00
231.00	100.00	301.00
151.00	66.000	71.000
840.00	277.00	449.00
209.00	129.00	161.00
732.00	161.00	371.00
149.00	77.000	138.00
61.000	53.000	4.0000
847.00	225.00	511.00
863.00	303.00	1021.0
194.00	101.00	192.00
157.00	103.00	24.000
213.00	83.000	173.00
705.00	166.00	242.00
108.00	0.0000	209.00
239.00	157.00	256.00
213.00	116.00	201.00
285.00	150.00	321.00
371.00	246.00	674.00
171.00	29.000	182.00
240.00	178.00	67.000
261.00	147.00	311.00
200.00	70.000	172.00
747.00	218.00	233.00
55.000	23.000	191.00
126.00	103.00	17.000
756.00	113.00	219.00
235.00	156.00	147.00
126.00	0.0000	194.00
164.00	0.0000	124.00
287.00	223.00	149.00
218.00	111.00	201.00
237.00	206.00	166.00
763.00	154.00	230.00
241.00	94.000	246.00
196.00	76.000	222.00
218.00	176.00	99.000
702.00	153.00	219.00
284.00	145.00	296.00
322.00	235.00	466.00
258.00	92.000	350.00
207.00	176.00	117.00
852.00	202.00	923.00
567.00	0.0000	326.00
156.00	0.0000	178.00
263.00	81.000	318.00
296.00	225.00	203.00
626.00	0.0000	95.000
206.00	76.000	165.00
257.00	97.000	362.00
184.00	0.0000	208.00
137.00	29.000	166.00
225.00	52.000	261.00
283.00	190.00	238.00
720.00	142.00	225.00
249.00	70.000	246.00
226.00	106.00	256.00
782.00	207.00	248.00
335.00	246.00	347.00
547.00	110.00	332.00
152.00	121.00	3.0000
841.00	212.00	511.00
242.00	164.00	206.00
409.00	385.00	133.00
841.00	277.00	466.00
140.00	0.0000	190.00
169.00	100.00	117.00
667.00	139.00	215.00
872.00	300.00	884.00
251.00	59.000	351.00
458.00	78.000	346.00
160.00	0.0000	133.00
215.00	38.000	196.00
238.00	194.00	33.000
899.00	202.00	1023.0
324.00	134.00	24.000
710.00	220.00	218.00
974.00	444.00	1023.0
264.00	198.00	181.00
196.00	0.0000	302.00
197.00	24.000	325.00
216.00	0.0000	199.00
222.00	98.000	181.00
609.00	132.00	225.00
171.00	0.0000	160.00
166.00	136.00	181.00
169.00	0.0000	145.00
196.00	39.000	178.00
295.00	260.00	41.000
713.00	133.00	215.00
254.00	0.0000	366.00
149.00	19.000	146.00
205.00	121.00	102.00
158.00	0.0000	194.00
300.00	205.00	292.00
193.00	121.00	137.00
212.00	91.000	193.00
202.00	79.000	172.00
248.00	63.000	320.00
254.00	125.00	331.00
0.0000	0.0000	3.0000
516.00	0.0000	71.000
255.00	201.00	247.00
958.00	417.00	1023.0
148.00	8.0000	180.00
509.00	121.00	365.00
208.00	25.000	195.00
712.00	105.00	226.00
243.00	97.000	218.00
241.00	65.000	282.00
178.00	32.000	183.00
337.00	238.00	489.00
309.00	207.00	451.00
465.00	0.0000	285.00
262.00	211.00	160.00
363.00	267.00	558.00
789.00	138.00	285.00
78.000	0.0000	70.000
834.00	266.00	329.00
224.00	86.000	188.00
238.00	84.000	196.00
167.00	0.0000	139.00
258.00	135.00	272.00
265.00	232.00	33.000
220.00	49.000	162.00
266.00	159.00	367.00
224.00	94.000	133.00
202.00	91.000	139.00
297.00	172.00	278.00
864.00	306.00	693.00
946.00	212.00	1023.0
213.00	81.000	192.00
257.00	189.00	175.00
218.00	166.00	65.000
745.00	156.00	233.00
201.00	53.000	178.00
237.00	172.00	174.00
786.00	169.00	291.00
136.00	0.0000	257.00
413.00	58.000	457.00
349.00	136.00	17.000
682.00	139.00	306.00
121.00	45.000	42.000
118.00	47.000	173.00
846.00	253.00	521.00
210.00	104.00	157.00
210.00	105.00	191.00
644.00	118.00	410.00
212.00	93.000	181.00
267.00	188.00	140.00
218.00	96.000	139.00
228.00	97.000	121.00
205.00	144.00	26.000
841.00	236.00	452.00
237.00	182.00	208.00
220.00	47.000	215.00
605.00	89.000	291.00
739.00	170.00	344.00
257.00	111.00	326.00
891.00	255.00	740.00
180.00	139.00	22.000
194.00	0.0000	202.00
723.00	224.00	407.00
207.00	39.000	193.00
757.00	145.00	249.00
247.00	171.00	123.00
217.00	121.00	118.00
221.00	26.000	209.00
205.00	166.00	123.00
281.00	161.00	188.00
240.00	153.00	230.00
283.00	228.00	232.00
645.00	172.00	201.00
219.00	112.00	177.00
798.00	192.00	431.00
200.00	39.000	221.00
160.00	63.000	126.00
249.00	189.00	147.00
273.00	58.000	414.00
236.00	164.00	184.00
728.00	184.00	442.00
760.00	166.00	735.00
256.00	0.0000	347.00
807.00	108.00	426.00
237.00	121.00	213.00
228.00	162.00	306.00
215.00	198.00	24.000
836.00	268.00	418.00
197.00	0.0000	163.00
247.00	98.000	334.00
209.00	121.00	107.00
237.00	166.00	145.00
138.00	130.00	37.000
674.00	18.000	323.00
146.00	0.0000	142.00
233.00	169.00	130.00
237.00	108.00	185.00
693.00	73.000	224.00
164.00	37.000	177.00
242.00	168.00	272.00
204.00	23.000	104.00
161.00	74.000	191.00
210.00	0.0000	244.00
209.00	47.000	187.00
560.00	0.0000	139.00
121.00	11.000	80.000
216.00	0.0000	347.00
313.00	231.00	468.00
134.00	72.000	99.000
385.00	140.00	199.00
131.00	73.000	101.00
172.00	93.000	141.00
947.00	231.00	1023.0
59.000	98.000	7.0000
191.00	61.000	161.00
231.00	104.00	210.00
696.00	172.00	200.00
261.00	86.000	271.00
260.00	60.000	413.00
219.00	128.00	58.000
197.00	0.0000	301.00
174.00	49.000	192.00
199.00	102.00	260.00
239.00	119.00	138.00
200.00	107.00	160.00
172.00	22.000	184.00
324.00	222.00	363.00
355.00	285.00	288.00
288.00	121.00	394.00
291.00	227.00	230.00
259.00	80.000	315.00
253.00	127.00	325.00
469.00	25.000	88.000
81.000	82.000	18.000
539.00	53.000	299.00
219.00	47.000	215.00
234.00	134.00	208.00
174.00	103.00	16.000
601.00	35.000	358.00
185.00	0.0000	317.00
157.00	92.000	69.000
580.00	87.000	170.00
206.00	0.0000	226.00
263.00	149.00	277.00
94.000	4.0000	94.000
134.00	38.000	178.00
289.00	156.00	462.00
197.00	107.00	214.00
167.00	0.0000	166.00
203.00	143.00	160.00
879.00	337.00	1011.0
668.00	161.00	455.00
493.00	426.00	152.00
857.00	213.00	351.00
226.00	16.000	271.00
785.00	212.00	308.00
228.00	173.00	40.000
186.00	0.0000	195.00
221.00	0.0000	239.00
220.00	149.00	148.00
204.00	0.0000	146.00
234.00	54.000	367.00
222.00	112.00	185.00
332.00	451.00	342.00
104.00	66.000	11.000
349.00	371.00	121.00
224.00	153.00	174.00
231.00	110.00	335.00
429.00	0.0000	163.00
262.00	216.00	98.000
229.00	151.00	177.00
235.00	52.000	299.00
200.00	54.000	109.00
255.00	118.00	238.00
339.00	237.00	432.00
316.00	226.00	332.00
224.00	68.000	187.00
232.00	113.00	150.00
347.00	176.00	32.000
186.00	0.0000	170.00
612.00	203.00	342.00
158.00	54.000	151.00
477.00	30.000	355.00
822.00	214.00	359.00
178.00	31.000	186.00
157.00	106.00	52.000
267.00	191.00	198.00
169.00	66.000	185.00
718.00	162.00	316.00
152.00	27.000	196.00
232.00	126.00	144.00
224.00	150.00	92.000
198.00	90.000	182.00
858.00	173.00	497.00
268.00	54.000	410.00
234.00	136.00	222.00
83.000	0.0000	173.00
111.00	96.000	11.000
288.00	159.00	210.00
141.00	9.0000	127.00
217.00	130.00	96.000
789.00	234.00	1023.0
847.00	258.00	662.00
151.00	299.00	208.00
219.00	121.00	174.00
578.00	160.00	310.00
240.00	138.00	193.00
242.00	136.00	204.00
178.00	5.0000	212.00
339.00	247.00	359.00
106.00	37.000	43.000
214.00	53.000	204.00
297.00	238.00	130.00
890.00	333.00	822.00
118.00	0.0000	199.00
883.00	274.00	784.00
332.00	235.00	352.00
265.00	90.000	321.00
295.00	143.00	565.00
911.00	76.000	1023.0
887.00	281.00	598.00
255.00	195.00	185.00
221.00	131.00	162.00
197.00	0.0000	243.00
173.00	0.0000	181.00
616.00	0.0000	143.00
209.00	106.00	188.00
292.00	188.00	222.00
175.00	0.0000	305.00
200.00	135.00	128.00
755.00	186.00	275.00
240.00	63.000	227.00
868.00	266.00	579.00
287.00	181.00	255.00
207.00	121.00	43.000
409.00	320.00	363.00
194.00	49.000	268.00
263.00	102.00	352.00
794.00	284.00	454.00
206.00	120.00	157.00
810.00	268.00	567.00
228.00	126.00	238.00
385.00	297.00	487.00
307.00	160.00	550.00
315.00	183.00	409.00
312.00	273.00	170.00
186.00	61.000	190.00
909.00	251.00	967.00
239.00	33.000	324.00
161.00	93.000	45.000
271.00	102.00	326.00
270.00	211.00	164.00
154.00	90.000	59.000
186.00	81.000	175.00
746.00	230.00	256.00
273.00	166.00	295.00
196.00	97.000	137.00
710.00	208.00	277.00
144.00	0.0000	176.00
126.00	0.0000	201.00
286.00	171.00	294.00
126.00	18.000	138.00
174.00	95.000	154.00
153.00	44.000	101.00
207.00	34.000	11.000
295.00	176.00	380.00
242.00	98.000	285.00
222.00	159.00	143.00
228.00	126.00	107.00
310.00	231.00	294.00
181.00	68.000	121.00
142.00	60.000	70.000
243.00	134.00	220.00
261.00	113.00	364.00
237.00	110.00	268.00
261.00	165.00	182.00
945.00	280.00	1023.0
250.00	220.00	144.00
144.00	34.000	182.00
189.00	32.000	162.00
711.00	168.00	721.00
620.00	131.00	311.00
416.00	113.00	87.000
349.00	268.00	377.00
721.00	192.00	228.00
762.00	181.00	256.00
876.00	182.00	580.00
536.00	96.000	94.000
154.00	33.000	147.00
123.00	76.000	30.000
908.00	283.00	739.00
410.00	353.00	327.00
569.00	79.000	19.000
298.00	215.00	296.00
208.00	29.000	198.00
271.00	93.000	14.000
270.00	166.00	206.00
201.00	90.000	194.00
890.00	279.00	830.00
19.000	34.000	1.0000
184.00	68.000	148.00
567.00	79.000	321.00
846.00	235.00	415.00
234.00	24.000	253.00
147.00	46.000	97.000
248.00	110.00	201.00
231.00	0.0000	135.00
157.00	2.0000	143.00
269.00	142.00	347.00
471.00	428.00	772.00
958.00	222.00	1023.0
892.00	336.00	973.00
289.00	151.00	199.00
737.00	192.00	345.00
593.00	145.00	195.00
227.00	151.00	86.000
860.00	186.00	664.00
205.00	20.000	145.00
557.00	25.000	357.00
173.00	54.000	203.00
50.000	48.000	9.0000
195.00	0.0000	148.00
251.00	0.0000	344.00
708.00	161.00	201.00
328.00	153.00	270.00
769.00	75.000	253.00
176.00	60.000	146.00
606.00	40.000	300.00
645.00	606.00	1023.0
289.00	214.00	114.00
741.00	236.00	226.00
668.00	81.000	275.00
113.00	97.000	26.000
574.00	169.00	328.00
126.00	61.000	190.00
900.00	217.00	769.00
218.00	77.000	240.00
284.00	218.00	85.000
198.00	62.000	148.00
937.00	346.00	1023.0
256.00	187.00	159.00
267.00	242.00	35.000
181.00	101.00	78.000
582.00	143.00	102.00
713.00	0.0000	359.00
590.00	164.00	117.00
237.00	116.00	218.00
132.00	37.000	105.00
264.00	144.00	326.00
217.00	120.00	207.00
677.00	138.00	217.00
154.00	0.0000	133.00
740.00	128.00	214.00
848.00	220.00	467.00
579.00	120.00	344.00
642.00	143.00	288.00
216.00	151.00	172.00
399.00	284.00	715.00
361.00	260.00	372.00
116.00	0.0000	72.000
133.00	0.0000	186.00
770.00	166.00	403.00
180.00	53.000	129.00
225.00	0.0000	117.00
199.00	111.00	116.00
37.000	0.0000	6.0000
682.00	141.00	206.00
238.00	59.000	251.00
227.00	103.00	342.00
208.00	85.000	212.00
295.00	78.000	199.00
162.00	71.000	151.00
735.00	177.00	390.00
284.00	175.00	245.00
128.00	98.000	24.000
162.00	14.000	203.00
188.00	0.0000	258.00
284.00	167.00	270.00
156.00	7.0000	197.00
246.00	193.00	158.00
827.00	270.00	323.00
233.00	82.000	212.00
240.00	116.00	350.00
186.00	46.000	205.00
374.00	301.00	254.00
396.00	341.00	410.00
238.00	84.000	357.00
237.00	189.00	155.00
292.00	185.00	315.00
162.00	50.000	204.00
123.00	64.000	96.000
185.00	62.000	168.00
289.00	2.0000	18.000
257.00	142.00	233.00
257.00	150.00	224.00
269.00	161.00	199.00
199.00	113.00	256.00
282.00	102.00	385.00
152.00	0.0000	102.00
868.00	267.00	848.00
874.00	357.00	662.00
145.00	48.000	137.00
167.00	0.0000	191.00
347.00	56.000	49.000
462.00	10.000	313.00
163.00	52.000	143.00
213.00	124.00	42.000
178.00	95.000	144.00
307.00	259.00	158.00
832.00	288.00	358.00
272.00	228.00	146.00
222.00	87.000	206.00
296.00	191.00	214.00
52.000	32.000	7.0000
236.00	99.000	281.00
267.00	169.00	160.00
280.00	200.00	301.00
87.000	0.0000	98.000
393.00	103.00	357.00
239.00	85.000	133.00
160.00	0.0000	208.00
286.00	44.000	230.00
219.00	180.00	105.00
204.00	38.000	181.00
906.00	302.00	887.00
823.00	192.00	476.00
184.00	148.00	103.00
187.00	5.0000	117.00
245.00	0.0000	145.00
296.00	165.00	358.00
181.00	0.0000	156.00
387.00	80.000	76.000
127.00	25.000	99.000
189.00	0.0000	194.00
147.00	39.000	194.00
152.00	11.000	283.00
474.00	186.00	58.000
183.00	0.0000	168.00
751.00	231.00	380.00
208.00	104.00	172.00
284.00	167.00	409.00
248.00	150.00	120.00
485.00	148.00	423.00
336.00	297.00	102.00
250.00	189.00	197.00
242.00	103.00	340.00
458.00	40.000	349.00
744.00	160.00	248.00
265.00	159.00	340.00
175.00	54.000	141.00
678.00	234.00	195.00
291.00	241.00	161.00
224.00	96.000	221.00
769.00	212.00	375.00
169.00	24.000	192.00
245.00	182.00	175.00
200.00	105.00	101.00
220.00	73.000	226.00
931.00	301.00	989.00
933.00	142.00	1023.0
184.00	97.000	154.00
849.00	311.00	835.00
254.00	201.00	212.00
187.00	0.0000	174.00
233.00	65.000	171.00
861.00	351.00	715.00
395.00	163.00	426.00
282.00	193.00	86.000
286.00	47.000	282.00
173.00	62.000	65.000
185.00	54.000	195.00
187.00	24.000	176.00
379.00	289.00	59.000
829.00	230.00	326.00
236.00	107.00	288.00
543.00	196.00	312.00
199.00	70.000	257.00
178.00	0.0000	325.00
604.00	147.00	272.00
882.00	218.00	746.00
231.00	67.000	274.00
296.00	198.00	290.00
98.000	16.000	104.00
197.00	67.000	165.00
123.00	78.000	133.00
251.00	169.00	107.00
261.00	166.00	223.00
715.00	199.00	334.00
273.00	208.00	148.00
221.00	28.000	221.00
933.00	258.00	1023.0
190.00	50.000	197.00
214.00	88.000	221.00
231.00	120.00	313.00
203.00	179.00	90.000
177.00	66.000	15.000
738.00	136.00	217.00
852.00	230.00	644.00
126.00	84.000	150.00
196.00	122.00	167.00
254.00	85.000	311.00
171.00	0.0000	244.00
893.00	307.00	888.00
267.00	120.00	311.00
193.00	74.000	184.00
276.00	13.000	190.00
211.00	80.000	205.00
337.00	0.0000	101.00
262.00	187.00	269.00
207.00	134.00	123.00
349.00	60.000	15.000
246.00	95.000	178.00
247.00	192.00	157.00
194.00	148.00	96.000
715.00	103.00	224.00
121.00	0.0000	210.00
238.00	38.000	221.00
211.00	169.00	85.000
213.00	74.000	246.00
270.00	185.00	345.00
131.00	0.0000	160.00
184.00	86.000	139.00
143.00	57.000	192.00
254.00	146.00	222.00
656.00	177.00	305.00
270.00	154.00	336.00
166.00	0.0000	190.00
727.00	164.00	292.00
197.00	52.000	157.00
177.00	40.000	181.00
291.00	225.00	247.00
797.00	166.00	279.00
265.00	167.00	34.000
660.00	235.00	529.00
209.00	51.000	99.000
203.00	108.00	241.00
797.00	164.00	283.00
179.00	0.0000	244.00
566.00	95.000	204.00
245.00	109.00	235.00
284.00	60.000	349.00
814.00	220.00	239.00
206.00	9.0000	214.00
817.00	273.00	299.00
224.00	124.00	208.00
913.00	239.00	1023.0
175.00	0.0000	166.00
343.00	36.000	116.00
187.00	58.000	120.00
710.00	154.00	223.00
658.00	128.00	263.00
172.00	123.00	121.00
653.00	109.00	193.00
915.00	387.00	1023.0
747.00	60.000	219.00
353.00	293.00	187.00
275.00	93.000	404.00
80.000	17.000	144.00
508.00	87.000	97.000
217.00	131.00	119.00
511.00	61.000	370.00
196.00	21.000	127.00
807.00	182.00	303.00
784.00	226.00	202.00
846.00	232.00	677.00
209.00	119.00	186.00
911.00	310.00	1023.0
531.00	144.00	253.00
800.00	270.00	456.00
235.00	28.000	309.00
210.00	23.000	366.00
548.00	133.00	328.00
256.00	148.00	347.00
577.00	72.000	376.00
204.00	17.000	104.00
931.00	319.00	978.00
684.00	191.00	732.00
862.00	246.00	731.00
276.00	233.00	98.000
241.00	175.00	84.000
506.00	71.000	358.00
751.00	181.00	402.00
240.00	149.00	159.00
614.00	111.00	256.00
243.00	188.00	38.000
173.00	11.000	158.00
821.00	210.00	338.00
174.00	87.000	137.00
271.00	76.000	438.00
221.00	190.00	79.000
187.00	7.0000	192.00
233.00	141.00	294.00
256.00	67.000	326.00
200.00	40.000	251.00
637.00	143.00	296.00
291.00	200.00	316.00
244.00	148.00	346.00
187.00	54.000	193.00
144.00	0.0000	193.00
690.00	134.00	351.00
181.00	56.000	240.00
180.00	37.000	181.00
153.00	1.0000	149.00
188.00	68.000	188.00
823.00	187.00	431.00
204.00	122.00	104.00
211.00	0.0000	356.00
149.00	83.000	188.00
437.00	265.00	1023.0
266.00	140.00	263.00
256.00	196.00	180.00
207.00	97.000	199.00
174.00	32.000	113.00
206.00	68.000	212.00
239.00	111.00	277.00
307.00	214.00	411.00
613.00	171.00	189.00
159.00	42.000	93.000
374.00	314.00	289.00
209.00	94.000	318.00
208.00	8.0000	254.00
207.00	168.00	110.00
202.00	84.000	155.00
215.00	130.00	184.00
268.00	170.00	154.00
649.00	108.00	288.00
252.00	197.00	131.00
235.00	0.0000	387.00
783.00	204.00	272.00
305.00	213.00	28.000
317.00	215.00	361.00
121.00	0.0000	188.00
174.00	110.00	149.00
240.00	31.000	312.00
152.00	24.000	155.00
202.00	45.000	264.00
289.00	181.00	363.00
186.00	23.000	196.00
319.00	0.0000	9.0000
112.00	0.0000	118.00
664.00	26.000	220.00
552.00	128.00	363.00
215.00	119.00	196.00
166.00	47.000	104.00
214.00	100.00	222.00
225.00	22.000	187.00
417.00	81.000	16.000
165.00	84.000	138.00
238.00	151.00	256.00
183.00	0.0000	148.00
197.00	0.0000	181.00
280.00	219.00	126.00
217.00	190.00	175.00
189.00	124.00	89.000
212.00	0.0000	369.00
214.00	60.000	236.00
142.00	0.0000	135.00
438.00	110.00	17.000
156.00	0.0000	173.00
174.00	40.000	203.00
217.00	70.000	143.00
350.00	295.00	225.00
916.00	301.00	1023.0
229.00	173.00	185.00
197.00	52.000	160.00
224.00	103.00	235.00
257.00	227.00	32.000
181.00	0.0000	218.00
242.00	105.00	245.00
290.00	249.00	232.00
212.00	48.000	201.00
135.00	0.0000	192.00
153.00	0.0000	159.00
785.00	5.0000	297.00
238.00	42.000	366.00
254.00	49.000	340.00
165.00	0.0000	184.00
183.00	65.000	159.00
586.00	98.000	403.00
496.00	101.00	400.00
231.00	107.00	197.00
170.00	72.000	202.00
160.00	0.0000	125.00
437.00	385.00	654.00
192.00	138.00	103.00
248.00	138.00	342.00
177.00	67.000	149.00
212.00	0.0000	220.00
724.00	105.00	269.00
208.00	46.000	192.00
448.00	140.00	24.000
238.00	160.00	255.00
822.00	242.00	334.00
261.00	176.00	185.00
106.00	42.000	54.000
245.00	160.00	245.00
935.00	291.00	1023.0
175.00	0.0000	199.00
846.00	300.00	777.00
762.00	108.00	268.00
283.00	89.000	391.00
213.00	106.00	197.00
179.00	73.000	159.00
204.00	103.00	189.00
618.00	159.00	215.00
580.00	47.000	264.00
688.00	142.00	286.00
181.00	30.000	179.00
914.00	227.00	897.00
863.00	115.00	772.00
217.00	116.00	267.00
177.00	25.000	205.00
245.00	197.00	144.00
270.00	143.00	232.00
119.00	0.0000	134.00
215.00	170.00	111.00
255.00	123.00	226.00
221.00	42.000	249.00
208.00	80.000	187.00
327.00	266.00	297.00
462.00	413.00	739.00
214.00	163.00	109.00
300.00	248.00	175.00
558.00	110.00	145.00
260.00	177.00	188.00
251.00	183.00	100.00
171.00	34.000	169.00
425.00	0.0000	113.00
249.00	74.000	186.00
486.00	34.000	297.00
276.00	150.00	307.00
155.00	1.0000	193.00
242.00	121.00	156.00
247.00	149.00	265.00
252.00	191.00	189.00
279.00	129.00	281.00
191.00	107.00	161.00
682.00	174.00	247.00
236.00	165.00	218.00
116.00	105.00	72.000
219.00	129.00	175.00
737.00	113.00	350.00
211.00	112.00	189.00
397.00	285.00	716.00
204.00	75.000	327.00
258.00	70.000	296.00
254.00	141.00	159.00
808.00	190.00	271.00
209.00	49.000	176.00
801.00	164.00	306.00
269.00	142.00	303.00
265.00	53.000	298.00
133.00	25.000	189.00
257.00	183.00	233.00
207.00	168.00	76.000
237.00	82.000	329.00
889.00	254.00	569.00
285.00	200.00	240.00
262.00	168.00	282.00
917.00	325.00	1023.0
244.00	182.00	193.00
849.00	372.00	955.00
189.00	60.000	162.00
310.00	230.00	152.00
205.00	107.00	206.00
613.00	127.00	348.00
214.00	90.000	215.00
237.00	163.00	109.00
224.00	125.00	211.00
171.00	45.000	151.00
164.00	0.0000	173.00
198.00	70.000	213.00
263.00	159.00	227.00
233.00	237.00	57.000
317.00	229.00	405.00
963.00	316.00	1023.0
493.00	88.000	172.00
580.00	151.00	301.00
241.00	148.00	169.00
153.00	28.000	110.00
208.00	119.00	176.00
887.00	312.00	853.00
243.00	115.00	216.00
232.00	99.000	211.00
238.00	104.00	250.00
162.00	22.000	152.00
638.00	68.000	360.00
218.00	99.000	171.00
630.00	50.000	168.00
675.00	215.00	291.00
198.00	0.0000	247.00
241.00	79.000	406.00
239.00	64.000	303.00
222.00	84.000	191.00
145.00	20.000	171.00
724.00	176.00	770.00
216.00	120.00	191.00
251.00	65.000	246.00
765.00	163.00	261.00
902.00	231.00	844.00
233.00	170.00	174.00
466.00	544.00	386.00
297.00	239.00	203.00
172.00	51.000	107.00
214.00	39.000	174.00
222.00	104.00	267.00
241.00	158.00	171.00
268.00	141.00	219.00
864.00	218.00	688.00
277.00	146.00	329.00
197.00	102.00	196.00
524.00	112.00	210.00
263.00	26.000	3.0000
254.00	184.00	221.00
300.00	200.00	452.00
171.00	100.00	79.000
471.00	156.00	520.00
178.00	0.0000	127.00
596.00	120.00	343.00
290.00	192.00	336.00
358.00	258.00	431.00
881.00	288.00	547.00
347.00	255.00	383.00
358.00	253.00	545.00
205.00	58.000	348.00
211.00	93.000	151.00
489.00	142.00	380.00
608.00	147.00	364.00
643.00	171.00	326.00
762.00	186.00	296.00
182.00	68.000	169.00
213.00	25.000	256.00
193.00	135.00	57.000
281.00	138.00	375.00
685.00	126.00	344.00
186.00	88.000	91.000
155.00	111.00	57.000
169.00	47.000	185.00
239.00	37.000	370.00
205.00	25.000	187.00
269.00	0.0000	279.00
283.00	217.00	179.00
170.00	46.000	181.00
247.00	118.00	188.00
208.00	57.000	190.00
514.00	84.000	49.000
206.00	96.000	71.000
211.00	103.00	96.000
696.00	128.00	385.00
221.00	70.000	265.00
187.00	160.00	82.000
257.00	226.00	99.000
266.00	192.00	177.00
233.00	122.00	137.00
658.00	263.00	1023.0
313.00	214.00	273.00
180.00	28.000	164.00
133.00	0.0000	176.00
167.00	22.000	158.00
264.00	170.00	172.00
324.00	205.00	539.00
287.00	199.00	391.00
622.00	558.00	380.00
723.00	150.00	338.00
246.00	198.00	77.000
189.00	116.00	121.00
158.00	98.000	78.000
207.00	115.00	201.00
259.00	188.00	63.000
828.00	237.00	334.00
145.00	52.000	148.00
249.00	65.000	380.00
535.00	0.0000	175.00
240.00	179.00	131.00
835.00	192.00	470.00
170.00	59.000	55.000
289.00	148.00	354.00
203.00	44.000	173.00
322.00	96.000	15.000
151.00	148.00	52.000
195.00	0.0000	170.00
219.00	153.00	143.00
202.00	101.00	204.00
910.00	311.00	1023.0
182.00	54.000	179.00
230.00	180.00	139.00
700.00	26.000	173.00
590.00	149.00	184.00
856.00	253.00	764.00
263.00	153.00	202.00
335.00	308.00	72.000
229.00	174.00	162.00
152.00	35.000	161.00
811.00	332.00	711.00
278.00	224.00	242.00
342.00	249.00	489.00
161.00	25.000	194.00
208.00	47.000	198.00
156.00	71.000	197.00
122.00	15.000	141.00
229.00	68.000	335.00
280.00	191.00	221.00
848.00	200.00	483.00
217.00	47.000	246.00
355.00	308.00	292.00
259.00	168.00	152.00
793.00	252.00	283.00
222.00	153.00	69.000
197.00	111.00	119.00
247.00	184.00	98.000
142.00	88.000	92.000
429.00	0.0000	198.00
829.00	310.00	697.00
562.00	47.000	387.00
173.00	28.000	145.00
656.00	87.000	396.00
209.00	97.000	193.00
209.00	40.000	189.00
248.00	109.00	288.00
768.00	229.00	273.00
153.00	0.0000	186.00
138.00	95.000	61.000
224.00	0.0000	310.00
277.00	216.00	231.00
139.00	0.0000	204.00
221.00	106.00	196.00
287.00	155.00	268.00
147.00	67.000	178.00
200.00	36.000	198.00
777.00	230.00	254.00
257.00	114.00	232.00
246.00	104.00	333.00
130.00	0.0000	93.000
308.00	212.00	277.00
141.00	0.0000	186.00
100.00	0.0000	190.00
620.00	125.00	201.00
162.00	87.000	144.00
293.00	226.00	207.00
396.00	268.00	831.00
172.00	0.0000	151.00
96.000	92.000	14.000
244.00	162.00	211.00
229.00	121.00	170.00
856.00	257.00	710.00
148.00	26.000	140.00
216.00	58.000	217.00
219.00	106.00	156.00
776.00	237.00	274.00
786.00	245.00	279.00
191.00	49.000	171.00
441.00	0.0000	216.00
172.00	82.000	99.000
870.00	196.00	731.00
235.00	183.00	204.00
300.00	246.00	215.00
184.00	2.0000	169.00
162.00	0.0000	206.00
225.00	96.000	154.00
156.00	89.000	72.000
215.00	135.00	190.00
231.00	190.00	100.00
216.00	121.00	163.00
261.00	147.00	327.00
271.00	196.00	288.00
604.00	374.00	381.00
136.00	110.00	79.000
188.00	33.000	168.00
180.00	71.000	61.000
174.00	6.0000	157.00
605.00	113.00	259.00
436.00	47.000	289.00
318.00	36.000	97.000
206.00	96.000	176.00
175.00	108.00	118.00
140.00	60.000	124.00
128.00	0.0000	312.00
365.00	321.00	319.00
202.00	52.000	213.00
331.00	288.00	216.00
257.00	186.00	182.00
786.00	262.00	502.00
879.00	265.00	800.00
194.00	53.000	196.00
755.00	126.00	983.00
214.00	25.000	210.00
252.00	107.00	269.00
216.00	141.00	187.00
281.00	245.00	154.00
0.0000	182.00	12.000
211.00	88.000	230.00
211.00	156.00	63.000
187.00	115.00	170.00
208.00	86.000	168.00
201.00	88.000	118.00
859.00	259.00	482.00
328.00	123.00	486.00
271.00	217.00	161.00
231.00	103.00	207.00
301.00	201.00	309.00
156.00	33.000	285.00
677.00	151.00	202.00
724.00	135.00	389.00
809.00	185.00	288.00
857.00	274.00	815.00
220.00	49.000	264.00
252.00	93.000	237.00
262.00	225.00	32.000
514.00	105.00	105.00
118.00	4.0000	151.00
202.00	104.00	153.00
822.00	275.00	429.00
246.00	218.00	23.000
598.00	87.000	344.00
196.00	68.000	154.00
701.00	191.00	252.00
798.00	267.00	407.00
220.00	156.00	84.000
233.00	128.00	214.00
226.00	176.00	83.000
272.00	167.00	206.00
411.00	187.00	105.00
774.00	244.00	362.00
201.00	49.000	157.00
201.00	34.000	336.00
907.00	254.00	983.00
308.00	230.00	289.00
172.00	9.0000	202.00
166.00	58.000	180.00
237.00	178.00	117.00
684.00	134.00	329.00
677.00	166.00	339.00
161.00	32.000	189.00
139.00	59.000	81.000
378.00	0.0000	141.00
187.00	72.000	265.00
204.00	36.000	219.00
297.00	247.00	186.00
346.00	137.00	292.00
797.00	150.00	296.00
185.00	92.000	180.00
257.00	191.00	164.00
223.00	159.00	213.00
251.00	196.00	122.00
315.00	267.00	136.00
363.00	75.000	9.0000
777.00	194.00	253.00
231.00	190.00	207.00
179.00	37.000	180.00
731.00	86.000	171.00
196.00	123.00	145.00
259.00	138.00	242.00
690.00	190.00	363.00
180.00	23.000	168.00
247.00	0.0000	372.00
277.00	92.000	431.00
868.00	232.00	613.00
280.00	234.00	76.000
213.00	97.000	189.00
861.00	280.00	603.00
698.00	211.00	511.00
650.00	185.00	202.00
178.00	103.00	76.000
97.000	16.000	177.00
686.00	157.00	388.00
187.00	117.00	141.00
316.00	255.00	182.00
450.00	123.00	360.00
305.00	252.00	38.000
300.00	65.000	341.00
360.00	116.00	54.000
297.00	258.00	140.00
303.00	200.00	299.00
249.00	195.00	111.00
314.00	261.00	91.000
282.00	120.00	426.00
252.00	105.00	350.00
234.00	112.00	137.00
198.00	123.00	142.00
741.00	223.00	307.00
213.00	113.00	232.00
193.00	0.0000	173.00
146.00	55.000	93.000
307.00	193.00	244.00
728.00	162.00	171.00
240.00	96.000	147.00
172.00	51.000	105.00
794.00	236.00	298.00
197.00	99.000	74.000
252.00	152.00	190.00
109.00	0.0000	191.00
228.00	23.000	239.00
372.00	7.0000	123.00
322.00	209.00	388.00
185.00	102.00	124.00
234.00	176.00	114.00
595.00	94.000	329.00
153.00	0.0000	218.00
231.00	125.00	179.00
273.00	195.00	242.00
204.00	0.0000	345.00
295.00	268.00	170.00
280.00	149.00	458.00
233.00	173.00	172.00
853.00	201.00	830.00
185.00	54.000	117.00
244.00	15.000	272.00
214.00	0.0000	195.00
218.00	74.000	219.00
658.00	32.000	177.00
873.00	293.00	708.00
403.00	322.00	627.00
134.00	23.000	189.00
274.00	116.00	243.00
644.00	85.000	316.00
155.00	75.000	190.00
194.00	60.000	128.00
164.00	77.000	94.000
80.000	26.000	86.000
858.00	174.00	620.00
279.00	208.00	154.00
333.00	192.00	561.00
747.00	234.00	367.00
146.00	43.000	183.00
144.00	74.000	81.000
800.00	200.00	548.00
257.00	162.00	126.00
227.00	123.00	130.00
140.00	0.0000	166.00
115.00	0.0000	56.000
555.00	81.000	341.00
248.00	73.000	356.00
197.00	49.000	127.00
272.00	108.00	316.00
334.00	308.00	249.00
209.00	119.00	154.00
196.00	105.00	112.00
186.00	33.000	111.00
887.00	355.00	1023.0
224.00	127.00	147.00
306.00	249.00	260.00
170.00	0.0000	342.00
242.00	10.000	338.00
217.00	0.0000	295.00
243.00	105.00	154.00
202.00	112.00	44.000
755.00	231.00	691.00
837.00	133.00	1023.0
217.00	148.00	23.000
223.00	149.00	225.00
196.00	32.000	258.00
908.00	235.00	788.00
304.00	221.00	310.00
209.00	129.00	170.00
176.00	4.0000	220.00
847.00	203.00	591.00
573.00	145.00	348.00
851.00	316.00	520.00
854.00	238.00	655.00
624.00	118.00	210.00
268.00	195.00	164.00
171.00	61.000	220.00
245.00	149.00	98.000
520.00	51.000	135.00
145.00	0.0000	169.00
205.00	86.000	256.00
181.00	17.000	140.00
869.00	251.00	834.00
805.00	229.00	368.00
210.00	0.0000	229.00
222.00	124.00	108.00
651.00	116.00	262.00
164.00	0.0000	158.00
723.00	197.00	613.00
880.00	253.00	748.00
646.00	114.00	291.00
692.00	226.00	457.00
171.00	61.000	58.000
209.00	120.00	129.00
369.00	18.000	13.000
222.00	37.000	339.00
200.00	55.000	206.00
802.00	166.00	502.00
693.00	248.00	549.00
877.00	307.00	575.00
233.00	120.00	161.00
169.00	35.000	129.00
190.00	0.0000	282.00
453.00	380.00	381.00
202.00	53.000	195.00
243.00	0.0000	290.00
767.00	212.00	262.00
538.00	74.000	311.00
804.00	252.00	478.00
775.00	313.00	459.00
425.00	124.00	480.00
636.00	7.0000	251.00
213.00	133.00	218.00
149.00	46.000	171.00
159.00	53.000	184.00
340.00	302.00	201.00
309.00	210.00	524.00
257.00	159.00	261.00
251.00	172.00	190.00
704.00	181.00	303.00
220.00	124.00	178.00
208.00	0.0000	337.00
246.00	198.00	165.00
732.00	85.000	376.00
245.00	86.000	316.00
493.00	115.00	171.00
697.00	141.00	341.00
187.00	54.000	190.00
861.00	313.00	478.00
226.00	159.00	184.00
269.00	164.00	158.00
183.00	105.00	111.00
266.00	184.00	138.00
190.00	0.0000	253.00
698.00	159.00	360.00
166.00	0.0000	166.00
169.00	82.000	164.00
411.00	366.00	103.00
697.00	180.00	336.00
174.00	38.000	149.00
557.00	152.00	198.00
882.00	295.00	651.00
218.00	134.00	131.00
342.00	301.00	167.00
246.00	66.000	379.00
382.00	327.00	310.00
617.00	128.00	190.00
216.00	162.00	155.00
135.00	91.000	47.000
258.00	169.00	151.00
208.00	54.000	180.00
254.00	136.00	277.00
286.00	201.00	113.00
314.00	134.00	45.000
157.00	38.000	113.00
822.00	202.00	414.00
177.00	80.000	187.00
806.00	201.00	278.00
210.00	153.00	140.00
305.00	183.00	456.00
621.00	108.00	265.00
612.00	0.0000	386.00
165.00	142.00	44.000
248.00	197.00	154.00
0.0000	0.0000	3.0000
841.00	193.00	598.00
837.00	205.00	533.00
206.00	82.000	173.00
133.00	0.0000	181.00
230.00	111.00	260.00
764.00	178.00	375.00
187.00	74.000	158.00
202.00	108.00	169.00
172.00	87.000	169.00
317.00	246.00	262.00
275.00	194.00	105.00
799.00	189.00	289.00
242.00	199.00	124.00
555.00	74.000	287.00
205.00	125.00	265.00
83.000	0.0000	140.00
334.00	252.00	351.00
197.00	56.000	327.00
305.00	247.00	209.00
250.00	81.000	377.00
237.00	166.00	193.00
199.00	111.00	107.00
821.00	250.00	337.00
201.00	86.000	118.00
211.00	30.000	258.00
275.00	214.00	133.00
199.00	46.000	176.00
709.00	146.00	373.00
594.00	349.00	1023.0
605.00	174.00	336.00
583.00	147.00	206.00
201.00	95.000	117.00
195.00	98.000	158.00
237.00	95.000	177.00
237.00	28.000	209.00
147.00	33.000	199.00
311.00	220.00	350.00
199.00	107.00	148.00
236.00	115.00	222.00
226.00	74.000	176.00
560.00	139.00	259.00
131.00	21.000	135.00
205.00	23.000	174.00
240.00	142.00	184.00
750.00	217.00	363.00
274.00	154.00	329.00
681.00	104.00	293.00
243.00	141.00	151.00
281.00	186.00	197.00
688.00	218.00	345.00
185.00	0.0000	232.00
91.000	37.000	73.000
683.00	222.00	355.00
207.00	67.000	152.00
241.00	188.00	160.00
280.00	231.00	57.000
253.00	197.00	103.00
301.00	211.00	408.00
206.00	55.000	308.00
169.00	27.000	188.00
265.00	182.00	291.00
847.00	228.00	661.00
220.00	112.00	163.00
801.00	159.00	480.00
179.00	81.000	165.00
217.00	91.000	195.00
101.00	0.0000	190.00
158.00	35.000	155.00
187.00	0.0000	2.0000
214.00	66.000	189.00
119.00	0.0000	186.00
235.00	106.00	229.00
574.00	63.000	280.00
483.00	189.00	101.00
190.00	105.00	150.00
250.00	178.00	214.00
571.00	113.00	180.00
237.00	78.000	238.00
255.00	104.00	286.00
246.00	149.00	217.00
880.00	260.00	873.00
743.00	219.00	358.00
870.00	204.00	544.00
249.00	2.0000	319.00
156.00	66.000	180.00
680.00	159.00	220.00
337.00	248.00	391.00
235.00	189.00	129.00
197.00	84.000	123.00
244.00	155.00	148.00
666.00	51.000	325.00
203.00	126.00	164.00
215.00	133.00	152.00
385.00	305.00	376.00
281.00	126.00	243.00
154.00	111.00	83.000
208.00	20.000	210.00
686.00	123.00	325.00
717.00	118.00	490.00
551.00	164.00	152.00
150.00	0.0000	203.00
241.00	150.00	166.00
175.00	21.000	196.00
224.00	113.00	193.00
763.00	184.00	444.00
158.00	84.000	92.000
810.00	237.00	299.00
201.00	103.00	134.00
244.00	98.000	327.00
291.00	219.00	247.00
454.00	705.00	1023.0
203.00	147.00	170.00
273.00	117.00	355.00
446.00	139.00	203.00
187.00	147.00	111.00
109.00	99.000	53.000
228.00	109.00	262.00
210.00	105.00	205.00
228.00	202.00	64.000
176.00	94.000	132.00
214.00	77.000	190.00
646.00	109.00	377.00
170.00	94.000	213.00
297.00	271.00	210.00
148.00	0.0000	192.00
256.00	187.00	227.00
177.00	85.000	162.00
177.00	0.0000	188.00
186.00	129.00	102.00
420.00	167.00	98.000
249.00	177.00	56.000
257.00	160.00	176.00
215.00	89.000	129.00
383.00	187.00	106.00
801.00	211.00	301.00
234.00	125.00	259.00
265.00	175.00	258.00
265.00	81.000	282.00
654.00	123.00	353.00
129.00	98.000	62.000
243.00	192.00	136.00
231.00	76.000	28.000
311.00	267.00	143.00
207.00	162.00	66.000
212.00	112.00	210.00
15.000	0.0000	9.0000
328.00	216.00	358.00
249.00	23.000	363.00
445.00	129.00	83.000
274.00	196.00	259.00
871.00	218.00	714.00
398.00	355.00	120.00
