# Supplementary material for: Misty Mountain clustering: application to fast unsupervised flow cytometry gating
Source: BMC Bioinformatics. 2010 Oct 9;11:502. doi: 10.1186/1471-2105-11-502 (PMC2967560; doi:10.1186/1471-2105-11-502)
Supplement: Additional file 7 — Implementation, instruction and data files. [file 1471-2105-11-502-S7.ZIP › SIMUL_10D/SIMULTIOUT.txt]

     155.859     193.363     591.797     819.901     713.975     265.875     361.274     219.526     771.108    -112.402
      50.194     239.232     688.431     768.075     710.164     219.981     347.552     242.065     710.685     122.344
    -121.827     242.014     543.620     665.120     734.037     220.518     377.665     314.936     718.738     284.154
     213.957     254.760     644.369    1034.842     695.957     175.295     361.893     105.088     389.927      67.492
     103.673     409.470     587.966     981.893     769.314     150.861     379.842     -17.114     612.359     -75.724
     -10.508     477.185     588.408     490.101     742.390     239.128     359.291     575.858     804.100      66.083
       8.444     478.818     707.833     713.067     805.372     233.921     369.409      85.005     381.898     -13.737
      86.428     137.148     721.590     930.087     714.455     155.564     352.335     350.012     702.095     -44.201
      52.595     461.515     627.608     839.303     738.321     123.839     348.318     167.567     444.758    -184.680
     -14.524     354.746     595.928     550.097     749.554     233.128     351.390     400.704     373.911     -50.285
    -103.265     392.807     640.972     718.402     698.945     263.510     356.729     241.324     746.309     139.820
    -126.044     212.831     660.168     880.737     718.109     325.503     316.527     229.629     641.642     -18.641
      93.651      40.393     674.517     757.396     727.324      -0.126     361.356    -163.762     476.027      43.147
     136.594     254.477     828.235     616.227     739.652     280.220     365.099    -109.415     528.018      66.178
      25.746     478.824     693.395     687.737     748.712     354.146     361.952     116.432     605.279     270.034
     -35.027     555.768     739.124     966.778     685.731     123.405     398.372     318.773     329.849      87.217
     182.645     398.877     601.635     700.913     762.781     233.766     357.209     181.789     515.293     -51.858
    -199.198     395.397     725.550     711.792     767.973     378.172     360.194     134.979     539.047       7.349
    -168.535     478.877     642.775     432.240     727.564     286.274     357.184     -41.252     761.989      54.848
    -214.576     330.459     743.708     767.332     718.961     305.540     365.500     231.478     194.829     -86.848
      -9.999     259.554     666.652     890.068     731.131     338.699     332.649     391.484     658.506    -219.276
    -189.840     331.306     733.188     521.117     688.213      88.358     356.311     343.299     553.724     118.916
     168.855     474.383     567.540     903.596     748.207     225.494     376.298     275.559     694.321      55.779
      34.534     607.028     733.602     580.205     761.357     325.821     405.928     -82.467     567.436    -136.960
      -7.019     280.168     655.771     861.562     730.208     311.399     363.559     171.670     656.728     104.412
      53.278     661.907     588.748     761.836     750.609     257.796     371.198    -125.833     573.330    -160.910
     139.599     518.356     639.982    1001.545     746.010     230.053     371.371     530.588     403.827      27.191
    -122.904     229.438     712.356     808.338     729.949      43.977     387.729      15.519     297.516      31.253
     -47.880     245.027     680.524     999.446     732.792     207.500     375.297     126.583     697.562     -84.312
    -125.358     111.684     676.452     807.544     752.674     112.904     365.545       5.646     105.551     -88.378
     -42.628     329.418     701.988     700.523     759.906     426.267     385.955     -12.395     455.748     -39.723
     115.432     321.613     818.428     816.582     723.093     256.044     322.609      80.006     304.767     149.408
      60.453      85.890     839.118     662.164     747.037     357.442     357.040     302.102     639.741     168.422
    -140.606     241.508     605.708     747.747     757.547     212.912     368.482    -129.327     686.861    -120.907
      81.636     256.590     625.336     648.310     685.178     209.360     386.116     322.468     705.860      38.301
     152.071     655.241     669.509     881.796     752.495     331.746     363.214     327.611     505.932    -164.422
      20.420     405.745     621.894     663.058     737.718     231.754     388.014     140.940     614.788     -36.862
     109.994     404.509     655.259     559.305     775.475      80.158     360.797     128.645     880.521     -34.430
     -86.887     434.309     795.145     877.945     728.820     145.091     395.254     416.584     127.795     132.151
     -54.961     258.466     579.823     645.750     746.019     316.832     352.665     225.646     358.014    -148.374
     -72.115     394.813     700.279     609.089     747.379     250.138     316.564     -37.239     644.389     -39.185
    -170.875     199.879     588.466     847.601     731.593      68.865     390.905       3.376     716.412     -95.261
     -19.917     306.207     593.194     664.542     757.551     184.280     342.243      17.210     291.819      11.173
    -254.598     306.127     823.889     922.942     694.786     375.784     356.307     375.549     539.553     107.062
     -86.266      36.419     768.243     840.405     762.809     244.542     342.112     275.823     549.460     -12.710
     242.298     253.296     629.163    1096.184     741.757     262.375     351.263    -207.304     296.209       5.034
    -317.446     277.648     580.961     713.578     704.033     313.967     378.299     247.478     339.590      20.953
     104.964     529.556     781.648     822.559     796.796     215.011     351.700     258.246     580.386      82.049
      37.400     331.972     763.267     933.552     716.243     184.912     372.297     445.291     571.407    -102.705
     117.889     294.698     736.603     792.784     759.207     263.212     391.870     125.333     585.216      43.860
    -174.865     308.157     673.133    1033.466     758.040     127.621     386.359     377.790     372.866      68.236
      31.476     365.989     635.500     747.146     762.874     221.781     361.505     -48.039     496.989    -114.541
      30.624     219.903     777.661     944.362     798.449     242.924     398.300     412.156     367.417     -45.559
     168.050     299.771     680.528     719.972     778.717     -37.239     373.223     282.288     448.971     -52.507
     -45.242     855.188     786.279     553.778     727.803     343.696     340.910     193.719     517.138     -45.389
      73.982     327.886     731.362     801.878     709.308       6.947     370.473     383.007     427.272     319.485
     197.689     246.829     742.080     508.061     706.394     248.168     374.856      38.077     647.627     -56.158
     -14.963     417.582     625.595     884.392     778.647     202.493     350.393      33.705     537.394     137.381
     222.758     203.587     643.244    1146.990     713.362     280.655     347.573      72.000     316.839    -196.071
      28.655     107.342     664.852     553.585     791.877      82.824     363.533     164.123     580.876     -14.225
     -22.399     301.589     742.856     653.123     684.195     259.715     356.099     392.379     268.908     -96.705
       0.394     366.038     672.486     622.373     699.244      92.903     376.141     203.508     611.684      42.671
      36.587     113.667     645.945     764.997     715.817     120.605     384.075     321.003     523.580     113.932
      60.199     267.893     808.234     623.939     763.942     101.131     373.705     -10.440     475.405     -95.522
    -131.985     290.422     662.382     638.046     786.953     170.977     367.213     217.892     647.519     136.253
     258.695     523.547     761.432     974.961     729.280     288.434     394.965      38.425     531.639     -43.029
       1.905     391.552     602.247     783.253     774.035      51.495     383.427     -35.239     749.063    -114.240
     282.480     241.518     765.521     643.488     739.436     102.748     369.358      87.291     553.325      35.689
     193.006     407.048     775.498     767.201     697.808     178.084     339.797     375.922     405.225      97.529
     -86.378     450.385     656.663     732.798     735.506     300.738     369.708     120.255     802.706    -150.530
     -38.912     337.842     676.278     874.471     721.598     117.949     344.643     387.444     421.028    -292.970
     -74.810     120.270     745.552     752.054     813.278     207.176     373.197     120.947     100.685    -135.478
     -21.229     403.140     663.795     657.523     747.639     159.093     340.681     194.026     359.783      51.278
      98.998     234.437     599.527     767.246     746.380     221.304     373.031      27.286     597.394     -44.500
       6.261     266.443     658.888     568.846     725.065     245.739     379.483     350.174    1005.194     -91.899
      22.482     349.049     684.245     509.033     734.194     367.614     350.408     216.609     182.104     -68.030
     -91.678     373.269     684.091     933.940     769.779     337.021     385.138    -130.528     347.508       4.714
     232.838     498.763     718.206     947.796     716.678     178.414     358.355     192.225     362.521     -72.624
      53.559     302.598     729.300     905.269     766.531     231.047     415.133    -176.780     519.767     -80.516
     -67.843     280.285     794.379     892.388     720.456     154.443     394.996     186.951     425.783    -131.174
     -57.723     488.830     735.565     811.646     788.692     290.993     369.342     384.075     510.878     148.175
      19.208     135.820     679.785     915.294     750.178     237.252     327.002     242.474     466.047      72.319
      70.572     242.140     713.415     676.238     659.584     286.576     371.641      -7.643     586.650    -116.462
      20.202     428.318     689.846     840.229     662.222     290.733     381.329      37.292     471.065     -31.014
     137.888     210.444     623.074     734.584     675.787     138.894     357.197     -58.436     198.596      53.741
      78.093     203.567     619.018     899.865     722.745     246.126     338.128     196.111     362.821       4.851
     166.695     485.315     825.931     690.082     762.243       9.957     345.978     -90.990     653.522     -32.780
     201.034     350.631     652.384     890.613     782.908     216.344     370.240      52.740     717.203      98.686
     -90.805     347.977     559.637     737.741     737.284     354.222     420.964     229.875     457.656      49.568
    -187.755     298.519     631.662     979.642     705.600     235.740     329.635     288.524     449.939    -120.434
     -93.700     152.910     641.585     671.145     705.394     134.694     364.928     117.635     560.488      32.388
       1.193     580.812     772.030     692.960     736.019     416.213     415.995      60.698     719.568    -175.082
     -93.367     303.778     739.835     685.754     766.673     161.057     379.752     234.134     471.997     130.623
       6.491     114.271     717.408     957.328     766.380     250.032     379.473    -118.088     873.245      13.044
      75.944     190.997     620.952     983.976     723.575     312.646     361.111     304.348     443.175      99.271
     221.153     336.252     706.862     673.056     734.323     138.865     357.701     163.742     498.389       7.400
     -99.386     315.068     688.482    1015.062     733.752     390.259     383.430     250.091     627.154     -57.500
     -29.858     401.438     635.190     978.792     786.951     229.495     332.204     477.453     247.931      32.833
      41.176     443.831     511.618     670.943     725.132     206.101     329.586     100.937     440.913     -63.645
      77.164     266.729     657.515     909.746     737.392      63.165     389.266     176.045     564.935      29.904
     -81.576     414.886     673.453     854.348     720.768     276.585     337.554     105.981     452.419     177.320
      96.292     144.274     700.449     821.090     786.975     157.530     357.155     342.116     142.479     -29.483
      70.847     445.021     809.838     729.991     754.285     280.946     347.056     185.195     648.073      31.587
     169.223     253.045     685.431     624.914     725.320     142.457     364.491     259.587     706.205    -115.507
      63.191     357.996     578.965     922.421     739.187     148.659     379.047     205.999     261.330    -133.995
      61.022     322.336     621.984     875.200     678.248     -71.661     349.032      50.210     497.876      61.599
      29.018     504.576     696.553     797.443     729.658     267.428     432.942     -49.311     470.331       1.170
       4.340     226.188     664.339     798.158     737.085     101.869     365.611      32.090     577.822     -11.197
     -29.852     362.196     482.681     853.477     832.855     446.697     366.080      71.735     833.943      75.519
      15.034     306.276     736.430     881.407     750.051      40.791     362.782     153.779     137.555      47.854
      11.086     352.741     736.982     697.554     749.863     174.769     351.576      35.155     559.891    -201.292
     -20.708     277.666     590.675     719.138     746.986     248.416     367.879     368.015     444.014      26.101
     239.167     470.705     786.243     962.384     707.530     259.137     329.802     278.571     562.422     173.155
     -24.962     329.183     811.665     722.457     698.486     409.635     374.439      92.931     491.089     -14.655
       5.411     224.293     765.811     786.218     749.363      17.355     333.011     277.553     614.657      22.359
      73.888     381.590     667.512     920.189     757.929     152.083     360.767     304.804     643.811    -102.199
      -8.117     192.651     527.002     604.262     696.862      68.326     391.407     353.168     616.132     -15.467
      -2.092     341.742     777.477     908.580     748.785     362.121     341.976     152.068     554.401     -67.158
      54.161     317.593     702.204     761.020     746.976     158.703     374.021     279.155     618.098     -85.901
    -270.830     488.346     638.689     727.095     760.959     180.661     358.635      20.121     596.469      26.046
     183.756     146.446     662.615     939.053     740.927     141.261     383.060     391.452     826.440     143.161
     -79.026     327.026     831.902     959.387     781.101     280.499     363.948     145.713     582.521    -270.403
    -143.962     445.534     714.829     741.185     680.128     226.466     390.704       1.430     389.987     100.491
     189.409     232.646     765.154     711.894     759.502     233.587     371.365      57.936     291.815      20.238
     157.943     394.716     730.378     919.814     735.224     219.504     368.064     433.078     539.791     -45.593
    -203.779     510.038     748.158     837.675     706.982     131.774     401.616     227.686     629.471     -90.430
      88.346     545.500     735.033     747.511     737.636     251.376     410.554     -94.283     352.622      48.160
     222.091     336.325     719.856     801.821     721.459     237.059     351.914     152.765     676.229       9.793
     144.588     233.482     674.954     767.528     756.679     263.553     319.650     434.246     694.787      55.106
      17.761     551.847     662.782     810.740     726.479     205.860     337.286     155.951     515.109      61.094
     262.855     330.946     506.444     713.305     713.462     314.941     388.586     196.690     186.019     108.564
      -4.004     374.222     668.107     669.745     710.312     230.197     356.756     159.019     707.160     -34.675
    -137.354     307.870     689.602     882.586     736.761     486.651     326.951     129.289     682.333    -158.742
     -53.006     291.462     726.779     776.871     724.011      80.030     395.492     339.573     447.798      59.331
      76.878     374.034     763.812     651.925     749.746     351.100     365.726       4.712     465.353     -69.644
     -30.326     485.299     748.625     718.278     747.852     143.331     327.476     273.807     299.758      37.185
     -22.472     257.843     709.851     778.946     697.179     342.684     376.155      66.439     374.489     -70.293
     125.354     263.932     617.222     685.819     777.932     340.645     387.786     379.395     622.007     137.023
     254.758     349.351     813.001     833.143     751.737     447.322     399.492      -3.359     477.154      91.098
      -7.338     209.415     597.357     609.092     775.513     172.716     373.325     393.009     614.407     -44.277
    -239.296     303.820     699.562     879.539     764.439     113.343     375.862     145.849     466.901     -74.214
     144.025     397.521     770.889     731.637     778.827      13.677     390.498     130.793     623.616    -190.987
     142.717     124.513     614.093     624.602     736.366     184.333     318.287     430.066     667.890     122.433
     175.299     443.231     693.919     808.615     727.628      58.594     374.051     211.393     552.231      38.416
    -124.192      77.497     611.431     707.303     735.448     247.192     394.249     257.180     468.470     -86.600
      19.001     270.702     708.530     814.892     739.318      73.324     341.997     600.153     551.191      73.140
     -69.638     175.542     748.137     827.062     752.543     -10.306     364.501      67.925     426.278      -5.131
      46.493     329.535     489.608     571.418     713.690     206.546     353.716     319.584     330.753     -78.329
     145.511     409.880     805.146     947.146     693.270     385.434     360.196     271.731     479.381      47.950
      41.786     520.068     719.456     785.421     726.686      73.776     365.619     256.484     751.935       2.424
     156.590     679.738     548.113     624.420     707.724      22.468     395.751      65.116     318.092      42.469
    -101.890     266.038     662.868     855.040     713.547     437.814     359.469     -28.911     343.592      68.351
     197.688     345.165     647.262    1036.173     719.453     316.136     416.578      38.729     319.580      71.734
     -61.377     460.039     747.880     594.254     797.056     415.453     355.356    -121.263     600.504    -134.880
       4.433     410.077     620.448     707.776     776.547     192.639     383.244     -20.162     311.379     -20.824
     108.244     363.843     575.580     963.856     701.603      78.341     376.901     334.904     706.690    -126.894
     -10.755     118.914     757.474     822.083     750.824      94.054     412.973     235.334     473.495      80.004
      17.246     460.092     713.634     785.136     719.456     100.976     380.740     400.058     654.862     118.695
     270.174     339.632     732.199     843.182     711.807     389.418     347.383     376.315     475.725    -126.872
     -19.642     177.931     645.719     740.380     690.401     179.916     341.825     -46.807     408.690     -55.676
     -57.662     170.705     606.182     945.548     773.003     172.194     429.737     158.756     456.695      14.893
      -4.668     406.266     594.217     774.544     748.584     229.656     358.135     184.803     327.239      34.229
     202.678     187.002     735.750     665.561     740.146     347.375     372.926      80.709     478.644    -111.160
    -134.588     209.570     771.762     628.978     728.572     129.284     345.043     290.660     315.686      50.806
     162.590     130.048     738.825     776.228     767.236     399.438     382.873     297.891     646.283      58.698
    -369.065     268.665     678.394    1007.760     724.058     307.865     382.791     187.464     564.336     -52.453
      13.956      39.032     659.793     789.110     770.847     172.632     358.448     576.828     548.409     -90.371
      99.600     390.881     655.933     997.189     705.199     202.757     347.736     348.497     368.801      69.513
     -14.591     408.778     653.173     597.066     692.681     180.654     404.192     304.055     563.433      48.997
     -29.394     629.509     622.469     829.946     710.427     368.295     378.364     129.943     708.743      59.282
     150.598     407.649     617.409     903.528     743.477     371.039     370.456     223.495     655.063    -144.743
      61.617      43.177     733.775     766.285     749.791      49.002     370.940     282.525     699.925     176.912
     150.962     297.212     557.151    1004.140     731.375     315.170     363.580     343.136     787.873     -10.000
    -113.352     319.065     462.142     838.132     722.275     208.777     371.817     252.347     931.223     -55.067
     295.660     344.340     668.099     943.494     695.684     404.685     359.469     144.723     517.283     -20.360
     131.695     251.866     648.941     815.934     775.439     200.943     368.152      63.183     743.003     139.471
    -203.895     166.717     680.409     842.017     701.664     233.864     350.992     -79.186     516.831    -175.296
     -47.166     327.922     667.555     935.315     712.311     267.370     357.849     400.248     700.469    -138.719
     -68.884     269.849     592.877     741.369     786.179     179.583     364.472     -83.087     452.550     -36.192
    -114.641     381.110     687.288     758.782     759.172     317.057     421.605     137.697     674.814     158.305
     -14.104     385.342     884.842     727.636     755.804     237.054     368.980     494.404     378.935     -41.404
    -130.269     320.612     714.908     637.222     768.756     279.728     382.401    -339.595     365.938    -151.673
     -39.291     539.271     608.357     729.919     709.987     268.105     403.347     -45.409     333.102    -133.082
      -7.144     407.288     674.801     857.274     710.055      82.366     369.952      71.851     458.081     -24.101
     -40.731     381.643     655.478     833.905     731.291     409.875     376.931     119.304     452.909     -13.036
    -214.398     141.722     684.962     399.917     801.727     233.999     401.336      98.684     773.440      17.556
      -2.982     374.489     721.474     636.721     748.380      49.905     351.769     273.726     514.538     -56.172
     135.023     239.068     672.225     806.132     812.630     219.731     377.032      99.951     570.147     194.916
     158.360     390.908     671.661     625.281     765.299      94.025     379.753     525.589     426.132     -95.589
     -34.843     555.235     641.358     948.792     760.726     252.081     374.722     131.064     425.728     156.761
     -31.901     366.602     765.398     760.104     749.924     379.168     401.472    -287.896     453.786      41.640
     138.783     336.376     704.176     965.941     830.561     155.743     351.504     159.709     298.086       1.308
     -86.665     283.232     741.275     759.124     709.179     163.737     344.670    -208.826     681.800     -78.732
     219.473     394.291     568.296     921.095     685.381     274.445     375.009      13.507     467.493      -0.089
     223.253     364.769     619.421     724.450     693.862     109.795     371.341     244.571     543.273      28.047
      93.741     439.632     664.524     678.593     752.553     154.183     351.283     401.695     640.328      -3.343
     -48.482     405.611     698.707     808.842     719.462     397.438     380.139     468.277     400.722     -51.535
     -58.976     293.366     737.401     708.066     758.957     250.761     361.642     -32.463     543.949     -52.893
     -90.461     355.433     707.397     786.331     719.035     332.675     362.494     531.375     676.888     -69.061
     235.997     353.773     534.337     729.339     718.776     222.772     356.994      -1.549     605.673      67.625
     -83.580     193.753     717.305     645.920     734.302     339.134     362.174     445.068     610.362     133.129
     138.195     580.662     674.608     648.449     718.449     288.695     337.212     330.955     303.776     -58.466
      70.452     126.581     695.790     614.577     736.120     232.425     366.408     -22.199     582.333      96.056
     -38.224     309.581     617.184     952.926     752.748     153.544     376.378     322.760     601.291      20.074
       3.494     552.263     742.831     778.779     723.042     214.749     360.173     351.795     644.846       9.100
       4.430     218.333     761.652     457.058     817.813     161.340     362.412      13.933     551.920     -10.803
     137.434     344.384     576.185     930.408     777.659     366.794     333.414     323.845     548.547    -190.431
      27.759     137.011     667.411     892.432     730.123      26.558     375.639     280.431     663.144     -43.456
    -145.162     202.203     574.399     815.265     722.542     316.281     382.437     118.759     564.774      43.138
     292.498     368.999     685.709     656.781     754.041     346.957     340.002     -88.412     425.355      19.743
     283.823     362.834     717.984     926.633     706.132     343.906     380.676     237.512     524.783     -16.657
       4.156     330.540     577.065     663.064     696.798     237.842     394.232     -28.771     807.191     -84.175
     229.044     297.580     577.234     719.494     714.104     162.598     369.865     450.746     553.198    -190.500
      31.887     322.242     665.815     925.396     681.629     238.564     395.030       7.211     623.761    -162.208
     118.839     277.749     707.091     819.530     771.940     134.442     346.538      61.040     579.313      55.423
     -42.289       0.974     662.433     772.035     734.525     317.342     374.123     236.671     472.194     -73.397
    -276.436     480.696     837.319     848.893     716.251     215.099     395.625     190.989     745.555     139.374
    -121.284     314.222     639.093     831.974     730.797     -40.739     326.922     180.191     395.955     -53.691
    -149.869     632.939     746.837     853.075     704.610     481.225     365.928     390.278     450.029       9.743
     -80.586     322.235     699.275     826.258     741.696     381.656     353.784      53.107     322.330     -22.861
     226.047     279.668     761.331     911.540     729.649     161.717     338.293      56.497     311.050      24.164
      36.527     410.606     745.435     770.949     747.000      32.917     351.136     114.623     555.252     -32.572
      53.610     452.145     733.462     886.719     783.863     274.448     369.325    -179.621     403.686      59.069
     -18.713     285.719     792.911     823.181     777.838     150.330     324.777     217.557     710.413     -49.122
     -79.937     421.115     758.278     884.975     679.941     362.781     326.286     -46.331     772.036    -132.062
     -51.749     311.050     761.709     769.526     763.474     256.885     365.584     429.330     672.912    -142.876
     179.048     385.482     762.730     680.910     756.728     221.207     366.294     580.940     377.932     140.197
      -4.751     539.455     698.137     702.540     737.933     245.821     364.482     156.911     399.302     107.147
     211.740     150.026     732.324     987.500     713.110     215.745     397.095      13.009     498.239    -109.387
     171.320     469.768     687.994     356.920     709.334      24.564     339.444     144.651     562.154      38.130
      63.709     385.181     717.214     845.515     750.742     190.375     411.557     479.928     550.889      -9.775
     -41.075     371.182     713.411     959.663     735.888     266.444     387.013     285.159     583.425     160.662
    -157.509      75.014     675.899     692.216     780.621     216.947     422.834     221.828     840.786      43.261
     141.530     603.355     617.716     726.609     750.948     367.363     364.048     363.313     356.796     234.330
     287.157     194.634     786.168     986.422     787.290     246.137     352.580     155.321     634.880      32.214
     109.078     277.094     609.771     779.083     785.786     291.308     414.256     252.084     537.545     165.688
      63.653     233.377     626.620     729.698     746.272     267.469     386.987     429.231     378.956     145.309
     -85.212     234.050     732.762     575.813     746.053     143.123     381.566    -132.093     727.675      39.703
    -152.266     388.207     631.520     700.474     726.352     264.817     330.718      63.360     559.842     -45.087
     -79.976     537.043     568.811     645.971     799.558     268.758     349.045     314.636     538.736    -150.236
     112.627     239.548     597.548     872.763     715.203     431.780     340.723     288.283     188.271      22.021
     171.116     429.963     653.209     861.835     788.554     377.534     383.677     455.573     512.387     -83.169
     -42.352     265.590     664.554     754.214     748.089     272.961     368.198     111.182     862.242    -196.930
     162.015     312.830     538.900     741.068     742.595     166.003     316.151     190.961     629.698    -130.043
     295.324     293.421     569.754    1003.606     757.927     267.782     366.221    -143.915     463.789     -32.924
     -31.934     307.639     631.149     806.835     739.000     -15.009     381.809     176.822     738.269      79.295
    -150.578     302.341     598.522     633.065     750.197     149.437     384.602     -75.380     584.015      11.980
      21.192     585.539     658.355     805.368     694.214     370.263     350.285     192.696     639.972    -149.829
    -122.107     411.383     648.398     761.361     729.912     369.932     365.489     310.017     660.578     144.541
    -221.455     289.923     779.658     825.652     752.455     340.479     359.888    -174.447     446.488      33.973
    -160.268     311.706     733.438     677.174     723.959     325.366     340.464     324.165     403.672      -5.290
     186.762     245.274     584.138     845.148     667.079     263.041     372.052     556.603     566.946      60.265
    -213.585     490.647     799.084     880.116     722.419     263.721     378.411     313.037     358.094    -195.187
      -4.964     323.987     581.724     933.794     710.663     381.001     329.029     303.144     387.462      -2.881
      58.832     301.541     761.602     876.963     737.992     285.518     389.716     169.772     432.562      41.227
     249.444     104.491     729.156     735.834     744.268     380.944     395.139      -7.549     506.222    -108.014
     -31.791     228.924     755.809     537.630     730.733     168.431     353.600     295.095     433.952      48.537
      77.788     453.724     734.866     633.336     739.518     247.080     353.548     226.990     583.123     -48.001
      63.100     216.119     696.431     925.472     715.399     190.335     369.373     186.500     323.687     -55.110
    -126.408      -5.090     639.809     786.988     699.877     261.250     357.020     -61.627     870.489     113.646
     -67.894     496.082     689.596     987.097     775.132     160.366     371.193     447.516     626.868     123.291
     -30.215     656.206     688.754     742.108     751.773     413.282     333.863      90.717     280.540      50.285
     172.951     430.434     657.712     858.454     695.208      32.169     380.981      69.627     622.709     142.497
      80.103     488.792     594.856     966.916     753.360      98.285     374.823     428.816     827.571    -120.473
    -108.601     353.585     687.909     978.570     752.262     241.632     357.643    -209.701     669.508      -7.475
    -175.359     319.776     628.637     895.143     727.523     310.335     362.091     171.106     336.956     -54.808
      32.278     504.704     642.608     944.193     743.487     159.505     377.960     168.320     280.506      84.927
    -100.483     438.821     723.599     846.478     743.106     332.292     403.970     112.537     399.614     -49.428
      56.451     371.707     744.654     823.906     758.498      39.235     337.870     341.471     234.664      -9.755
     -22.153     381.027     585.367     691.273     751.167     261.412     381.801      54.863     381.427      51.614
      39.680     642.855     717.720     707.014     767.779     270.565     350.757     178.566     796.378      58.542
     193.443     569.307     713.585     918.446     752.457     291.424     379.315     197.191     514.823     -71.391
     -64.641     559.393     701.360     923.634     807.133     175.154     369.051     494.094     499.770     -20.226
     -71.625     422.571     639.475     994.424     756.194     130.871     377.626     -94.475     486.123     211.382
     185.625     221.907     707.965     778.034     715.068     -22.874     375.683     237.174     258.625      41.379
     -68.470     263.332     697.850     826.494     749.606     371.319     372.008     317.263     487.381     116.600
     134.790     368.882     699.000     685.196     744.677     509.310     362.010     237.086     333.474     -96.211
      11.560     521.051     664.060     679.481     692.764     144.965     349.968     -55.191     416.271      60.495
     229.336     544.321     726.717     851.760     771.174      -4.085     348.943     299.349     598.046    -138.934
      -5.599     547.386     799.509     790.210     756.059     380.480     320.826     117.457     226.194     121.933
       7.787     265.675     645.564     907.941     787.324     279.695     400.608     -21.121     654.385      36.290
      -8.624     176.866     628.430     906.536     738.603     108.058     344.926     376.847     672.091     152.633
     -79.520     271.157     793.476     698.108     717.980     215.564     352.319     414.423     649.789     -59.621
     160.489     244.015     646.688     789.266     728.001     293.702     350.053     271.098     434.944     -51.319
     -12.130     199.000     729.153     858.396     711.929     144.976     313.422     272.311     688.911     222.979
     231.384     316.302     631.144    1038.602     706.542     290.415     360.591     363.170     580.035      -1.584
     333.397     453.389     642.351     800.021     804.187     179.905     360.287     241.806     606.233       8.608
     -39.947     284.209     715.291     863.267     783.471     302.496     352.348     317.339     785.171     113.412
     -67.500     300.955     691.064     915.099     732.176     375.876     393.076     -35.228     607.597     -45.938
     -94.464     200.564     571.339     768.059     740.904     287.460     358.763     -13.900     540.808      43.116
      13.462     255.498     738.093     567.840     776.529     278.273     359.260     208.920     225.278    -133.916
      29.808     424.410     666.883     808.606     751.709     306.476     361.666      88.334     336.972     117.761
     215.878     502.402     575.507     980.920     736.487     177.326     340.896      17.504     677.720      24.622
      85.170     432.940     537.336     851.308     757.758     176.610     349.600     -83.817     164.204     180.511
       7.412     263.646     617.953     852.743     731.752      67.543     388.859    -163.707     444.855      42.032
    -192.301     285.676     613.595     669.689     738.862      66.977     328.685     315.179     923.839    -150.518
     -11.529     399.835     686.596     846.332     689.905     241.562     369.171     -54.578     314.074      42.334
     167.200     202.029     588.835     839.478     755.326     233.451     385.855     127.992     336.488     128.898
      13.670     387.469     620.644     634.430     687.680     113.968     375.796      78.441     749.782      -4.138
      55.735     715.347     634.135     688.421     690.319     189.294     378.610     162.034     496.739    -356.635
      -4.054     469.343     697.596     785.886     747.565     392.659     352.951     123.142     380.823     -58.073
    -129.546     247.489     634.958     961.750     709.211     303.128     385.062     258.492     485.652      48.232
     145.036     357.825     601.655     813.182     715.596     220.847     360.270      73.960     451.788     108.682
      -5.566     105.008     730.642     904.936     707.706     212.164     400.438     124.907     619.639      20.859
     115.449     483.049     769.853     754.806     759.512      27.951     337.355     325.716     546.440      74.108
    -104.203     418.390     725.620     927.285     712.546     177.310     376.316     244.699     366.230     -19.486
     -83.278     114.513     630.776     797.649     689.590     235.389     381.916     160.242     753.703      99.030
     -59.460     587.860     617.031    1046.838     739.079      69.598     374.487     383.732     588.917     147.104
    -126.173     301.494     676.968    1042.702     735.741     196.002     331.681     150.306     601.109      86.435
      30.477     399.410     751.726     727.556     735.596     235.951     361.073     118.447     593.816      38.245
     -58.207     298.494     721.126     786.768     730.833     252.231     377.811      -5.876     679.270      -8.208
     327.308     197.055     663.223     861.273     721.941     215.540     392.004      53.440     591.677    -136.158
     113.780     125.570     738.532     648.863     749.845     131.831     343.127      29.618     763.899       2.344
     187.624     486.499     613.398     923.699     720.487     254.888     411.149     249.308     399.458     -28.980
      49.322     290.304     776.083     972.496     731.650     250.073     359.486    -150.582     632.594      32.818
    -122.153     106.326     517.359     877.591     682.120     265.618     349.430     526.532     673.518      20.597
     139.542     377.342     668.316     626.671     743.565     341.358     380.064      68.239     112.997      -8.901
    -103.885     479.005     594.212     810.291     742.163     126.324     384.040       2.217     401.681     161.435
      62.185     469.545     735.869     681.196     691.591     255.692     369.828      38.728     718.671     373.764
    -320.596     348.074     744.829     790.510     712.365     273.576     332.406     457.639     807.876     -41.769
      -6.818     263.677     695.790    1021.553     729.447     285.219     381.467    -121.526     459.716     -61.142
    -203.573     214.547     726.223     680.409     696.266     262.917     345.258      87.902     491.581    -130.330
     147.976     253.445     595.656     835.152     746.473     309.892     362.188     325.525     842.576     -69.556
     241.945     266.507     718.675     901.300     769.331     250.274     414.470     177.196     580.357       3.042
    -183.803     302.539     637.715     835.301     748.718     358.153     328.453     132.555     367.460     -22.477
      70.362     407.087     774.529     422.445     759.425     302.319     352.762     342.577     758.165       1.388
      70.684     351.213     600.622     918.644     747.242     301.209     352.868     132.204     632.035     139.100
      93.425     146.035     688.914     731.454     744.605     305.249     359.716      25.203     616.371      43.822
      85.522     176.818     703.443     804.095     665.972     460.680     345.999     128.613     751.687    -167.324
     207.313     302.906     706.440     787.677     776.774     246.552     398.864     371.803     601.287     191.027
     127.773      45.223     793.931     951.589     714.785     185.076     414.892     489.290     894.018      17.088
     -15.995     531.389     730.605     865.590     768.752      48.082     379.975     406.840     484.848     167.137
     -23.747     106.906     672.719     817.216     726.800     330.078     392.451     123.906     318.549      31.399
    -158.638     299.855     651.970     931.299     694.919      81.744     408.324      38.712     281.676    -140.568
     -34.997     635.442     713.799     672.900     737.051     288.043     387.031     296.270     424.658      47.330
     -90.010     513.184     628.141     793.847     730.243     182.203     371.482     198.428     376.831     -55.947
     125.256     158.436     546.515     722.191     800.505     139.885     341.355     176.186     704.474     -85.235
      35.977     275.064     793.867    1076.571     759.379     160.057     373.657     200.355     751.146      68.947
      87.183     265.368     513.486     636.646     788.593     273.784     366.047     169.053     583.269      23.884
     -48.839     428.284     624.220     779.172     690.310     230.020     341.241     198.286     430.962    -113.828
    -222.255     188.551     660.834     744.426     745.619     327.089     358.985     385.039     701.921      87.177
    -134.662     263.724     701.545     975.268     711.039     202.198     375.891     138.700     516.639       2.165
      86.589     474.315     748.421     809.975     738.451     302.705     377.771      69.228     623.832     -55.616
    -106.319     484.655     473.833     665.568     752.396     248.741     334.673     346.135     332.454      65.142
     -69.029     263.598     710.091     933.048     762.355     246.614     401.095      75.816     341.539     -36.476
     226.324     172.189     603.750     712.618     787.314     399.629     356.175     251.909     260.884      96.103
    -104.536      96.527     691.732     952.275     739.464     302.474     401.052     -83.619     527.561    -141.719
     -52.225     318.113     813.783     792.211     764.944     153.028     364.285     469.397     468.390    -171.454
     -19.608     347.305     805.734     808.779     730.046     187.371     344.335     372.569     366.150     -42.873
      67.838     255.216     733.853    1171.651     703.754     182.662     355.417     118.556     781.900      26.401
      69.071     420.432     829.820     718.438     760.290     286.636     391.365     329.399     552.763      70.675
     171.338     404.017     772.949     733.645     716.822     355.734     359.711     165.839     205.945     -33.663
    -162.266     363.282     561.960     715.386     756.158     325.113     337.912     161.101     442.447     -66.498
     187.510     595.509     777.571     915.564     666.458     271.157     351.963      90.257     350.238      42.906
      99.035     202.905     646.125    1065.429     727.834      62.535     332.189     103.456     510.451     -39.401
     119.695     275.301     663.411     864.336     786.878     205.263     396.025     -61.856     434.405     123.713
     -66.709     385.933     658.573     714.895     767.150     164.664     362.447     222.158     562.790     139.711
    -142.823     605.987     825.634     683.048     749.422     186.881     350.778     287.186     688.542     176.105
    -168.924     360.907     688.974     902.514     812.190     224.920     405.171     140.049     518.396     -53.687
    -156.009     239.312     757.324     451.495     698.637     174.517     326.812     132.109     679.037     -96.238
      22.974     412.453     724.003     946.978     738.804      91.537     404.629     246.364     240.970      -1.927
      -4.455     372.211     700.365     435.870     737.241     182.925     383.269     -15.614     482.104     123.020
     176.191     541.237     699.553     934.679     729.103     381.551     396.663      12.966     822.665      -3.353
      -9.063     178.179     632.348     711.383     725.768     180.090     366.330     248.220     642.166     135.531
     412.039     232.324     535.701     932.133     739.984     137.064     377.404     245.500     540.425     -31.240
      84.698     415.104     719.291     754.261     774.544     106.940     355.350     372.415     584.744    -115.689
     157.020     344.652     679.267     742.081     790.598     296.035     339.734     367.246     532.710    -111.516
    -117.574     419.352     662.597     906.708     757.180      41.493     354.637     461.579     341.161     -51.885
     -17.780     481.724     739.207     661.652     711.120     241.513     347.391     190.266     566.916     -50.815
       2.947     320.432     713.910     749.327     761.729      93.771     366.249     142.407     371.092     -54.700
      51.588     232.746     589.650     602.517     745.285     291.520     368.793      74.619     572.679     127.218
    -179.770     247.173     727.290     743.122     768.450     227.380     396.742     340.694     384.374    -151.795
     139.476     345.420     652.396     761.888     741.309     212.318     338.947     195.402     512.733    -107.243
      29.339     258.590     642.835     860.624     770.813     253.180     414.358     448.465     510.695      48.168
     156.144     268.036     578.138     726.333     716.209     164.677     384.899    -175.758     239.301      -2.110
     -44.599     623.336     646.707    1027.662     721.075     217.308     382.223     201.719     425.196     129.351
    -148.169     540.734     645.742     917.552     719.810      42.459     361.696      19.518     573.343     -32.993
      70.731     307.559     722.962     671.378     739.941     137.150     331.518     222.957     568.405      31.609
     -79.180     520.089     639.966     919.042     729.217     293.081     355.660     134.236     495.005     131.877
     153.258     411.320     746.909     635.981     695.482     265.233     376.087     306.669     305.426      40.042
      49.079     277.275     553.733     845.456     744.020     279.609     342.428     211.197     526.872       0.355
     146.604     425.462     580.018     702.405     782.311     179.406     365.285     340.631     627.105      34.586
      18.027     416.587     758.818    1058.796     732.752     135.821     360.599     478.893     819.489      59.752
     245.231     199.128     676.458     717.759     697.823     212.714     358.058     327.172     368.467    -100.096
     137.273     399.815     531.809     740.331     736.541     327.504     330.829     190.496     516.994      98.306
     241.013     453.739     784.570     780.427     752.900     125.726     311.911    -315.923     793.254     121.316
    -304.561     328.716     832.315    1213.589     722.370     327.960     375.935     339.401     590.222     -69.065
     156.641     649.537     721.077     783.343     791.200     242.355     361.880     211.081     476.793    -200.140
    -292.407     378.611     781.738     800.728     706.073     198.301     368.543     324.327     411.245     -65.919
     -45.527     265.802     597.206     695.621     694.460     134.479     371.312    -114.604     369.965     224.737
     -83.857     270.043     631.894     749.230     733.212     172.680     376.160     145.049     679.081      45.261
    -132.920     207.285     544.229     706.875     753.956      56.132     425.654     -12.016     407.522     -51.945
    -132.476     329.834     647.257     735.345     689.011     243.070     380.330     323.611     671.455       5.099
     -67.351     429.521     675.542     499.130     762.155     306.975     400.895     153.788     337.043     -84.419
     -48.691     298.674     697.777     857.289     775.332     191.474     377.035     179.230     504.486    -108.366
    -117.664     128.706     716.290     864.638     707.844     225.827     371.386     -93.524     399.575    -170.327
     275.722     322.069     720.088     843.339     694.349     103.439     394.247      73.072     720.511     -39.989
    -228.132     586.741     599.411     819.764     684.472     239.220     394.787     177.644     408.243      30.507
     -94.853     235.915     696.362    1190.557     697.872     210.809     388.261      80.558     448.056     156.357
    -176.021     377.684     690.834     787.654     679.094     295.833     327.326     358.979     585.390      95.852
     -85.503     640.282     649.322     788.052     773.000     153.426     353.183      60.463     411.908    -177.106
      33.437     413.594     552.020     623.103     762.274     290.336     344.845     185.242     516.050       6.421
      45.978     321.409     618.236     827.621     712.752     214.755     344.234     102.418     910.145    -164.763
     -42.840     273.422     763.920     873.116     744.373     194.206     359.755     371.994     309.280      77.548
       6.189     284.794     722.790     774.377     728.442     100.123     405.224    -174.488     499.308     -39.219
      -9.207     396.401     704.628    1008.681     760.750     385.295     406.878     290.132     808.292      44.208
     189.132     233.469     712.607     925.444     731.959     248.435     356.420     139.547     692.441       9.172
     -53.473      88.975     647.258     658.858     696.131      33.304     376.294     144.923     764.011     166.834
     211.865     562.528     624.153    1110.957     711.985     280.212     351.764     207.361     250.601      63.104
      20.483      95.033     609.730     733.499     749.868     135.263     389.914     305.925     286.526     -46.307
     168.806     327.335     500.976     741.500     786.284     324.577     380.493     -18.595     591.389     -80.786
     -92.772     271.749     614.048     839.601     757.581     129.393     367.653     100.024     530.067    -133.149
     190.368     450.812     772.202     821.983     801.982     359.357     354.054     187.537     582.344      80.234
      62.067     294.516     599.404    1044.118     724.142     474.113     359.699     189.985     286.673     136.227
     274.337     213.953     654.885     931.798     723.386     222.047     354.844     387.783     347.793      25.858
      43.109     344.176     706.109     659.877     731.680     249.214     373.691     180.635     657.909       4.360
     244.376     376.655     689.479     630.493     746.308     232.998     371.999     -25.310     541.526      81.901
     210.757     427.220     555.443     792.861     727.406     110.736     363.103     280.501     343.773     -40.369
     -22.488     440.542     658.363     888.933     767.429     201.422     358.299      55.291     314.059     -97.522
      91.227     502.711     660.959     762.147     701.488      69.643     342.037     157.612     457.515     -15.325
      -9.383     294.983     551.383     887.061     744.725     212.628     396.312     346.609     352.157     156.994
     -48.515     298.406     660.943     828.074     807.993     119.145     359.677     439.480     901.097      17.547
     129.768     454.652     579.330     755.381     798.051     234.921     365.206     107.045     699.350       5.117
    -150.258     446.371     673.315     812.457     743.056     324.203     374.697     348.681     536.904      51.910
    -238.575     342.067     709.915     858.241     769.283     241.523     350.998     429.767     486.700    -214.807
      73.216     303.102     665.721     992.268     732.306      69.572     360.828     100.521     819.675     -50.922
     -24.627     330.711     585.024     739.724     710.680     245.473     367.360     560.215     356.140     -14.665
     -59.083     262.031     651.613     916.676     728.144     267.063     387.307     406.328     496.045     -12.191
      -6.855     717.599     643.822     929.079     751.189     255.729     384.633     137.458     621.074     138.363
      83.199     347.783     755.599     955.646     710.268      96.861     391.281     131.538     407.162     -46.424
    -232.443     608.103     854.063     687.456     707.492     322.319     350.508     288.066     362.756      57.830
    -112.137     132.798     620.032    1104.650     693.485     247.029     372.017     391.469     550.798      47.913
      51.439     461.977     691.742     748.500     799.547     323.500     364.513     203.375     204.374      73.126
      63.451     420.409     681.147     856.191     671.778     235.222     341.381     137.465     314.997      63.797
     -88.811     328.566     502.741     971.862     786.479     160.219     338.209     333.873     677.405     138.926
     -30.512     172.725     720.885    1015.801     747.134     202.346     403.035     204.134     571.700    -113.999
     148.149     414.448     593.502     694.612     790.129     132.123     369.494     254.991     740.324      73.068
      -6.814     552.968     541.262     697.738     743.134     297.475     386.193     162.710     412.461     -26.623
     160.901     635.283     566.984     754.354     759.969     271.680     344.311     222.488     613.083      98.772
     -31.551     525.613     696.528     961.470     748.760      53.879     374.937     125.732     509.537    -150.215
     155.833     358.194     700.424     912.239     767.588     257.596     384.493     292.654     485.422      -2.650
    -144.289     268.810     697.896     799.799     752.623     299.080     334.021     326.080     771.500     170.662
    -175.026     497.061     650.540     670.381     690.797      20.021     369.554    -241.956     465.213    -189.219
      32.379     439.123     695.360     694.174     776.424     302.532     371.967     243.099     461.146     -76.096
      45.488     265.964     647.918     980.535     710.046     200.880     377.149     351.026     524.200     -48.607
     251.310     311.002     601.456     805.642     727.656     200.040     357.368     395.833     613.029      23.398
     161.138     227.071     729.776     821.447     716.600     199.191     351.819     414.843     597.510      44.214
     -62.148     425.550     626.856     890.489     751.592     134.070     398.859     300.285     591.247    -109.465
      63.312     361.464     560.314     893.522     756.308     188.290     394.606     138.134     319.153     -12.735
    -117.691     324.835     635.749     747.010     713.381     204.082     311.604     250.783     648.647     129.783
    -203.518     208.353     666.539     720.295     760.496     190.072     357.634    -245.719     233.585     -17.834
    -204.738     640.103     617.598     760.000     773.746     196.543     387.618     136.541     617.345     139.794
      10.076     480.165     577.190     852.951     706.091      93.923     388.380     387.439     699.718       0.163
     -34.359     226.444     610.125     694.292     731.388     204.932     336.420      30.273     326.103      33.509
     -41.325     662.805     654.936     963.255     690.896     210.155     369.174     132.970     528.497      54.318
      -2.063     511.700     669.258     803.499     722.420     412.686     367.409     432.198     534.034      24.671
      14.088     266.581     699.248     658.907     758.952     181.032     369.194     -19.758     534.192      78.506
      79.065      10.619     582.585     988.971     750.866      96.906     351.745     170.371     844.670     -97.507
    -194.588     398.256     601.535     910.990     790.170     288.137     344.504     204.693     351.470    -137.513
       1.296     258.469     560.018     858.882     716.593     250.750     358.427     -77.538     402.219     -56.555
     -31.461     206.924     555.431     865.781     787.046     178.005     333.779     264.982     302.340     -59.748
      64.803     511.579     717.638     779.520     692.493     249.061     402.821      41.018     800.958     -28.884
     -28.377      42.625     726.410     970.135     724.050     163.684     415.300     305.563     550.982      52.438
      74.703     197.884     775.771     697.135     724.153     172.621     321.244     118.053     332.419     228.060
      22.874     388.146     676.724     819.053     705.915     164.267     386.295    -123.899     571.472     281.792
    -158.278     514.750     755.777     845.213     816.092      98.479     386.960     199.508     418.711     -42.306
     148.508      80.268     780.358     781.359     711.093     229.162     368.131     325.467     664.596      30.894
     222.762     287.644     647.229     687.823     732.979     100.542     396.260     257.023     792.234      14.427
      57.792     240.007     723.040     980.635     769.427     174.529     325.901     272.082     610.531      55.748
     437.768     304.413     795.347     706.172     700.060     212.331     378.386      63.248     371.090     -20.791
     -44.415     478.553     865.135     539.948     750.976     365.064     383.071    -170.011     622.505      47.489
     -92.422     392.292     764.628     917.966     763.351      63.677     320.635     256.357     476.334      32.193
     123.025     283.096     607.369     696.995     685.898     189.498     420.333    -117.176     399.542     -59.656
      49.400     496.417     648.544     818.194     687.267     192.493     377.194      64.157     610.544     -78.187
      18.725     501.263     623.315     992.693     696.578     148.576     360.632     151.989     574.284     413.171
      56.923     459.321     604.255     730.364     722.109     310.425     438.874      24.019     397.133     -93.332
    -120.043     282.737     655.229     980.615     715.879     226.258     381.843     482.430     227.764      23.655
     157.842     312.481     737.226     785.304     731.386     308.126     399.913     311.781     656.089     -52.008
     103.324     127.561     555.091     647.771     755.524     220.786     362.755     255.032     540.758    -194.040
     -91.649     324.691     763.004     942.136     743.992     108.719     374.634     126.173     522.587    -159.015
      28.853     378.116     590.723     909.369     753.430     126.892     359.832     -10.959     754.704     -26.499
    -179.943     243.432     731.906     555.154     714.244     395.507     403.215     -21.038     359.277       4.058
      44.538     360.355     717.244     739.192     738.373     251.721     354.278      48.200     497.905     -24.832
     -90.191     180.085     745.627     467.871     739.841     405.425     381.560     270.894     380.920     -21.679
     109.477     534.561     713.545     599.983     751.707      77.457     345.760     243.702     342.076     158.638
     -43.339     326.357     656.538     664.325     720.905      77.196     362.275     155.246     635.090      54.455
     105.676     270.827     713.568     756.396     684.437      89.681     389.795     269.897     788.085     -55.197
     -17.666     510.724     602.042     899.669     727.134     278.697     374.681     163.525     321.483      71.477
     179.558     462.256     597.537     798.136     679.824     280.461     334.276     201.221     506.654      38.466
     -68.586     482.639     554.137    1097.900     731.740     386.241     397.410      42.745     626.913      77.512
      84.388     267.904     712.271     969.194     710.029     348.897     339.090      78.553     334.080      57.340
     102.655     147.048     817.424    1070.778     732.438     369.903     365.019     327.516     623.679     -16.443
     -40.044     255.030     662.168     854.448     732.185     378.186     351.967     430.102     442.714     143.695
    -153.996     360.570     705.691     715.520     762.838     259.517     386.956     189.082     979.459     -68.043
     161.988     472.776     719.614     609.103     661.344     231.014     348.143     110.836     672.824    -296.691
      17.839     707.254     542.844     664.938     749.324     150.750     370.333     226.592     675.147    -200.154
      55.995     215.407     783.544     667.199     750.798     151.909     357.345    -137.282     588.778       8.114
      73.021     345.222     679.489     714.334     721.471     146.674     359.680     150.802      14.588     -10.445
     203.918     581.487     777.750     634.822     756.232     -24.183     360.855     155.454     536.978     -41.338
      49.978     196.081     692.987     778.531     727.824     199.112     407.101     436.474     457.802     -89.667
     107.791     442.846     700.467     929.708     753.471      46.701     364.016      98.987     524.014     104.029
    -187.656     396.432     843.036     911.721     690.134     415.099     390.178      66.746     582.385     -73.021
     -14.462     371.715     849.684     814.643     745.112     327.972     383.013     478.515     518.532      65.458
     157.250     358.161     700.807     338.323     770.203     259.743     365.528     319.640     493.923       7.054
      30.451     498.105     604.395     800.096     729.297      51.308     370.614     107.837    1012.298      70.550
     103.737      91.877     691.505     766.608     778.554     348.275     384.909     308.337     614.097      -7.558
    -173.509     338.329     742.528     903.021     700.730     120.102     344.020     141.962     350.148      28.653
      50.000     351.322     654.223     703.394     734.480     117.059     347.999     550.906     366.227     151.032
      -9.537     244.167     590.044     893.723     719.697     213.251     370.241       4.469     480.754     181.630
     109.679     226.413     732.634    1060.653     711.090     165.612     415.330      60.089     660.511     242.621
     -96.937     415.885     757.631     776.660     715.666     405.793     390.348     336.757     433.274      65.746
      23.970     243.181     703.348     748.776     769.475      71.160     344.804       5.116     547.888    -165.514
     -15.079     289.995     636.285     827.583     782.194     357.930     369.076    -176.249     378.603    -147.559
     -59.967     424.857     456.317     865.339     721.701     410.687     360.520     136.728     596.184      18.493
     167.961     382.167     713.246     864.657     784.017     238.261     388.454     136.048     505.721    -110.957
     153.786     530.150     765.335     553.381     685.378     371.801     366.763     280.806     448.069     -34.470
     131.957     419.388     563.656     853.927     678.490     244.147     354.540      40.619     458.846    -143.695
     -81.796     323.616     665.212     960.809     808.974     164.467     424.837     169.323     630.267    -124.297
     184.343     155.051     734.193     796.606     711.645     257.262     370.190     227.856     368.059     -24.131
    -137.517     510.702     594.265     665.033     806.125     163.465     389.456     166.256     583.564      96.171
     101.989     102.651     820.153     836.426     767.896      90.209     361.729     754.075     516.828      20.047
      55.781     445.395     637.022     874.326     744.218     192.005     407.571     -34.806     525.895      33.774
      44.371     482.487     569.064     754.143     741.849     359.155     381.460     318.974     705.498    -117.911
      18.824     550.358     750.716    1018.740     699.161     204.199     383.632     -96.074     317.462     -93.421
     -71.769     213.931     658.992     600.316     748.381     130.695     359.816      94.424     446.054     215.202
      -7.164     389.038     717.083     979.740     762.936     297.081     340.163     166.986     564.729      80.182
     -96.659     229.187     769.361     907.704     778.068     414.618     402.813     455.962     543.296     -51.388
     140.543     366.827     594.531     428.027     721.324     271.665     367.198     410.594     399.203     237.690
      16.042     147.074     689.396     848.128     776.377     192.219     402.615      94.531     805.218     -68.956
     -42.930     361.071     688.509     954.791     716.668     208.252     404.666     165.895     464.959    -114.989
     -50.586     404.121     691.806     770.437     738.440     -65.729     381.282     248.840     696.995     -86.528
    -132.830     305.439     597.123     712.123     736.597     241.309     344.009     202.250     631.956     101.075
     179.726     227.630     696.457     732.097     735.602     226.597     312.900     -13.295     650.971      -2.322
     205.618      90.941     665.021     892.823     817.699     236.116     372.394     284.178     678.300     -73.722
    -172.027      72.866     670.783     990.034     704.623     107.816     370.341     264.424     457.518    -119.335
     276.294     454.099     609.594     900.462     705.641     236.979     399.743     238.060     411.527      83.194
       0.206     460.599     725.392     654.274     722.560      39.040     334.353     473.283     448.640      41.649
      68.456     290.475     726.737     807.617     742.028     122.209     364.081      65.667     592.602      13.689
    -101.258     419.887     698.271     690.684     738.018     174.781     379.193     278.840     501.342    -142.742
     -19.562     220.392     562.065     916.420     756.083     247.666     347.513     340.428     525.004      25.722
     115.866     373.793     709.406     902.658     744.783     -25.638     397.309     -30.837     412.999     -69.514
    -150.267     306.202     629.732    1050.683     680.495     248.375     356.899      85.329     379.706    -107.701
     -55.966     338.956     598.625     928.133     742.332      64.800     393.580     -65.565     567.416     236.723
     -25.552     266.468     677.175     803.884     697.064     153.618     371.950     165.924     616.771     133.215
     -23.505     495.908     751.411     750.456     732.092     182.508     378.745     361.458     374.417      -7.638
    -298.637     368.894     765.141     697.963     710.491     218.545     377.518     334.675     504.978     -39.238
      97.543     427.144     643.330     480.447     688.745     270.778     409.430     176.064     535.814     105.743
      24.758     542.845     743.919     707.801     776.933     283.283     364.990     238.640     655.253    -157.704
    -220.011     247.410     695.781     775.639     674.467      54.566     367.367     511.032     492.026      -1.318
       4.676     269.480     581.927     846.541     730.943     111.461     400.970      68.536     578.736      -5.849
    -123.493     397.502     650.314     760.223     722.873     140.506     379.702      66.182     671.424       4.226
    -138.058     604.891     641.716     728.997     709.175     221.020     407.171     452.574     837.428      80.311
     249.199     305.426     654.453     705.680     759.516     283.150     353.788      58.526     621.486     151.365
      61.413     403.178     649.312     950.573     706.867     322.594     371.533     278.791     325.739      17.851
     -63.638     182.490     736.466     849.134     757.289      82.007     326.440     389.918     432.415      -5.543
    -148.912     193.570     773.949     899.436     691.718     270.810     377.834     103.982     374.065    -103.824
      64.488     214.720     579.562     629.311     721.029     102.629     369.360     432.545     547.901     207.656
      85.508     156.823     557.818     607.626     715.460     299.730     360.525     336.798     557.758      62.882
      93.381     288.538     604.736     666.156     802.797     158.141     347.928     322.862     550.617      99.260
    -117.325     156.474     842.747     862.198     729.271     242.874     395.075     -44.915     328.028      33.346
      25.118     348.465     741.355     848.715     746.026     220.636     318.013     171.319     519.039    -192.251
     115.461      92.198     752.720     920.299     699.909     362.857     400.867     502.224     662.625     162.240
     -56.557     432.862     612.117     454.120     742.230     286.118     389.908     479.575     159.514     159.665
     -94.354     268.971     578.163     509.585     720.933     186.851     377.030     266.548     603.068     -17.314
      81.264     463.000     594.756     741.162     757.115     125.767     407.680     285.516     773.246     -21.042
     160.512     303.246     682.992     846.930     752.605     190.212     343.862      32.844     398.519    -121.682
     -69.458     119.875     733.796     877.981     676.885     183.678     342.473     309.433     709.821      41.566
      45.350     -29.059     830.668     762.858     854.667      16.163     394.795      84.548     393.610     201.751
     249.563     195.301     774.569     874.963     717.829     386.713     354.777      88.701     448.153      65.993
     214.747     463.532     713.511     714.523     726.916     318.420     386.805    -164.016     291.516      -3.940
      17.433     427.674     627.799     545.805     818.224     291.527     365.758     368.351     566.700     139.855
     332.151     153.957     672.017     457.269     743.598     472.534     398.207      50.535     672.880     114.429
     -93.572     140.262     806.088     666.137     798.751     213.960     359.301     378.513     465.981     -46.685
      42.215     450.986     495.812     542.281     762.722     315.187     354.708     269.158     717.229      89.432
     152.867     494.003     744.585     710.683     749.513     130.063     372.553     205.665     578.404     -10.745
      61.556     528.666     608.887     588.198     695.480     213.258     377.434    -156.725     579.522     -64.716
     -20.065     342.059     610.462     843.737     738.196     146.909     380.894     141.027     628.632      54.906
     211.313     428.094     819.537     713.912     764.794     153.660     375.888     370.214     584.265      23.091
    -100.140     370.706     620.238     669.248     692.992     406.325     366.697      69.912     490.956      37.922
      19.743     375.127     567.372     661.007     718.762     271.234     353.273     132.441     675.195     -82.896
      -7.977     233.667     601.048     933.576     731.626     184.002     350.723     292.462      93.249    -199.247
     194.702      88.193     654.406     533.382     755.532     128.105     362.637      23.864     635.193      98.549
      -0.874     425.302     629.636     756.615     767.646      18.606     376.695     143.132     668.764      15.889
     103.511     187.433     658.451     694.269     713.774     150.791     354.541     524.090     531.632     212.858
     -81.547     140.259     781.388     791.923     813.354     238.791     326.020     298.963     491.123      83.907
     197.187     347.747     598.901     689.547     790.338     341.419     340.243     -78.156     371.344      13.918
      89.745     255.608     833.432     913.347     768.759     105.198     363.724     184.147     685.841      -5.837
      34.786     374.783     606.989     837.961     696.440     159.789     334.831     481.914      26.541      -5.411
    -184.443     455.720     733.993     695.086     748.013     181.415     339.226     -37.637     417.773     -82.764
      30.527     310.260     718.622    1041.990     742.497     316.825     359.233     285.022     387.114      21.800
     -72.092     347.761     679.147     971.211     715.828     158.233     366.802     423.729     459.341     -48.624
     -55.039     317.257     630.320     643.251     674.809     350.518     352.415      15.964     368.205      91.517
      59.259     417.685     693.403     864.572     719.171     165.920     365.301     415.798     402.933    -120.586
       3.800     152.376     718.179     850.571     757.574     186.281     407.825     333.762     634.455     -22.671
    -162.112     261.925     610.850     751.274     723.090      99.084     365.600     204.027     755.036      68.708
    -109.364     403.533     730.213     996.290     732.656     128.273     353.981     304.283     688.248     142.445
     118.433     322.254     797.168     938.555     730.936     232.914     366.233     -57.736     427.324     -45.692
     -64.107     408.924     551.702     754.343     785.527     320.403     377.001     279.727     650.453     108.805
    -151.909     515.823     654.170     653.445     697.434      91.304     385.354     203.257     493.213      64.703
     -48.522     145.353     625.960     694.599     776.804     402.803     370.419      61.305     432.291      -6.790
      76.587     481.221     552.195     717.111     739.998     382.576     323.986     111.304     950.529     163.933
      23.154     174.963     668.542     745.481     749.969     394.640     346.577     278.889     749.426     278.332
     -38.261     133.109     660.846     558.772     708.963     154.968     341.430     430.683     185.160      24.909
      -2.987     307.101     809.789     884.648     720.831      31.094     379.865     235.288     480.964     228.190
    -175.124     466.616     768.298     640.471     750.318     334.570     354.446     545.437     539.985     206.056
    -145.926     219.974     708.967     814.829     732.780     147.749     383.900     526.571     653.591     -90.028
     293.083     389.373     639.703     904.737     713.114     214.816     421.590     472.937     339.122      49.746
     334.580     253.398     681.371     907.120     730.788     105.268     353.123    -125.137     562.092     133.919
      58.804     195.675     689.922    1090.150     768.859     302.491     356.298     215.607     411.973     105.453
      49.357      53.700     607.745     670.865     720.572     400.771     374.384    -156.245     799.754      27.277
      -9.895     336.020     621.426     648.703     753.033     214.306     421.768     145.904     359.980    -129.903
     -78.384     326.904     672.714     859.432     705.833     217.599     340.048     -31.429     340.457      75.239
     -92.064     473.040     691.140     836.563     724.395     236.487     345.450      32.125     430.572       1.084
     245.110     442.946     665.705     710.844     797.038     129.495     395.884     214.600     331.143       4.270
     -61.366     365.831     693.698     827.627     711.736     263.086     358.131     114.772     769.467     -83.556
    -175.242     294.428     707.807     678.753     726.781     429.441     375.843     352.005     703.246     -16.455
     -62.128     165.651     686.161     681.623     716.349     270.157     350.451     226.011     486.838    -125.771
     -15.038     229.149     634.196     597.805     754.127      43.423     314.341     540.924     521.192      51.676
      62.490     417.944     589.957     749.049     752.961     257.131     399.220     447.579     695.384      -7.039
    -171.585     302.435     708.187     670.586     771.775     203.576     385.912     400.262     587.654     -26.873
      91.263     259.912     751.326     976.914     731.105     191.058     377.811     227.089     508.684      49.720
       2.970     559.944     634.951     601.395     698.626     203.748     380.314     180.098     410.376     -99.074
    -267.627     311.966     717.756     639.032     700.791     209.817     388.455      36.025     427.329     224.257
     142.329     517.263     574.409     919.230     789.775     387.774     363.396     258.714     588.585     -71.100
     147.267     175.464     674.826     663.065     738.320     339.706     384.811     371.658     560.684     -81.625
    -187.472     323.301     622.750     588.862     743.136     165.322     428.759     608.181     219.973    -179.508
      -6.009     363.771     404.609     829.131     738.236     330.973     368.803     151.611     371.571     -33.118
     198.415     261.107     689.560     684.398     746.612     173.720     345.640     166.258     257.631      35.960
      53.858     361.405     742.770     819.896     759.994     177.231     379.780     312.891     917.002      37.297
     106.820     219.472     690.604     911.207     715.769     230.699     320.376     130.875     417.109     -69.882
    -100.075     380.727     658.157     873.255     709.702     253.364     362.931     307.191     595.572      10.080
     158.375     212.346     741.580     919.010     724.706     141.731     368.597     -66.482     602.693      66.685
      80.058     400.133     748.271     530.525     721.745     314.722     382.340     276.939     566.854       0.767
      61.133     551.736     665.096     697.707     719.585     450.895     323.530    -228.799     465.305     -63.481
     264.714     537.929     632.208     847.794     742.383     116.573     386.706     417.550     389.450      18.575
     -22.641     150.943     642.980     808.849     748.820     211.821     410.527     335.865     365.842     -77.165
    -116.853     323.120     722.761     682.569     765.150     373.243     317.374    -158.282     716.690     -41.304
    -124.306     342.087     711.868     735.803     737.297     363.291     362.498       4.297     420.417      50.869
     221.784     141.673     561.791    1076.905     762.843     391.562     352.010     -68.483     495.085    -160.658
     123.193     298.948     676.097     723.594     723.005     383.004     338.961     180.561     752.138      30.680
     207.951     268.336     590.254     573.559     715.739     222.392     372.201     274.362     499.514     -87.706
     165.992     347.743     591.585     944.026     727.566     272.761     397.883     -41.240     511.494     -35.845
     -96.273     345.049     640.434     803.897     747.849     191.947     358.231     449.539     425.922      99.955
      25.351     190.643     647.001     670.815     712.089     239.180     335.762     117.737     604.313     -21.620
     -82.597     253.066     809.404     827.413     747.369      -1.660     394.138     439.401     682.138      -8.973
      56.485     355.417     694.253     805.628     704.767      63.357     378.097      59.550     620.944      -0.999
    -186.032     258.755     715.774     562.162     782.921     263.926     380.776     375.224     659.352    -134.731
      54.357     245.843     703.220     718.944     713.675     235.566     341.071     321.187     284.790     -77.885
     -64.158     210.994     686.568     669.128     706.517     197.977     381.189     297.021     587.142    -212.994
     311.771     493.780     735.046     848.108     695.532     303.535     367.399     200.976     487.643    -130.280
     -48.096     461.291     724.578     750.093     781.565     219.307     362.537     -43.880     529.563      20.418
     -10.771     451.244     536.992     715.344     761.087     231.125     354.139     109.921     537.153      95.801
     -76.072     348.381     627.277     867.601     768.553     288.414     403.955     132.238     407.794     -26.987
     -38.369     438.014     730.374     858.079     703.394     433.648     342.959     318.778     384.053     -35.724
     -86.650     208.164     544.458     732.542     778.802     371.173     378.468     215.899     625.961     -29.620
    -115.142     765.603     811.207     648.512     802.196     260.204     395.121     228.431     781.784     -70.395
     -74.547     117.950     766.721     647.149     689.784     236.256     328.634     270.303     428.597     -84.834
      37.921     303.103     543.713     968.070     784.372     351.389     357.518     104.241     306.771       4.289
     182.976     397.362     656.007     788.635     754.347     232.543     337.530     283.626     673.949      78.936
      49.736     439.399     640.340     716.636     737.764     253.854     381.535     165.014     263.322     128.949
     -27.051     137.893     811.839     752.009     743.909     364.423     346.397     137.247     587.579       7.835
    -147.000     482.461     536.450     673.826     768.010     122.322     367.115     422.301     194.280      53.395
      20.604     227.380     609.261     487.007     742.998     127.554     370.315     -13.652     589.066     -19.916
    -212.032     293.603     764.137     937.998     778.666     160.196     369.447     263.283     597.767      94.842
      32.425     268.630     588.927     687.482     789.508     261.709     393.489     172.822     521.170     177.454
     -85.779     185.437     699.637     967.655     766.387     275.234     413.041     385.018     524.192     -17.066
      44.019     325.426     805.852     776.343     790.071      94.834     395.541     408.323     633.619       7.094
    -165.089     279.348     659.370     631.642     713.298     287.222     380.452      37.960     576.545     250.026
      45.881     474.969     602.978     742.087     738.887      93.958     369.672     221.727     668.126    -154.575
      27.649     187.957     752.566     782.811     710.916     259.559     356.182     115.583     619.077     -26.676
    -132.260     425.569     566.693     718.050     778.627     196.405     376.222     198.919     757.485     100.945
    -114.507     318.434     758.610     715.085     763.308      74.279     373.810     243.889     237.602     -38.084
     108.070     340.642     664.378     690.076     795.008     184.087     382.229     134.517     609.193    -100.486
      24.254     308.590     727.591     817.318     771.702     212.371     380.514     174.197     334.301     138.287
     208.898     240.565     585.771     457.464     754.143     287.403     346.270    -117.184     462.231     104.349
     190.670     355.144     555.103     771.048     750.316     173.292     357.316      37.541     628.903      13.801
      80.458     350.449     675.975     679.248     721.071     158.305     336.308     -15.923     522.822      10.309
       6.221     256.096     724.986    1053.005     632.417     244.590     369.843     287.598     565.914      71.395
     152.359     349.299     593.919     832.458     715.287     154.052     354.775     255.890     231.897     -81.518
     -30.687     392.690     584.918     739.943     733.072      71.045     379.049     118.125     509.499      97.348
     168.197     391.625     698.684     875.707     732.792     278.884     350.357     391.947     660.459      30.506
      12.611     311.783     673.417     820.043     748.089      76.277     393.182     208.330     450.996     143.737
     104.548     518.910     656.531     719.392     760.577     263.874     332.627     151.600     303.680    -209.094
     135.870     600.937     686.554    1044.790     721.568     191.896     365.077     217.647     566.248      35.723
     140.298     380.772     643.409    1119.113     738.002     124.325     359.914     503.921     347.394      41.776
       9.692     246.145     695.734     788.688     730.010     199.048     376.244     140.255     298.826     -13.013
     294.331     129.443     677.175     922.279     707.817     276.193     356.078     -25.702     498.291     -17.751
      85.577     368.004     799.956     796.126     728.166     255.856     393.150     210.252     551.933     116.163
    -124.449     421.557     640.717     426.171     772.512     138.010     407.684     417.214     399.034     210.035
    -117.068     310.316     562.887     875.029     754.632     256.184     407.391     259.547     580.618     -97.780
    -215.649     307.064     756.874     753.520     718.090     194.857     378.115     249.103     415.960      89.135
     139.518     313.629     659.928     857.787     729.549     261.107     340.269      45.396     549.526    -149.806
     230.847     251.193     635.877     913.877     739.667      20.462     390.710     314.467     338.039     207.402
       0.924     155.687     746.340     703.569     692.695     302.821     377.316    -110.464     845.164       8.291
     -74.495     361.220     673.583     929.520     772.824     189.066     370.435     293.314     530.745     186.901
     -79.600      87.574     702.662     818.121     750.481     181.321     364.025     -70.229     582.560      82.514
    -180.241     426.395     776.962     763.185     737.901     288.162     360.107      65.563     483.159      53.872
     -43.371     257.628     582.343     862.784     793.857     195.123     327.083     -32.349     597.911      12.228
     -19.090     252.797     624.864     792.367     727.074     201.504     343.923     109.598     486.930      -6.927
      24.044     196.238     787.548     646.679     726.737     357.033     314.861     256.595     500.835    -119.527
    -166.007     333.656     739.323     621.513     735.007     187.423     392.269     369.599     391.939     143.992
    -117.399     335.246     537.026     858.321     725.547     105.695     362.675     356.150     205.438     -28.110
     -17.132     374.771     718.651     572.681     720.719     121.356     384.052     113.091     370.712     -65.865
     -56.440     325.906     763.019     863.227     710.542     112.041     375.171     449.212     394.017      54.265
      99.499     219.453     666.419     897.809     704.408     252.183     350.014     190.769     286.177     113.374
      29.749     291.013     718.966     907.231     744.049     375.015     333.223     432.214     702.167      79.432
      34.510     223.694     619.781     721.094     740.918     406.434     370.825      90.523     383.339      26.306
     100.766     439.819     682.257     688.032     792.168     145.444     348.580     461.995     779.131      42.705
     -49.457     483.493     536.668     934.716     678.076     256.052     336.500     199.236     204.532      31.527
     -67.145     356.647     676.339     794.171     788.707      79.948     359.663     408.114     494.900     148.406
     -56.596     475.388     693.613     963.221     726.423      67.284     408.270     360.145     466.622      59.767
     -25.967     305.287     664.570     916.962     741.366       9.460     384.872     196.953     582.694      16.002
     149.390     177.585     725.849     883.574     760.462     141.601     359.426     150.808     675.420     -81.038
      74.425     240.727     714.398    1024.326     771.961     117.824     369.696     375.399     551.727      10.026
      46.306     207.016     685.651     607.475     753.711     369.785     367.292       6.690     660.440      92.224
    -102.625     404.730     677.966     918.405     701.342     142.941     375.679      11.241     189.865     -27.399
     -43.596     512.362     625.256     664.994     758.624     289.756     412.898     163.483     482.148      93.646
     112.256     284.152     640.257     647.106     761.514      71.201     369.352     491.227     641.204     -42.577
     -47.721     437.751     766.519     714.022     832.260      63.798     370.547     133.110     147.923     -35.632
      75.526     493.502     715.240     850.840     808.797     348.382     332.807      84.606     425.076     183.387
      23.148     511.591     609.439    1020.436     722.622      66.052     361.294     446.429     480.227     135.444
    -199.783     446.989     690.007     674.082     702.157     286.218     368.176     240.800     408.279      91.989
      47.290     347.518     651.824     825.237     714.484     282.833     348.514     266.891     269.497      56.089
      70.323     468.026     703.388     738.635     753.094     237.410     343.678     152.787     537.062    -123.208
     -11.712     405.850     756.318     792.635     746.639     136.186     402.173     199.137     755.877     -46.694
    -256.108     314.094     753.632     873.705     754.586     126.202     375.260     410.398     550.318     -52.026
    -188.132     512.918     689.895     709.379     754.732     159.228     329.609     240.418     755.538     238.139
     -37.938     156.780     658.725     774.044     672.411     272.609     399.945     -60.283     196.318      38.899
      95.117     391.795     687.543     776.865     745.496     136.193     345.410     -99.044     520.152     106.885
      93.090     411.562     651.603     734.175     755.484      -2.614     366.765     313.155     191.804    -135.167
    -170.176     136.534     715.395     854.202     681.902     318.843     366.875      88.373     704.872     149.991
     134.413     348.177     589.532     638.343     769.331     127.422     327.411     656.355     793.219      10.759
     148.065     214.214     652.136     913.944     718.199     199.940     351.826     200.945     832.763    -156.330
    -117.361     319.791     779.594     740.063     701.492     250.305     381.754     217.400     552.641     -43.283
     -76.596     399.815     647.639     770.869     747.371     326.295     378.491       6.370     730.873      -0.729
      64.904     367.225     625.691     790.400     716.879     388.501     357.464     271.629     414.950     -48.856
     -32.883     332.112     728.992     858.987     727.534     356.164     419.283       4.651     601.328     250.128
     -78.062     334.898     516.824     934.005     771.296     229.910     377.163     -23.622     312.668      57.097
    -110.082     440.558     588.152     488.652     731.162     195.032     388.151     255.695     498.669     -67.771
     136.096     285.381     715.560     811.634     738.291     332.715     369.634     407.674     274.521    -158.778
    -278.335     426.077     711.676     911.168     696.907     304.149     367.123     113.972     264.712     -93.170
     168.469     269.445     740.026     766.126     722.764     292.722     366.915     478.094     296.215     -20.067
     -54.533     234.824     735.375     818.622     769.187     215.570     354.922     217.775     741.621     -22.006
     299.378     542.353     720.403     708.725     787.164     331.113     401.214     273.138     328.862      26.373
      71.377      99.814     684.039     860.150     731.013     152.519     354.658     239.396     479.944    -161.574
      91.532     180.941     701.408     843.249     761.761     409.900     371.539     440.880     611.735      14.724
     123.856     226.812     680.141     892.449     781.728     307.210     359.178       1.894     164.665     -32.104
     213.771     272.401     809.005     910.887     787.603     151.358     361.766     281.561     529.403      19.942
     -69.870     258.948     748.359     787.372     711.357     108.116     399.128     212.585     563.434      24.918
     -26.231     344.375     625.471     738.236     742.029     252.063     341.216     -59.908     763.063     -77.341
     -97.688     382.978     601.973    1197.606     773.721     138.810     375.253     421.831     695.540     -15.893
     114.517     210.093     715.648     845.110     832.726     304.484     356.206     328.015     482.111      66.750
     -42.200     473.474     703.232     684.410     738.506      44.358     367.164      61.434     541.603      10.203
       0.346     418.447     642.339     881.845     772.005      83.956     363.164      21.052     482.763     220.401
      49.990     327.431     706.078     654.096     759.025     378.789     387.871     510.785     273.785      40.859
      86.391     197.476     748.441     973.513     734.501     102.571     359.142     -65.954     294.294      95.363
      77.987     397.890     746.079     797.517     730.267     103.029     340.053     343.647     404.830     -97.342
      61.756     533.091     544.963     757.829     764.192     198.643     337.903     -69.816     631.824     113.349
    -150.627     499.137     797.765     700.372     715.177     178.715     364.368     233.972     507.944     -57.698
      72.078     233.687     774.037     763.317     687.426      15.528     390.188       4.790     784.316     -16.341
       5.636     215.006     605.152     693.606     763.118     138.991     348.419     521.549     658.630      34.409
      40.370     391.365     726.906     763.103     704.324     275.736     338.527     474.242     478.613      84.706
     -52.387     331.691     695.524     997.041     747.358     307.600     383.881     181.201     656.259    -167.676
      55.335     433.831     715.264     764.670     775.799     442.628     354.447     238.082     205.126     -73.033
     -37.618     245.735     611.935     841.661     723.283     335.153     368.761      61.493     195.230     130.429
     -89.822     428.176     764.421     942.310     729.973     214.085     354.941     104.127     505.118     -95.944
    -149.040     101.801     565.963     533.635     773.071     303.328     357.713      62.220     430.853      61.796
     -91.780     107.877     578.706     980.270     749.980     316.223     411.157     358.330     412.109      42.417
     128.802     524.655     623.493     863.141     763.228     208.716     358.513     418.699     624.228      67.332
     154.582     358.550     725.378     949.981     731.875      41.024     405.010    -163.483     658.959      45.898
    -256.411     596.559     618.932     671.686     741.340     173.583     395.616    -219.225     435.541      43.226
      -4.461     294.111     646.906     688.655     807.049     242.922     341.218     149.178     723.166      52.015
      17.634     296.835     745.245     768.021     758.560     171.682     342.679     480.571     642.568    -134.521
      -6.063     171.044     642.785     696.951     746.234     163.120     367.625     124.138     523.493     118.859
     230.568     394.009     785.683     893.808     734.895     476.832     376.968     184.472     495.334    -133.527
     157.251     358.568     660.736     845.400     743.603     220.419     353.466    -219.677     765.392     -56.518
    -175.840     353.547     645.763     569.526     766.080     273.520     405.309     167.297     602.297      45.971
      79.638     302.641     727.323     643.950     726.216     300.253     404.641     236.030     128.124     -21.897
     -45.909     296.350     667.788     833.725     730.445     116.047     354.509     213.692     257.105      80.530
      48.339     488.887     671.670     711.219     729.996     219.658     362.105     118.424     651.778     -17.924
     -47.238     371.378     794.136     807.631     722.438     158.063     356.511     148.730     467.323      14.954
    -279.370     410.062     710.968     817.541     744.564     291.936     387.416     -53.171     898.246     -53.905
      75.066     227.437     619.656     461.967     710.459     212.866     338.442     390.779     577.367     138.097
     106.900     197.363     661.252     994.902     735.550     102.642     399.787     167.814     583.983    -208.454
    -102.874     408.946     749.122     996.207     721.437     218.871     351.300      32.207     756.070      60.935
      28.213     344.149     624.831     771.947     714.883     230.331     357.932       4.995     422.978    -158.785
     -27.771     302.065     554.762     794.450     789.111     144.257     357.966     239.625     795.886      27.911
     -17.767     607.177     745.963    1057.067     751.865     388.808     352.618     612.102     810.895     -72.010
     126.945     351.232     763.686     545.530     695.294     137.200     337.980     491.991     480.305     -60.825
     133.021     535.219     643.744     742.302     719.353     316.800     391.916     345.459     552.762      31.267
     -44.890     287.307     691.700    1094.356     729.670     245.172     391.051     115.011     106.016       9.865
       5.243     274.867     706.400     446.122     684.343     261.755     362.864      59.828     289.283    -138.012
     131.702     372.618     699.365     886.313     727.891     183.624     318.169     -10.710     547.994     101.141
    -228.646     299.929     743.106     645.327     727.457     261.558     386.963     344.209     486.895      55.028
     492.529      26.175     609.479     588.909     711.307     276.044     350.432      39.684     632.373     -52.063
     103.137     353.478     710.269     513.033     811.553     288.447     348.166     227.079     463.129     125.114
     -30.732     331.597     707.751     872.755     765.966     234.151     402.842     -61.349     584.936     157.599
    -137.329     189.570     518.152     869.456     734.932     295.648     375.902     130.445     588.322      -4.781
      99.653     237.999     635.460     623.484     700.207      29.630     368.034     374.112     564.616     -80.810
      46.934     267.928     675.275     775.110     763.776     416.291     388.397     -35.059     279.713      12.529
      75.592     335.020     657.345     649.193     780.580     113.625     386.765     566.879     690.977      32.157
     168.923     362.965     761.004     875.288     759.318     302.447     372.399     157.990     568.687      20.339
       3.884     238.105     699.460    1019.411     690.593     131.592     385.010     -62.983     549.412    -120.829
     -75.804     270.113     718.229     770.504     704.539     134.240     369.327     389.612     531.077      56.152
     -87.416     259.538     636.064     859.517     698.168     297.389     370.223      -0.124     566.569     -99.297
     -63.401     294.533     606.122     721.376     748.931     277.994     367.455     125.803     658.204      68.311
     131.259     587.674     832.281     964.561     775.947      72.573     414.899     170.372     374.590       1.851
    -116.757     355.036     626.221     773.218     719.656     105.387     396.560       4.067     514.931      76.787
      99.872     233.993     581.738    1006.831     716.499     268.865     382.645      -0.741     412.725     135.035
      16.815     291.204     655.436    1106.700     729.012     154.674     353.944    -124.624     375.638       9.296
     123.881     201.636     632.589     593.030     813.764     130.516     364.747     114.015     666.063     115.583
     206.706     360.526     684.601     942.478     752.492     152.065     349.152     325.685     189.219     -83.591
     -65.953     222.655     691.380     916.124     683.260     395.960     390.023     389.754     666.174     126.421
      92.764     231.428     728.875     729.836     713.433      33.252     386.249     197.757     453.748     -43.933
    -344.445     658.347     760.145     839.223     723.958     210.090     408.375      83.226     584.550     -31.577
      40.132     274.455     750.909     564.386     753.460       4.850     421.362      -5.214     104.293       1.838
     152.856     389.432     704.411     783.928     780.926     217.296     357.238     488.183     356.623      -8.087
      56.714     295.205     692.169     875.520     705.956     164.634     387.298     386.221     441.398      13.678
     -32.180     552.192     763.423     684.869     704.903     184.002     380.607     211.022     604.528     198.596
    -134.479     451.839     742.059     768.441     703.773     191.359     337.027      64.727     707.064     239.967
     102.110     461.966     678.988     914.627     719.639     216.348     353.055     255.586     716.083      70.163
     -78.506     340.642     763.260     823.286     715.393     187.908     418.687     130.953     284.327     -19.926
    -238.259     372.969     773.418     662.790     786.318     282.521     377.472     101.970     683.711      21.599
    -112.635     368.267     672.768     643.428     741.184     142.512     344.092     124.051     397.164     -33.482
      45.098     389.755     744.615     741.683     670.382      78.735     376.517    -137.012     708.293      73.236
       2.679     161.627     686.048     971.604     774.624     303.588     368.395     368.435     606.401      63.952
      51.247     177.378     697.116    1121.208     718.565      73.075     375.727     177.470     619.329     -18.524
    -113.917     559.470     692.938     820.585     751.734     108.868     424.360     171.145     533.273      85.852
    -111.265     608.124     724.019     683.706     681.729     364.922     364.327     435.727     568.852     -58.190
     255.673     429.090     633.028     739.617     758.369     310.871     352.323     -94.666     866.236    -108.085
    -126.136     291.175     604.310     890.355     716.063     477.768     380.150     288.838     743.417       0.451
      65.682     224.761     832.742     926.742     714.954     169.746     398.808     214.933     385.108      18.282
      91.123     480.322     607.782     829.397     718.740     192.450     333.524     -42.320     484.253     -54.083
    -173.001     209.959     673.631     739.092     757.479     198.114     363.593     254.069     741.704     -16.900
      38.504     485.313     693.396     934.275     726.655     316.074     394.567     257.637     197.376     -62.662
    -192.524     515.557     664.434     873.735     718.922     368.924     366.215     385.276     414.236      26.887
     -20.532     424.807     639.795     709.715     711.035     167.782     358.759     231.292     153.096     104.002
     -82.166     288.914     594.634     926.189     727.046     151.775     359.748     316.742     617.405     152.112
      99.139     467.348     761.342     788.020     720.341     145.205     413.720    -186.774     483.589    -115.119
    -177.934     240.101     740.805     546.737     712.150     171.860     374.208      35.129     225.147      21.294
      98.468     691.365     643.507     537.531     719.689     280.414     355.500     207.414     451.885      70.123
     130.278     335.667     588.960     807.105     724.092     266.875     344.181     323.084     506.006     255.027
      69.156      66.071     745.297     629.029     736.695     272.956     396.117     389.451     548.124     274.536
    -171.190     483.690     617.779     553.470     759.099     127.149     315.217      42.175     397.055     176.733
     -75.720     315.231     652.993     711.677     733.378       2.163     374.852     130.214     608.152      10.251
      54.974     347.604     690.381     854.743     706.460     203.729     383.052     583.590     655.234     126.062
      -0.618     447.486     897.943     706.915     737.098     149.749     340.129      93.090     680.069     102.627
    -223.303     489.468     855.585     800.658     715.178     106.465     387.717      27.966     675.940     225.298
     259.610     280.385     631.710     891.925     762.696     186.488     365.701     152.971     434.548      67.343
      74.207     127.424     691.037    1018.520     717.396     285.452     366.651     399.504     676.989      58.575
     110.086     286.990     563.301    1031.602     752.748     212.965     330.079     404.907     549.556    -109.071
      21.621     286.078     641.227     972.552     787.103     147.794     368.876       8.494     679.190     -15.667
     -19.847     359.428     640.526     671.217     717.845     324.228     390.496     107.199     534.707     -94.719
     -98.947     207.822     625.796     595.218     697.569     166.353     365.037     124.031     388.052      77.288
     -47.903     169.804     494.709     616.579     804.692     171.387     390.599     256.316     567.094      13.872
     280.823      86.334     551.468     801.381     686.518     345.660     342.542    -161.277     537.642     200.469
     -68.277     577.882     648.059     724.857     742.117      65.596     380.737     110.073     749.777     -35.461
    -120.938     558.292     682.017     656.298     727.862     143.102     390.250      19.119     340.510     158.766
    -177.626     392.282     584.254    1068.162     744.879     209.412     375.175     -72.506     667.635     119.714
     -84.826     372.669     767.476     812.806     753.535     143.055     390.516      12.565     729.299      29.401
     -22.925     424.322     538.921     643.487     711.620     208.290     353.566    -209.349     347.193      94.974
     -63.897     409.115     606.969     677.966     691.886       3.763     369.693      81.281     314.470      25.154
    -134.332     338.178     835.315     930.065     698.955     259.423     377.104     210.481     608.759       3.639
      50.810      99.886     730.418     856.253     717.146     341.239     401.178     -18.990     200.262      88.455
    -164.764     481.827     674.955    1005.266     772.981     106.608     431.936     361.047     412.105      99.761
       2.570     211.432     698.332     805.890     755.346     239.844     354.306     244.866     608.162     -57.607
      -0.997     413.938     701.807     938.179     712.902     360.477     384.562     207.450     592.695     105.908
     139.601     138.573     598.382     671.490     804.198     264.917     333.927     246.717     621.578    -139.066
    -113.285     581.913     656.548     969.115     672.285     211.550     368.665      68.793     644.245    -134.365
    -289.375     313.861     670.705     549.537     763.249      80.779     348.045     -43.442     190.594    -140.612
    -195.610     184.561     646.520     878.840     722.018     331.332     328.964      91.688     754.805       1.806
     241.064      21.043     667.417     918.480     766.369     237.961     354.452     277.782     456.885     -51.284
      80.231     246.506     606.134     625.244     734.244     215.187     365.641     234.170     772.618      -4.408
     215.906     476.600     607.124     897.544     691.795     293.822     351.094     156.961     694.701     -82.885
     161.972     464.402     756.934     609.142     723.321     402.699     379.843     281.195     583.891       5.113
      23.004     454.613     717.031     733.193     740.586     199.284     310.219     260.080     192.342     141.854
    -271.301     446.858     781.134     761.544     733.368     254.979     371.707     284.476     631.095      84.196
     167.440     498.796     687.425     926.146     735.244     225.287     381.037     -18.128     673.560     160.402
      38.215     380.603     661.923     714.976     745.433     243.664     322.360     339.539     450.128     -71.732
    -219.331     436.277     591.485     902.477     671.887     153.189     368.582     319.092     710.104     -40.375
     130.240     433.620     640.914     798.902     767.230     385.962     385.894     210.457     376.045     -62.733
      22.155     255.987     683.887     699.627     741.002     117.703     356.246     -52.558     619.351      52.467
    -217.395     215.667     777.844     951.834     762.170     227.338     356.445     393.563     624.655     -77.030
     -27.496     400.550     708.473     776.502     766.027     151.578     340.987     120.739     551.105      25.533
      71.944     130.398     749.953     761.662     816.423     235.012     358.585     181.131     554.924    -195.302
      17.775     325.353     708.600     745.448     761.701      78.131     370.248     299.349     423.543     -20.112
      71.594     507.801     684.073     630.814     735.037      70.639     403.308     308.000     467.464    -106.018
      62.548     258.146     681.974     653.821     770.742     307.786     377.410     254.541     476.003     -67.812
     -12.382     131.248     814.073     820.411     671.370     209.343     355.988     137.844     470.975      37.101
    -197.918     375.820     737.814     802.636     753.516     235.384     386.911     141.478     393.258    -102.059
     170.914     468.801     698.513     657.351     757.984     304.756     382.006     355.327     902.594      76.023
    -107.933     394.315     715.752     844.609     704.062      32.376     370.243     187.636     475.468      11.912
     141.915     339.060     731.867     690.082     777.903     143.464     383.841     155.245     615.498      57.672
      24.879     395.962     721.130     734.958     732.301     205.877     319.156     258.106     408.326      62.507
      42.511     120.258     727.517     771.126     707.741     313.845     363.981     186.987     747.922      52.759
     -22.176     197.579     725.558     612.401     658.565     246.505     366.824     449.385     627.241     238.270
     -43.291      94.405     652.910     670.548     730.551     457.977     380.809     177.501     612.176      19.094
     -66.701     475.915     654.759     731.126     736.870     280.360     365.105     513.233     458.533     139.122
     -21.816     186.429     623.129     923.575     784.246     381.653     331.594     136.761     460.109     126.543
      11.578     531.589     736.108     667.850     752.890     222.876     404.114     155.513     528.330      32.299
      42.098     408.164     627.302     914.502     782.126     375.651     342.674     334.328     322.170     -12.124
     -26.448     209.310     780.328     846.567     665.261     261.712     351.570     184.047     390.162      -6.606
     318.109     631.744     654.931     763.742     678.491     243.023     386.527     -31.022     512.414     -79.708
      40.461     272.214     722.949     708.468     742.286     155.909     361.934     248.590     588.182      96.383
      89.132     469.767     669.799     875.376     717.135     264.834     377.506     366.464     435.522      24.842
    -192.444     385.092     749.143     915.929     708.714     236.855     378.524     335.242     628.786     -31.191
     -50.251     420.819     629.673     595.546     733.445     271.893     401.458      86.377     333.387    -153.057
     -31.420     255.980     623.429     797.184     701.134     233.212     368.077     208.398     522.302     -54.270
      57.219     238.180     566.259     754.320     716.031      26.385     380.337     194.148     405.741      40.555
     -10.644     310.224     604.481     664.128     650.346     326.936     341.154     432.655     449.313      64.613
     183.504     590.154     742.672     710.357     737.820     186.870     369.840     104.165     598.082      45.391
     -37.596     231.844     752.839     745.850     746.416     -11.867     386.750     269.305     525.740    -173.111
      70.972     488.298     793.128     802.434     665.263     148.675     355.576      58.184     527.044      13.058
    -109.352     336.772     547.036     927.328     727.980     302.004     314.304      46.957     293.077     -21.646
      66.413     355.192     726.996     655.938     747.725     381.267     330.933     284.863     293.482     -28.534
    -107.248     234.838     618.891     843.632     761.851     251.343     406.615     187.923     428.858     167.557
     106.085     370.549     574.193     756.576     717.620     100.712     330.663      41.767     596.868     -40.437
      44.758     343.410     650.540     753.224     647.958     119.338     374.448     150.162     608.524     -22.832
    -139.131     815.861     756.691     704.431     756.648     211.727     332.746     397.129     484.217      22.334
    -101.806     370.574     662.283    1034.708     719.700     301.950     350.735     222.228     646.803     119.614
      12.298     482.345     706.864     680.202     709.812     284.828     356.943      29.527     374.125     -40.370
    -220.865     297.942     759.436     691.344     701.543     168.016     383.765     498.534     361.284      59.260
      95.249      11.156     692.833     835.315     707.303      68.256     363.725     153.778      18.608      55.676
     122.948     375.986     802.998     844.973     747.701     208.228     385.013     -25.668     653.118     106.137
      44.391     326.210     548.833     792.619     721.746     316.466     365.566      71.567     367.681     -14.049
     111.037     430.178     556.449     836.333     707.283     205.788     395.614     293.515     527.593      35.769
    -153.039     521.234     597.808     748.118     701.921      63.224     390.720     155.457     466.707      28.039
     301.119     372.409     692.910     932.853     715.783     105.629     344.208      73.783     527.591      11.569
       8.521     131.485     608.456     731.629     748.375     278.357     370.082     145.511     903.671      62.141
     -62.247     415.280     508.393     857.574     714.670     200.074     382.986     548.237     473.743    -100.831
       0.348     369.761     545.185     439.033     741.691     178.494     343.837     108.940     798.500     -78.455
      30.269     262.038     747.250     566.802     740.742     226.472     351.471     276.220     599.468      71.946
     131.250     441.175     700.566     697.609     745.428     331.597     380.527      72.817     420.153      96.779
      88.660     129.953     689.361    1044.385     791.717     149.056     343.489     443.855     196.395     112.484
      79.646     162.216     608.182     828.481     778.605     271.070     353.281     102.467     633.165      -3.323
      41.616     257.169     660.042     816.540     714.171     235.721     369.507     404.474     174.867     -37.863
     -43.909     473.820     621.198     844.447     697.111     165.479     400.833     772.985     509.750      64.910
     -39.355     188.984     696.092     828.709     753.140     295.357     353.272     171.555     512.833     -26.490
     -16.341     161.399     720.327    1103.965     750.183     280.684     356.318     416.784     437.095     -49.962
     146.844     185.382     574.739     848.502     749.652     186.738     394.909    -300.547     580.929      34.591
    -280.856     310.026     723.508     890.804     701.333     192.783     390.878     320.093     666.251     108.132
     -64.490     316.713     654.033     832.909     682.289     123.210     366.980     185.143     769.298     141.952
      64.660     444.182     717.448     685.644     739.487     239.611     358.416     462.990     491.591      62.189
      57.600     321.823     785.173     905.078     765.415     186.750     350.653      59.860     314.751     224.141
    -140.284     456.195     755.952     577.121     674.364     233.782     374.950     461.966     364.254    -184.585
      78.949     455.694     673.710     844.938     735.570     302.059     389.036     282.398     423.095     101.763
    -168.712     150.773     618.072     832.556     700.115     347.055     375.068     120.838     347.716      47.254
     195.543     173.439     551.870     772.849     748.873     283.431     356.557    -209.191     365.511    -189.226
      69.206     261.827     648.786     912.652     763.448      85.903     340.217     281.655     380.734    -183.254
     161.026     352.708     686.040     928.517     781.352     233.294     341.493     -21.088     306.444      30.714
    -101.294     278.509     652.989     985.064     739.449     129.393     359.772     185.506     368.433     -97.484
    -169.954     283.967     666.855     895.742     715.906      23.173     326.830     401.248     799.293      -9.693
    -121.541     376.110     557.916     740.290     757.049     128.668     376.376     664.346     398.224     -83.546
    -438.121     334.640     715.870     713.642     701.879     242.763     411.526      -4.921     459.901     -46.188
     229.559     411.399     669.634    1093.097     748.660     275.853     358.261       2.305     566.254      62.308
     156.493     398.941     664.859     752.195     746.267     136.659     353.134     343.623     734.774     -20.092
     -65.400     311.669     852.986    1005.365     725.530     101.556     384.067      90.144     663.990    -133.849
    -206.030     681.261     588.117     826.665     739.392     219.302     385.895      91.869     447.447    -104.535
      35.100     372.046     721.960     815.566     778.549     211.842     366.862     327.875     193.717     -99.426
     247.586     374.039     707.559     802.931     801.323     130.721     350.605     116.137     518.325       4.232
     309.553     179.463     654.707     858.856     784.178     374.102     352.004     347.506     519.451      -3.947
      25.724     216.266     617.155     742.984     748.937     227.895     389.669     350.049     502.063    -141.027
      27.298     196.242     652.571     837.335     729.439     335.888     339.893      12.186     467.367     -27.753
     112.766     -40.686     685.768     878.592     739.742     177.949     416.635     133.671     524.995    -135.199
     137.065     450.052     656.661     775.711     740.056     131.315     378.903     119.619     379.984     -45.427
     110.026     173.485     692.712     942.804     742.068     280.705     380.779      96.370     377.015    -140.129
      30.791     479.683     749.293     690.476     716.806     129.721     363.243      -9.742     671.228      92.061
     -35.393     244.779     673.224    1090.886     749.854     227.620     337.106     166.386     450.051     151.560
    -176.928     226.057     640.682     837.400     698.500     247.158     332.305     372.480     445.544      10.657
     -41.670     401.056     692.992     806.229     700.162     244.863     376.873     378.355     280.119     -54.536
     284.164     505.372     688.120     539.321     760.789     141.738     349.863      13.041     668.538       3.982
     -56.528     503.692     586.559    1108.821     749.652     368.158     372.051     348.832     268.560      45.898
     118.433     106.640     712.749     835.707     811.939     342.904     371.973     409.862     479.327      20.238
      40.336     246.519     658.874     593.667     729.544     250.601     373.355     222.100     279.745     -42.842
      34.309     351.101     707.311     814.465     771.935     347.094     330.119      67.998     482.603     -98.858
     -49.086     120.517     622.658     942.043     760.981     153.700     399.303      63.485     466.567     -11.988
     253.005     333.306     704.453     874.514     769.570     235.019     398.394      75.478     482.263       9.208
     -38.058     587.066     641.162     626.388     753.066      46.073     379.658     322.624     518.543    -136.320
     161.144     303.637     627.579     826.617     775.171     238.321     359.640      42.710     781.854     296.158
    -130.601      74.946     734.021     889.787     715.497     149.168     405.003    -188.674     563.429    -128.827
      83.233     508.295     737.280     711.935     744.670     -13.466     346.401     432.532     520.362     -69.027
    -109.150     197.828     680.251     822.327     728.036      92.621     396.880      72.117     515.563    -156.594
     190.840     169.619     555.742     547.269     729.802     197.080     329.078     331.034     493.759      10.411
      43.973     553.002     758.333     796.353     744.186     297.021     346.022     113.881     496.393      67.604
      73.754     332.232     766.384     563.210     718.790     187.321     369.019     114.032     818.273      84.317
      -8.100     469.326     584.159     781.715     732.375     306.253     359.285     449.053     428.650       0.082
     112.580     414.639     717.925     706.786     703.784     265.458     360.146     369.205     207.644      29.463
      57.153     198.208     747.182     718.427     709.640     380.832     394.240     421.970     509.554     172.094
      63.878     361.130     726.664     792.195     768.454     103.708     372.969     341.782     379.240      62.737
      78.980     352.909     718.364     930.964     775.143     229.665     373.253     216.314     646.532      47.229
     261.514     264.584     604.629     769.441     747.674     132.055     391.875      50.084     377.718      43.653
    -154.123     220.332     685.250     903.627     719.086     241.775     371.784      22.369     334.768      86.721
    -102.696     487.669     665.441     694.998     764.933     257.673     379.414    -156.155     714.403      47.708
      40.603     434.200     668.887     861.939     735.355     292.028     381.235     -72.278     342.514     -48.386
     -86.244     194.420     556.130     578.711     760.465     225.725     395.896     180.863     663.719       9.541
     316.057     550.652     772.804     903.920     752.276     203.302     419.266      39.431     620.835      19.418
     232.501     262.293     672.868    1258.384     689.787     276.324     363.675    -166.747     609.849     132.745
      80.104     551.710     649.955     771.826     774.766     256.348     348.741     238.325     977.371      29.115
     -92.774     218.677     689.537     747.259     706.785     129.504     380.342     372.102     759.075      67.335
      99.075     385.006     740.626     900.485     738.974     315.900     363.522    -122.764     413.384     180.587
      98.807     546.920     637.408     678.128     719.217     158.714     357.335       9.883     154.921    -153.880
     137.942     428.344     699.857     657.877     760.241     316.596     355.573     176.468     577.648       2.836
     -59.514     506.836     549.061     652.837     747.873     155.204     381.714     -47.188     714.446    -119.724
      35.693     289.016     506.670     765.778     741.662      62.926     359.009     -69.648     684.084     -36.549
     -11.474     178.523     707.276     923.077     745.656     241.999     342.813     -90.809     504.834     -63.396
      47.842     264.347     783.564     601.080     736.219     180.679     349.689      89.312     850.595     -23.842
      -1.422     413.305     709.071     648.566     761.728     133.985     360.198     203.361     434.408    -126.801
      73.534     497.402     683.811     868.772     714.144     283.943     352.870     192.312     366.079     -33.796
     -59.365     677.330     671.887     839.730     789.308     308.935     381.050      41.690     386.014     133.650
     231.165     761.826     686.597     924.374     685.508     175.379     377.254     109.025     371.897       2.059
     -68.895     175.762     646.392     686.212     773.105     203.294     376.529     332.623     318.243      51.616
    -134.517     707.810     761.376     610.927     702.949     234.057     413.658      95.316     297.731     -77.393
      63.885     333.184     497.462     864.717     733.735     218.527     400.684     162.340     678.316     117.373
    -123.867     396.657     568.273     512.562     734.256     201.876     361.266     -24.191     509.291     123.137
     -74.723     545.679     602.237     614.478     745.040     137.305     364.996     451.237     818.422       1.627
     240.455     460.493     788.801     859.057     730.696      55.043     386.271     -19.204     264.321    -107.199
      -7.402     157.377     700.079    1008.432     767.182     152.798     381.909     580.791     441.131     109.826
    -137.012     363.309     675.475     630.289     707.783      59.700     337.374     675.504     854.731     -60.510
     136.087     409.201     894.219     972.682     753.937     246.203     361.481     -99.145     736.500     121.348
     -49.946     470.177     578.946     927.978     751.815     242.351     390.202    -156.818     421.645      58.496
    -173.475      -7.786     712.491     888.368     716.975     236.943     365.764     540.759     500.868      27.221
     -23.143     203.819     741.724     989.710     728.191     167.687     392.514     -49.862     275.233     195.792
     -17.808     282.364     605.477     951.685     758.140     301.105     366.484     184.838     529.352     325.308
      62.958     176.925     566.746     907.139     719.168     236.118     378.278     123.293     425.968      95.812
     187.081     335.475     681.172     671.830     725.372     193.465     384.835     167.872     425.351     -99.565
     -40.855     477.862     696.918     766.732     785.443     195.545     358.198     468.862     577.427     218.607
    -180.744     462.460     551.833     746.305     730.700     157.222     359.143      94.635     551.461     101.547
     -92.541     691.153     714.100     736.619     742.298     236.346     349.707     303.534     509.975    -152.477
    -117.503     206.206     661.351     909.598     768.933     226.558     385.566      87.111     508.567     109.682
     133.057     296.686     676.226     719.769     744.404     277.109     373.703     218.593     372.761      25.214
     -39.171     454.553     732.166     846.847     785.020     276.052     353.666     213.257     583.114     163.539
    -147.251     304.656     762.943     892.612     801.484     195.354     358.851      33.523     548.398     129.978
     -13.676     260.858     686.748     818.274     718.670     131.500     338.852     -39.009     265.968     -93.120
     -70.668     284.992     708.092     784.406     747.121     280.585     363.990     250.953     327.730      83.391
    -283.641     464.834     773.373     949.815     738.535     277.598     361.831     185.243     519.331      41.975
      22.598     582.533     576.834     770.412     731.094     229.231     401.644     -75.114     593.488      86.768
     -55.375      69.753     627.001     546.687     735.150     219.795     364.323    -164.589     663.548      -1.167
      90.316     130.088     779.169     803.291     701.868     150.928     440.855     387.908     392.310     158.898
      67.382     176.331     771.288     853.254     784.177     400.625     350.515     556.484     681.669     -91.269
      30.400      83.571     701.324     840.019     696.666     245.002     358.671      -7.674     269.485     -64.667
      28.156     183.293     792.640     791.171     780.152     116.632     376.302       4.198     511.659     -39.547
      97.741     290.901     579.502     790.958     780.650     229.169     345.983     -74.847     463.288     -89.019
    -102.887     361.611     725.372     812.657     732.809     503.190     366.027     175.196     540.157     158.842
    -121.012     324.738     691.421     932.416     745.840      55.169     376.896     271.651     344.181    -116.383
      50.321     649.019     680.333     917.728     717.355     163.455     364.103       5.396     704.025    -158.421
     -23.666     341.814     736.440     693.011     731.039     194.811     389.183      77.154     536.189    -141.383
     -33.732     275.212     620.380     892.778     737.255     220.001     375.129     594.178     632.567     -20.040
     -52.552     630.593     668.785     862.917     775.035     109.317     380.747     147.144     816.541      47.727
     -17.727     430.993     607.896     701.105     714.901     132.326     362.820     248.073     692.915     124.007
     215.016     534.893     601.858     729.902     762.002     185.221     345.486      10.361     629.425     183.472
    -196.145     311.221     693.696     899.968     715.210     157.484     355.154     210.309     658.400     -79.003
      13.323     347.084     695.499     797.378     688.106     347.827     392.903     266.358     501.398    -240.601
     104.672     460.069     598.172     616.466     797.389     189.620     376.729     -25.247     553.863     -66.118
     -69.910     -57.086     657.255    1016.160     787.521     194.119     380.504    -286.765     334.876     168.916
     257.427     399.565     750.874     746.035     765.773     404.957     318.963     207.661     507.614      51.376
    -110.335     503.250     752.990     988.190     724.874     408.253     374.024     -66.664     482.399     178.760
     -30.632     390.916     605.247     729.303     724.466     128.649     383.735     492.674     628.352     -89.319
     181.834     323.395     696.739     639.967     753.981     213.436     346.918     138.106     300.370      34.187
      67.201     215.808     704.590     770.218     685.099     217.914     379.244     399.859     835.971      80.566
      89.594     294.505     758.879     649.128     761.117     313.315     409.387     260.101     596.055     157.381
      41.305     451.738     818.588    1055.076     714.372      88.921     435.934     393.200     468.615     -33.688
     -87.182     161.227     729.259     827.887     765.791     352.194     342.764      69.295     509.694     -53.110
      31.244     363.260     516.501     904.810     770.117     256.489     368.765     125.345     549.197      24.202
     192.476     412.352     705.441     780.676     655.018      56.794     377.473     125.281     732.068      95.545
      12.561     288.505     648.293     831.355     711.413      72.057     417.005     228.672     400.367     -74.328
    -144.513     376.501     684.268     863.327     738.473     334.421     354.397     538.037     667.344      63.681
    -110.288     279.269     588.222     639.494     763.422     190.448     370.409     218.111     689.656      29.116
    -170.781     531.480     723.486     777.105     683.065     292.542     321.869     389.276     430.589     127.964
     -26.221     317.397     568.787     867.780     729.552     236.750     397.511     -57.660     808.279      28.791
      20.571      92.201     713.986     923.192     742.469     378.455     360.133     398.828     623.771      31.689
     -13.974     111.016     660.801     747.614     730.674     170.542     359.293     -28.846     356.540    -116.191
      64.071     211.318     721.180     989.131     752.397     358.707     405.822     161.944     714.074    -170.012
    -224.420     487.905     718.850     691.635     709.343     204.432     387.378     367.695     700.506    -116.318
     -97.101     170.092     687.124     829.798     740.913     235.691     340.314     255.619     795.872      52.402
     202.986     120.403     732.697     852.894     694.445     263.245     417.629     433.625     487.331      63.067
     -81.947     448.208     743.792     657.843     770.048      73.133     411.987     337.892     365.009    -208.278
    -235.530     346.411     729.699     645.546     732.232     234.771     392.137     462.021     674.436     -36.544
     107.422     257.728     608.599     847.794     729.498      97.122     435.077     276.908     371.564     -17.598
      58.388     357.305     755.420     746.889     756.712      18.100     353.967      65.826     636.073      48.404
      98.116     368.365     774.481     695.633     727.978     356.848     371.609     417.886     436.791     -87.163
     -30.204     208.626     593.326     976.258     771.157      98.595     350.384     297.503     684.668     -78.480
    -154.630     288.544     679.968     817.010     729.996     410.843     353.767     271.875     579.634      79.953
      81.298     133.385     612.235     810.528     750.336     173.213     353.097     258.814     519.875     -63.830
    -151.162     437.438     670.488     806.980     675.696     257.037     349.744     197.071      88.246     124.730
     -26.365     539.121     609.776     567.619     760.499     363.967     387.297     115.420     658.817      -1.559
      36.264     339.023     608.621     648.442     712.923     155.419     356.723     -47.707     410.961     -46.643
     -31.633     573.633     624.942     670.968     754.199      -4.094     337.835     235.343     344.980      65.677
      59.791     426.247     657.384     844.719     758.068      60.640     338.606     194.598     702.462     225.603
     -38.333     408.165     764.229     793.429     699.157     193.964     396.600      55.761     531.682      57.900
      94.949     532.418     648.798     744.908     761.419     279.187     352.517     176.988     571.059     130.945
      44.045     346.577     556.359     771.946     781.123      39.130     352.694     104.000     404.085     154.819
    -147.387     241.249     776.232     860.287     702.946     289.647     366.668     479.574     593.214      80.764
    -162.560     169.165     655.660     897.007     762.047     344.216     361.404     177.750     491.081      14.585
     -47.721     470.958     637.174     579.213     795.270     310.412     375.339     232.761     521.650     192.990
     -98.753     441.323     710.003     500.260     769.642     179.711     354.721      -4.771     243.950     -55.369
     -45.490     399.501     706.549     613.303     744.293     191.378     361.738     180.605     594.444      84.952
     -70.018     217.078     648.595     918.430     723.054     161.747     420.816     313.104     716.643      -4.245
      70.299     305.000     616.786     584.180     753.360     335.783     391.047    -261.556      92.826     -50.328
     111.584     177.045     722.499     658.501     734.711     329.760     349.261     675.603     578.552     -35.191
    -109.707     587.838     695.705     718.659     742.761     437.860     370.803     371.730     730.717     -62.496
      72.779     498.727     701.114     763.114     702.512     183.132     382.456     261.146     240.955     -56.256
     -82.502     438.644     796.609     826.414     738.705      99.521     326.341     255.142     718.108      20.605
      20.651     404.322     752.237     911.706     713.227     214.354     363.057     405.067     514.017     194.019
      21.597     381.309     738.112     734.069     715.586     250.595     339.749      79.476     663.822     147.941
     143.475     457.600     565.007     804.279     761.439     286.934     366.659     135.559     411.081      -7.708
     228.988     277.279     741.876     910.264     724.268     103.400     347.977     118.648     350.663     147.987
     -39.040     431.602     608.528     837.265     727.424     118.204     357.370     300.983     530.765     -70.469
     230.489     210.490     744.123     683.573     718.962     270.027     372.784      29.946     315.634    -169.083
      22.683     414.584     792.327     858.861     750.681     224.075     382.238     364.064     774.095    -130.759
     -20.844     508.089     749.548     844.566     798.531     115.092     322.817      85.840     623.541       5.688
    -372.798     260.035     586.126     858.914     732.362     176.286     372.623     117.664     702.734      -3.968
       3.303     256.142     782.790     626.513     716.190     116.557     332.811     297.660     419.002      71.012
     -81.218     202.521     804.725     681.461     747.466      77.469     396.965     163.534     658.789      65.110
     -55.238     323.005     619.804     729.735     728.333     118.427     402.023     240.997     441.538      67.605
     203.562     486.690     563.948     859.584     729.010     174.717     393.264     250.853     616.576     -84.246
     105.658     413.068     739.910     787.127     693.484     274.974     361.515      66.723     223.709     155.113
      67.272     235.014     683.941     904.012     699.429     312.968     400.308     334.599     570.830     -42.057
    -279.917     371.981     582.882     852.850     734.198     326.515     377.367     271.671     506.395     166.397
    -135.492     454.701     675.818     509.917     715.967     267.394     377.055     453.693     514.010      73.605
     119.813     226.683     678.557     812.075     753.144     297.782     394.970    -189.245     568.848     -26.085
    -112.983     474.674     582.543     956.155     705.820     205.395     353.014     494.352     680.782    -111.091
     -72.862     491.872     621.823     828.052     758.339     242.688     345.249    -123.593     577.715     -27.543
     150.268     435.437     670.131     664.766     742.941     133.451     395.412     321.465     431.526     -68.955
     100.375     288.146     650.086     648.247     741.064     269.603     352.910     -56.245     630.926     172.751
     230.217     565.804     544.942     739.612     815.043     148.343     357.918     146.222     664.654      48.540
     142.656     569.941     666.677     839.817     710.547     343.276     382.794     153.220     677.168      36.483
    -234.469     614.158     654.925     934.947     694.868     173.492     365.913     189.845     402.367     130.667
     219.874     244.605     489.916     691.359     745.376     265.915     388.161     200.821     599.255     184.007
    -110.351     329.254     709.643     817.014     706.682     290.863     381.825     282.295     411.320    -188.502
     127.517     480.189     686.105     739.449     710.262     250.277     374.167     283.260     493.837     -14.882
      11.140     336.378     591.045     783.124     756.646     320.607     409.438      60.797     150.254     115.628
     -15.820     288.760     587.879     912.182     722.807     113.572     396.170     329.764     635.209     -15.512
     -51.743      -4.423     675.936    1001.696     737.487     240.321     379.543      44.984     581.894      38.400
     -13.237     357.843     530.550    1136.532     797.096     225.085     346.519     142.852     627.541      -0.473
    -133.730     346.548     784.614     762.737     757.116     244.580     377.243     303.336     627.040      -4.783
    -141.319     503.103     634.634     643.621     722.256     299.444     410.339      80.037     321.497      31.229
     130.590     477.937     648.498     782.233     762.242     335.753     367.822     175.173     683.916     -94.830
     -16.225     204.299     748.970     933.519     815.062     130.755     385.108     431.377     448.698     -53.837
     -44.895     268.449     637.865     693.678     739.876     246.912     406.617      69.359     791.117     129.215
    -164.662     361.488     692.028     979.804     699.897     378.704     368.969      24.755     407.303      88.793
     -86.928     245.957     642.925     817.690     815.095     390.854     432.565      48.038     467.464     124.106
    -223.988     465.146     714.178     849.683     747.796     360.186     392.795     483.161     686.255     146.747
    -286.778     439.724     679.461     974.002     802.990     292.229     379.688     224.591     590.280      90.301
     -63.009     694.131     735.044     784.505     714.710     163.364     427.507     210.820     196.462     -60.433
    -174.313     495.287     684.048     731.100     743.469     140.547     341.143      92.191     574.725     214.177
     102.914     387.314     650.577     686.304     702.988     332.238     384.763      62.686     544.240      68.275
      21.979     434.579     709.577     612.023     688.657     246.432     398.567      24.132     332.707    -182.040
      76.051     343.602     684.837     694.796     757.540     343.243     351.150     276.360     507.900      18.308
    -170.363     275.596     709.137     753.196     701.589      88.783     388.739      43.591     785.752      87.543
     108.584     257.425     636.710     958.319     723.905     152.883     331.804     611.695     417.648     231.154
    -280.875     310.610     746.216     760.186     746.102     190.013     371.221     539.925     462.525    -136.377
     169.145     501.763     719.835     802.352     775.971     142.317     323.024     400.278     593.814      30.523
     170.097     495.266     805.974     709.028     755.870     303.610     379.497     380.014     537.024    -131.020
     -52.443     351.716     576.379     912.547     814.674     238.743     340.369     235.688     594.363     203.597
    -121.505     535.770     805.557     711.129     759.144     218.524     366.615     294.725     376.330     -30.320
      -9.058     289.625     621.593     628.847     748.893     310.533     383.787     323.044     602.468     -42.419
      44.338     528.437     736.088     751.447     758.156     163.935     374.404     -77.101     725.055     148.266
      47.301     250.661     679.571     771.760     730.976     199.757     354.902     162.846     758.757     -67.327
     -15.885     256.377     660.875     883.766     707.513     337.091     369.101     175.695     627.016      -9.289
      71.598     178.106     714.369     759.884     739.011     135.652     377.811     -31.361     411.761     -29.651
     138.986     314.582     772.494     755.290     788.927     218.289     392.501     276.039     537.170      19.056
     325.911     231.917     737.117     850.440     668.811     357.528     343.311     227.799     627.325      50.135
     117.172     248.748     613.085     917.385     743.217     190.099     357.522    -122.926     532.812     148.011
     151.397     232.607     658.518     921.929     704.013     281.441     307.081     -28.287     706.361     -85.108
      -6.614     393.189     747.990    1002.104     742.250     344.855     388.490      26.651     489.937     -52.726
     160.211     338.563     635.694     589.578     747.908     101.633     359.963     249.909     518.537     113.118
     -19.783     388.073     674.974     661.720     758.869     270.875     348.741     243.699     652.247     -10.549
    -288.774     353.841     583.387     858.679     725.735     264.966     338.661     -49.202     249.707      63.856
     193.774     148.739     488.217     713.114     755.316      34.248     368.093     139.098     699.517     108.063
    -172.194     455.836     739.281     683.027     752.952     168.090     353.476     -63.898     508.552      16.714
     -98.779     157.607     644.918     861.640     677.109      64.460     384.537     144.315     379.247    -129.855
      59.357     199.060     682.394     742.673     802.442     184.179     363.701     319.200     522.987      46.303
     106.409     125.657     780.121     707.558     726.647     120.744     351.454     453.544     397.622      19.680
     -44.493     746.713     843.284     941.428     722.347     168.652     332.410      81.146     374.838     121.772
      56.464     292.076     758.179     563.936     761.773     144.168     359.338     406.481     909.570     -45.622
     110.016     408.680     714.313     610.058     743.211     420.814     329.455     311.047     604.226      37.187
     -16.036     226.789     631.461     843.267     725.650     288.240     360.299    -123.802     622.556     194.162
      91.242     141.080     632.893     521.681     685.920     216.197     359.937     165.384     391.922      98.826
     -61.595     330.603     617.868     673.797     808.403     366.186     371.915     368.719     536.152     209.771
      11.230     296.753     698.689     894.862     645.089     402.717     347.087     -41.699     388.527      90.226
      13.306     267.340     693.408     775.476     729.868     307.407     401.708     414.309     387.210      51.162
      54.249     178.624     702.836     583.163     784.557     144.003     374.459     -30.940     603.439      95.752
     157.263     297.396     678.903     673.462     757.995     178.889     410.415     141.258     299.276      29.302
     -29.451     426.577     636.647     773.160     690.870     199.562     362.335     217.426     770.393    -161.891
      55.653     364.359     700.133     623.345     736.273     259.379     386.188     330.896     773.638      47.659
     110.068     320.074     686.128     580.840     721.982     266.743     363.631     461.927     622.136      75.375
     266.553     140.715     713.428     809.638     754.614     124.552     376.823     227.855     795.379      34.980
       3.955     498.242     569.045     663.000     761.209     153.399     346.311     482.295     496.261     -76.080
     -58.000     371.156     608.614     781.315     760.166     360.988     392.093     237.157     196.804    -115.961
      67.473     216.641     651.401    1066.326     759.264     213.199     358.887     334.206     728.143     -60.061
      29.392     370.611     545.527     907.530     702.200     184.531     384.354      43.406     306.014     120.077
     331.883     436.350     619.911     875.901     741.570     346.067     361.932      39.012     647.393      -9.806
      56.058     299.526     677.833    1070.992     730.641     150.752     359.964     257.308     461.896      37.251
      28.699     361.387     670.278     877.737     764.405      -1.558     387.564     -50.267     560.577     -40.046
      -4.643     226.145     742.906     925.113     760.884     373.271     343.196     330.287     496.876      36.666
    -281.901     458.983     583.830     875.466     754.688      79.679     351.498     121.581     755.400     -19.816
     -79.946     197.110     694.893     712.345     697.273     277.902     384.773    -147.763     643.797    -128.445
       3.692     570.995     710.729     910.991     741.623     325.544     346.128     271.928     379.961    -119.547
      85.280     452.446     709.146     757.870     762.444     319.000     410.166     311.654     346.092     -17.223
     145.889     324.085     774.334     947.153     738.052     106.633     365.667      50.839     630.370      37.392
     -39.223     183.018     660.093     957.720     754.091     311.399     328.888     -82.227     423.535     -71.773
     164.027     344.777     665.818     854.133     820.997     253.845     364.998       4.743     595.597     147.788
    -144.244     191.867     707.444     829.702     770.672     197.340     346.023     385.379     426.007      54.486
     -50.487     433.396     598.529     758.816     697.919     344.331     375.074     190.572     699.218     -57.451
     -18.455     451.733     670.736     838.493     784.484     227.133     344.288     -13.133     519.992     123.234
      99.666     445.417     594.933     877.045     755.274     347.907     416.579     527.347     575.589      65.172
    -169.540     334.149     658.771     728.776     758.379      88.344     325.065     100.715     615.546     171.194
    -257.153     300.169     695.650     693.545     797.762     425.513     360.875     410.832     582.070      70.020
      98.378     338.111     801.648     753.031     715.383     -41.057     355.644     491.409     725.958      46.760
     -20.474     516.683     566.582     921.018     713.147     144.915     318.305     250.658     785.447     151.160
      29.806     472.074     640.773     846.115     745.366     165.194     377.906     -17.020     757.210     126.899
      96.090     154.513     690.964     798.078     809.394     335.101     372.134     178.544     344.362     -31.664
     -84.181     412.522     579.194     623.366     698.982      75.396     372.885     332.595     448.195     170.605
     120.384     317.619     677.661     833.531     743.416     233.893     396.409      64.776     471.688      63.668
    -246.188     230.908     688.509    1009.429     688.782     286.197     382.133     103.210     286.781     -95.472
     -52.984     433.795     674.413     844.234     732.007      46.044     362.405     -49.071     709.652    -108.044
     308.975     315.458     746.232    1075.812     717.721     256.069     347.698     628.038     434.802      38.015
       8.455     294.367     689.872     920.088     775.750     290.878     378.945     495.214     481.773    -157.631
    -106.678     126.012     663.846     805.837     712.850     276.152     373.599     -45.634     255.502     108.998
     -91.978     101.359     734.711    1043.331     713.267     347.263     386.663     161.494     564.955      -7.720
     -44.312     486.224     603.930     895.579     822.975     294.721     369.374      62.315     708.155     -71.014
      74.099     223.311     643.887     978.344     779.369     334.053     399.827     234.357     373.715      17.149
    -121.089     278.091     587.062     796.473     740.929     365.696     364.424     283.505       2.113     -25.900
    -127.726     221.816     569.222     786.034     739.563     212.144     385.519    -105.763     490.395      32.475
      -3.101     769.451     716.225     844.478     755.619     234.412     368.256     166.031     203.786     -86.779
      22.201     190.825     767.950     394.605     724.574     177.407     375.347     -85.878     444.488     134.749
      28.127     260.256     773.940     834.361     786.288     282.826     365.155     229.465     763.654     -98.410
      44.104     289.354     794.962     554.785     770.360     295.056     340.487     416.533     517.702      48.252
     -79.927     147.008     616.212     767.853     744.770     197.081     387.555     379.934     405.174    -117.571
     113.195     357.710     720.018     974.210     796.635      50.496     413.070     268.021     467.738      86.856
     -78.760     287.749     748.837     493.425     727.694      62.962     388.432     133.723     756.392     -87.567
      96.578     424.001     588.247     868.391     774.016     214.592     351.204     480.258     500.828      75.032
     218.575     172.866     647.176     990.911     733.824     126.143     384.964     345.052     406.591    -144.965
    -103.200     244.723     801.247     798.047     781.072     221.101     356.516      57.964     277.680     233.407
      -9.865     381.263     757.711     528.307     777.179     253.611     353.682     337.193     463.150      -0.463
     -38.298     137.275     768.436     669.546     733.474     181.430     376.748      51.180     401.757      19.795
     -41.756     383.105     629.605     757.360     742.877     258.578     378.608     315.384     388.134      -0.153
    -140.055     141.064     638.076     771.639     736.270     135.490     364.058     465.680     507.144      31.205
     183.313     511.185     680.169     909.401     749.120     269.599     363.457     167.254     467.115     -60.280
      51.200     283.077     840.183    1003.574     746.167     329.802     381.190     -87.309     403.445     -30.625
    -108.350     195.962     598.024     722.131     665.226     -50.824     370.638     224.816     653.014     -10.290
     -48.903     290.373     790.159     803.968     693.729     288.267     362.664     284.372     484.577     174.565
    -172.127     413.724     674.134     966.171     727.601     151.929     369.502     547.772     477.687    -116.629
     123.491     261.490     525.762     680.775     698.526      76.558     387.668     121.057     777.108     -27.016
      83.003     645.465     701.445     890.250     776.421     278.428     380.880     607.329     494.114     -12.929
      43.551     239.526     789.405     516.012     743.593      23.339     363.759     179.457     476.628     218.843
    -164.064     424.251     685.953     776.008     701.993     267.525     353.208     248.089     250.844     -50.440
       7.259     238.384     661.332     695.124     745.102     118.988     374.034     125.509     639.870     236.258
      55.770     474.516     667.212     728.980     730.276     -52.477     387.832     289.827     695.778      84.496
     -71.891     357.446     624.565     939.787     741.409     325.759     355.464     166.783     426.237     180.772
     131.459     321.903     669.762     645.255     716.515     128.334     384.366     256.513     512.776     -98.396
    -188.084     565.299     766.592     856.607     735.970     112.034     368.822     243.658     420.334     -28.595
     139.487     286.942     669.922     813.691     781.492     151.002     377.811     321.053     435.468      81.226
     139.589     450.509     724.704     754.345     730.325     215.809     309.161     205.137     384.023       0.710
     -54.768     266.467     619.520     837.314     755.975     432.272     352.782      78.342     318.449    -169.974
     138.784     301.225     827.857    1016.902     808.768     347.404     367.366     191.971     391.556    -108.458
     149.540      89.446     538.292     684.068     704.727     152.095     391.732      27.746     459.914     -33.980
      66.606     212.106     694.702     833.542     749.878     194.554     361.691     329.273     688.593    -105.855
     112.724     513.736     726.192     792.831     681.859     202.778     342.649     102.509     458.997      77.996
     -21.224     288.234     641.157     653.901     779.591     359.946     400.401     280.184     492.568    -109.960
     109.004     348.009     619.582     829.772     733.291     320.054     358.123     356.857     453.427      67.642
    -230.257     398.506     738.080     754.631     688.354     288.766     306.895     188.547     634.125     145.985
      17.420     584.926     796.636     787.856     727.615     294.434     325.755     254.522     595.869     217.564
     -47.602     239.611     694.317     792.911     727.074     186.837     342.782     -31.400     333.341      51.915
      11.330     434.882     688.819     392.888     762.002     409.854     349.847     192.526     317.908      55.170
     209.494     348.933     693.608     834.312     742.931     229.332     335.849     414.146     954.224     114.365
     115.999     432.131     589.955     998.017     722.330     125.270     374.740     188.827     432.966    -181.747
      55.236     412.773     695.705     863.657     710.466     111.590     342.262     -95.644     530.195     -68.870
    -101.192     171.720     493.930     488.615     735.980     342.613     377.249     242.051     264.269      73.761
    -190.439     376.865     648.370     992.380     685.824     148.288     355.611      86.717     497.599     140.762
    -115.353     156.792     546.855     472.940     751.055     186.476     352.459      84.126     807.594     -81.703
      66.544     142.983     703.791     656.806     778.101     268.968     373.607     409.304     622.328      80.150
      83.151     334.879     737.656     840.469     688.744     310.265     372.970     521.828     376.307     -75.172
     189.862     310.714     719.742     972.733     733.957     161.578     377.431      89.208     316.196    -107.528
     -63.784     460.324     549.458     877.361     790.609     101.325     379.508     379.853     378.053     -93.517
    -135.850     313.498     568.912    1019.569     747.060      58.854     385.816      38.567     479.054     188.545
     186.079     323.152     674.907     913.247     803.808     170.541     332.356     156.290     746.524     -56.257
      39.576     487.478     739.227     936.745     714.418     193.197     355.732     214.041     525.510     169.138
     -94.269     384.118     662.031     962.366     763.828     290.499     378.342      56.504     572.714     -18.768
    -158.122     556.222     690.592     912.353     742.364      82.340     356.546     246.392     535.232      62.458
     -73.344     136.606     843.274     885.729     758.780     168.015     341.788      26.020     410.194      57.270
      -7.003     646.071     682.726     921.935     747.653     188.186     369.510       0.963     713.772     263.774
    -226.791     368.427     757.252     885.466     738.913     164.384     343.496     240.213     503.687      38.439
     -14.365     264.376     626.684     752.242     754.874     296.697     383.269     141.232     346.033     -17.161
    -270.881     139.203     670.852     685.187     746.993     215.798     382.721     244.702     680.942      62.890
       9.598     535.858     763.838     734.386     712.995     252.186     343.072     348.462     568.493      58.723
    -139.128     326.666     670.691     802.850     731.308     188.354     393.541    -108.749     472.259     -62.986
     -40.671     387.985     758.961     947.378     746.023     236.692     351.210     245.670     858.682      94.635
     -85.188     388.650     760.917     725.952     705.666     259.686     343.852     -67.538     459.010     -64.834
     -96.463     189.779     694.314     594.857     709.221     184.846     396.066     -79.984     757.007     -11.654
     310.487     141.040     721.137    1064.057     727.304     185.570     350.235     218.245     689.070     -87.778
    -138.181     313.029     807.304     934.834     730.167     298.736     354.258     -84.206     563.097      28.286
    -100.969     564.794     710.481     864.457     757.599     204.658     399.792      38.639     442.925      96.342
     325.551     248.101     693.647     575.117     710.474     178.643     361.781     296.296     550.613     158.144
    -237.916     237.906     604.681     699.610     740.700     342.259     354.947     210.623     263.197      32.276
     -50.981     181.744     602.108     949.192     731.323     281.123     348.194      61.499     733.389      36.223
     164.460     200.882     606.831     731.983     744.672     326.891     372.758     343.519     332.122      87.208
     -71.677     390.644     667.656     937.693     749.257     178.863     382.133     235.872     751.731      65.601
     190.999     487.678     768.795     874.975     786.892     184.824     366.817     121.603     549.864      38.394
     122.438     272.558     695.119     547.938     723.601     259.155     342.128     420.949     269.890      25.321
     -92.985     419.949     715.069     874.110     753.756     272.312     383.398      60.422     684.125     -66.578
     124.085     289.869     725.696     591.755     696.101     299.071     355.142      45.684     568.429      77.025
     -63.640     228.874     790.772     785.232     780.585     292.676     366.982     392.280     504.131     -84.354
     -31.471     217.704     754.720     624.591     761.771     251.874     347.739     213.071     803.521     -17.358
      -7.016     330.562     730.867     740.595     669.470     368.388     404.713     125.559     346.826      85.495
     -86.223     310.372     753.293     796.884     741.667     257.132     354.904     116.730     635.077     -45.339
     113.365      81.290     711.816     667.547     757.443     150.608     324.982     403.915     888.291     -28.708
     230.636     529.257     755.347     659.311     779.598     346.072     372.216      24.606     526.914     -73.516
      87.015     352.560     526.941     864.074     733.402     169.563     373.993     395.930     415.664     -16.378
     -11.777     311.250     531.732    1039.812     740.045     126.466     355.082     110.069     695.224     135.308
     -36.016     442.106     590.868     765.819     687.986     337.522     388.639     369.113     522.415      79.693
     158.440     297.929     705.419     758.472     789.144     328.677     364.192      11.998     623.237      68.588
     249.881     399.608     732.515     774.538     721.709     255.432     341.009      26.590     550.340      53.774
      93.379     313.493     826.112     766.750     743.596     266.662     371.135     228.749     383.761      92.081
      11.254     218.136     640.559     817.261     719.558     277.874     346.019     246.205     423.617      62.668
      93.533     618.781     679.447     973.017     770.333     326.081     337.694     423.042     887.017      72.207
     -52.039     178.388     605.132     791.045     675.811     165.710     383.698    -112.054     437.193      46.020
      -1.495     597.352     581.766     795.340     754.733      85.287     351.555     130.429     280.666     -84.994
      40.120     205.962     483.166     891.996     705.462     236.456     373.519     464.877     567.580    -138.215
      44.017     249.442     550.420     883.110     708.721     130.627     368.961      56.225     490.388    -173.129
    -152.355     504.238     651.144     585.303     724.395     279.879     375.459     393.602     406.100      37.814
     169.246     401.294     602.157     842.832     630.742     236.271     356.271     201.826     361.824      37.732
     -21.785     187.936     739.247     752.379     774.700     255.660     348.932     385.550     428.685     216.418
     158.930     458.427     658.196     687.285     746.119      60.924     400.579     290.255     601.868      17.337
    -123.545     258.352     701.401     700.565     791.819     122.022     316.058     175.794     475.890     203.094
    -129.569     414.855     557.124     863.269     732.980     428.178     378.324     -48.507     458.483     -76.265
      29.731     289.770     511.259     752.876     750.642     191.168     371.284      32.980     473.186     159.526
    -175.296     137.989     595.517    1167.849     737.613     295.306     353.563     -79.494     472.306     -57.698
    -198.665     465.493     643.298     610.413     704.239     180.488     326.770     296.838     761.288      74.030
     142.463     251.757     552.166     630.163     706.996     205.708     349.127      53.114     812.739     -64.490
     108.172     213.650     558.777     944.791     701.885     234.300     368.863     -93.070     631.749     163.899
     157.777     365.459     728.517    1028.103     767.421     360.162     364.550       3.097     696.102     139.998
     -61.288     315.740     720.156     848.059     789.347     282.885     317.705     137.040     422.489      15.828
     104.805     211.690     558.459     852.170     669.042     414.581     352.272     314.880     744.660     -50.231
     -49.740     306.500     704.025     906.871     777.602     371.538     356.657     453.428     513.260      40.455
      55.867     168.021     729.612     805.397     710.965     268.174     375.001     498.974     370.580    -176.157
     115.422     242.763     682.104    1087.672     739.760     208.003     377.101     152.416     409.448     -47.738
    -288.371     240.978     726.052     811.380     747.177     174.795     372.713     405.702     493.384      59.301
     126.078     370.866     771.640     909.943     701.397     233.258     302.387      -0.056     352.365      -1.485
     -33.097     360.834     643.834     810.328     718.597     263.083     405.698     216.834     686.146      99.448
     132.274     352.791     595.902     938.620     808.969     332.934     365.747     231.198     428.019      -7.251
      99.238     363.809     621.336     671.052     733.347     207.745     359.193     -64.536     566.787     116.028
      12.557     365.818     761.109    1024.398     738.233     106.617     360.697     162.440     537.235     -37.073
    -119.799     303.382     658.887     719.875     774.927     164.116     338.984     548.689     768.566     -48.096
      -1.570     415.580     777.010     888.746     692.116     147.339     384.990     211.376     201.825      57.193
    -119.309     214.330     648.870     751.169     772.893     216.596     360.718     180.703     462.618     -55.224
      29.312     338.717     551.579     631.511     761.172     275.618     353.434     196.276     326.572      85.910
    -124.174     420.398     798.257     710.130     723.699     336.677     333.280     131.396     770.406      25.049
     -60.021     282.426     596.928     861.915     742.916     167.463     374.414     623.220     663.498       4.807
     -67.878      67.521     675.144     841.866     709.858     247.377     375.918     -47.206     562.175     -55.243
     304.021     304.897     620.842     780.965     735.505     409.929     376.894     302.651     449.713    -103.693
       7.929     190.793     595.953     978.708     749.391     152.439     360.585     276.071     141.504      15.330
     306.615     550.166     625.997     700.050     734.369     251.233     351.521      95.005     379.374     -65.434
     189.253     302.754     527.971     817.598     781.957     314.663     366.616     435.095     500.030     -95.759
     384.300      31.300     756.446     628.705     741.594      57.619     385.098      59.140     599.417     281.830
     143.478     -15.839     633.316     815.516     734.512     281.119     357.251      43.615     894.756      -9.795
      88.442     272.102     773.529     859.856     750.189     253.557     363.618      27.167     500.141      30.397
      84.212     500.553     671.016     818.423     783.439     191.917     376.636      77.051     846.683      50.450
      48.519     224.646     650.971     977.670     634.322      99.917     397.511    -188.843     480.996       8.029
     -31.683      81.595     751.548     679.315     740.023     163.498     395.843       4.801     524.893       4.740
      40.501      49.967     601.502     915.266     746.996     260.663     344.542     167.012     765.601    -102.234
    -180.385     317.559     698.160    1021.337     743.012     210.999     353.315     160.909     317.641      81.988
     -19.598     128.000     743.854     839.696     741.511     237.114     367.670     213.504     619.806      54.062
     123.792     623.277     720.379     828.603     749.947     161.520     375.246     415.241     425.606      22.129
      85.970     235.632     640.203     566.971     724.890     276.434     376.085     462.536     392.405      93.801
     -48.771     289.503     626.779    1030.398     714.516     158.505     386.247     -37.318     659.969    -156.068
     -98.442     277.777     710.381     946.715     700.859     265.217     369.802     351.428     459.311    -132.648
     117.893     399.781     675.432     824.800     770.323     371.600     366.914     231.823     573.597      95.225
     -37.836     638.337     618.757    1106.271     744.087     164.737     351.027     260.969     516.224      -3.000
     -63.332     474.258     757.549     742.002     788.750     201.427     355.408     155.185     708.466      48.382
      42.493     199.055     727.922    1003.369     734.912     304.345     315.052     155.391     326.258    -194.689
      96.773     548.184     581.587     698.824     711.435     137.028     385.126     165.852     367.947      72.317
      24.197     208.510     657.809     860.040     774.157     244.402     334.200     215.303     862.643     120.493
     -64.823     530.800     598.987     794.208     680.223     213.778     387.826     446.722     562.633     -91.608
       2.824     627.509     811.107     915.952     687.752     312.652     357.389     310.993     585.232     168.902
     128.699     377.089     712.287     814.270     763.582     238.567     345.229     249.036     525.669     -25.595
     -10.548     429.698     682.295     889.495     736.419     167.228     321.968     334.240     464.589     -94.547
      92.822     176.588     701.397     882.427     754.636     327.109     340.521     314.929     643.551    -267.675
    -207.107     300.046     610.209     816.832     714.913     279.692     377.173     170.054     463.110     136.832
     109.416     131.846     622.731     788.490     779.658     170.025     337.675     504.948     435.512      24.901
     -86.647     489.415     789.429     547.595     772.203      70.049     369.611      58.292     540.326     -46.804
     122.591     301.918     735.572     701.274     761.255     175.564     380.969     111.769     820.848     168.035
     134.923     223.407     572.154     717.100     750.194     167.547     378.189     295.440     410.432    -111.472
     242.773     331.786     805.351    1036.774     679.269     227.994     382.791     210.099     472.128       8.201
      41.111     536.213     714.756     722.753     749.927     222.783     347.111     227.223     622.452     -17.706
    -162.496     376.250     689.038     827.837     750.144     396.571     369.173     281.003     574.066      19.098
     -32.014     118.494     748.360     768.462     715.381     336.118     368.277     155.649     670.495     -34.983
      97.191     337.210     704.856     794.872     725.722     241.697     362.368     164.082     508.436    -110.293
      77.446     349.015     683.945     916.852     730.507     203.968     377.119     138.295     597.469     192.566
      -4.000     344.039     582.871     563.928     752.059     241.114     370.677     227.359     573.876     -20.355
    -196.913     543.511     789.332    1001.526     702.011     332.186     357.918     381.993     520.520     -21.717
     -31.765     471.021     742.300     872.576     752.754     420.854     410.074     136.877     753.364    -116.764
     -24.582     206.551     703.934     469.648     789.066     146.942     339.345     153.755     424.618     -43.231
      70.010     550.907     558.103     907.653     731.036     296.024     392.297      38.189     504.282     -40.109
     148.350     320.439     649.389     867.273     763.658     137.643     332.030     355.304     568.163      41.410
      20.685     276.802     705.982     974.909     688.198     171.367     367.052     391.143     488.272     171.549
     -40.548     452.724     654.629     842.145     763.876      43.941     371.582      97.140     469.145     -51.174
    -120.464     526.039     850.041     687.762     758.992     123.286     368.636     -68.665     561.159      30.577
     166.602     387.321     804.775     676.748     850.033      92.487     349.069     291.280     483.208      56.473
       4.016     459.203     682.366     696.422     769.690     229.454     425.086     326.704     187.537    -115.425
     109.703     209.067     669.346     649.600     782.745      24.780     393.677     126.651     546.718     -87.906
      25.598     166.407     782.631    1022.705     718.790     296.364     378.933     420.981     482.749      57.965
      18.894     230.232     756.302    1000.349     739.929     190.938     398.487      50.373     688.545    -203.322
      -5.203     254.787     573.617     700.829     767.380      33.256     353.855     307.529     636.889    -147.730
     -63.897     550.281     733.996     676.970     712.572     360.167     393.762     236.220     587.518     -64.854
     -20.683     308.253     807.565     899.438     731.936     147.533     381.029     115.369     196.654    -108.788
      25.415     472.251     804.305     796.979     732.150     285.873     377.339     -11.821     560.101     114.794
     166.062     228.737     632.128     795.804     732.671     265.770     368.678     278.716     402.784     148.131
      26.149     284.221     616.258     695.167     748.665     156.000     367.173    -150.350     723.092     -42.227
     198.803     561.962     616.038     788.705     706.554     239.715     329.259     148.720     486.864     -26.519
     163.440     390.689     598.116     914.400     752.568     171.723     332.154      38.424     201.571      72.599
     -71.005     376.744     636.467     868.254     765.946     143.783     369.048     365.488     552.690     -86.231
      71.985     284.214     593.337     918.121     738.177     198.580     346.099      83.227     579.407    -213.459
    -152.861     173.553     732.600     855.876     750.039      -6.470     376.503      85.631     694.166      49.485
       8.863     641.198     568.819     788.859     698.916     185.889     344.391     382.238     554.432      47.153
      38.760     417.486     715.120     721.938     717.209      49.440     380.432     470.542     723.196    -130.674
    -137.273     715.844     707.787     899.799     740.785     342.750     372.539     301.976     616.734     107.307
      -8.773     423.297     713.893     792.049     749.526     337.222     363.412     210.141     585.432      14.605
      12.594     372.423     639.430     611.984     759.812     139.843     332.892      68.988     682.502      26.265
     117.701     339.381     698.048     901.583     768.354     298.116     372.508     337.236     572.923    -116.830
     119.207     370.067     543.309     710.552     695.257     279.500     363.113     214.807     687.491     113.873
      29.764     -55.815     629.294     967.843     746.718     140.472     382.432     246.807     684.206     -62.126
     -66.630     268.330     706.986     781.422     752.790     256.217     361.530    -166.205     719.454      36.924
      87.734     462.184     697.141     906.221     739.182     131.264     354.284    -115.288     474.453     133.161
     -81.782     208.819     572.305     903.401     759.216     292.778     352.860      41.449     194.099     174.240
    -111.145     362.484     810.541     889.999     753.701     249.709     359.601     399.311     570.028     -61.292
    -146.040     218.170     759.076     940.799     667.030     -59.096     361.788     273.870     316.512     -65.590
     255.832     405.215     633.181     774.644     717.498     225.830     326.349     180.492     542.291     -69.591
      80.981     495.266     663.989     638.305     722.984     283.872     375.475     377.218     325.719     -72.035
     136.746     193.407     597.923     785.608     721.868     136.989     354.541      90.849     298.512    -102.398
     -14.669     468.946     635.407     631.233     736.778     279.740     374.981     231.709     518.745      37.332
      38.159     560.150     819.803     869.738     674.083     244.015     369.183     180.208     417.160      -9.569
     140.048     409.896     824.993     686.880     764.445     128.032     370.984     126.763     625.591    -111.224
      65.202     298.116     728.100    1008.659     762.388     103.983     354.676      69.514     405.052     -15.842
      -5.003     397.739     607.105     811.424     770.843     372.955     367.998     -64.920     572.204     -37.299
    -219.202     324.851     609.543     837.161     777.517     237.497     380.225      81.628     725.347     -19.582
     -75.483     226.993     547.304     834.566     699.408     233.248     371.114     322.970     287.304      49.096
     117.817     363.190     687.514     828.187     737.483     201.794     359.504      83.104     519.038     -22.689
    -171.253     512.549     680.786     731.611     722.347      69.700     336.446     145.571     415.529      33.516
     -45.738     257.614     702.514     829.231     773.857     311.915     374.370     214.455     708.914     106.241
     124.578     502.784     692.005     786.603     723.722      94.104     343.447      14.308     535.574      84.668
     -62.159     449.445     609.604     569.352     789.904     148.659     347.582     114.950     468.601      11.175
     -36.339     245.959     675.224     749.664     708.603     339.496     359.248     -18.862     461.287    -130.530
     145.811     409.423     708.642     736.620     681.904     289.241     367.795     375.631     671.870     -68.111
     -33.705     539.985     658.388    1017.260     728.055     244.979     370.560     321.458     549.152    -226.668
     -71.972     275.654     743.693     590.168     720.481     204.291     358.086     332.756     356.388    -165.630
    -288.022     112.044     716.802     928.408     696.807     194.896     384.442     298.830     718.458      31.203
      29.990     358.330     659.791     740.212     731.846     120.196     363.858    -158.669     482.841     -24.543
      39.178     229.240     630.250     545.969     755.633     172.212     354.155     207.594     486.740    -154.602
     -84.798     492.705     554.168    1013.054     754.416     230.351     310.624     301.457     256.666      62.407
      57.250     461.714     714.642    1021.021     742.872     201.070     392.380     365.918     426.362      41.168
     -31.418     133.734     663.732    1141.844     800.933     247.500     368.817     318.835     636.404      -6.896
      17.776     309.955     569.804     801.060     727.234     142.772     375.067      40.340     752.006      15.504
      96.359     418.666     581.315     829.185     711.822     126.856     353.560    -217.385     355.143      32.786
      61.058     235.725     703.206     475.815     740.397     113.977     402.292     192.004     581.430      16.312
     127.165     482.414     664.208     650.206     776.054      89.089     330.047      19.881     372.652    -223.664
      -0.800     258.211     530.745     705.486     736.030     145.243     429.554    -174.736     348.840     215.457
     -82.247     342.447     703.978     952.057     792.045      65.972     372.126     332.866     713.023     139.883
     145.309     583.789     670.670     885.659     754.209     151.805     368.664     244.801     652.334     144.716
     194.043     323.763     688.840     889.393     738.656     188.334     384.055     -83.431     438.577     -13.768
      89.470     184.380     710.596     890.779     781.141     216.039     383.804    -152.367     757.268      29.217
     -85.015     333.164     672.567     929.402     711.781     394.384     368.282     189.328     757.016      32.328
      33.941     163.627     759.832     689.887     742.885     160.544     346.799     -67.265     686.493     100.275
     -87.114     289.193     850.013     746.032     714.900     122.853     353.492     141.066     385.814     -40.171
    -103.092     349.801     722.847     811.446     721.651     142.864     391.098     417.038     358.819     223.639
       2.108      93.430     673.225     872.898     689.258     193.095     383.116     126.063     472.362     -44.450
      41.806     240.117     730.427     834.687     727.600     319.342     419.899     311.751     374.938     -54.486
     105.394     292.841     717.914     762.832     779.587     258.527     361.190     418.697     455.732     182.839
     206.290     485.807     703.312     905.188     698.454     331.147     372.462     124.923     657.047     -69.826
     183.495     703.605     651.135     750.822     763.352     178.290     381.904    -124.744     604.708      36.416
     205.841     346.783     728.161     889.047     761.720     141.417     396.363     -40.097     787.548      50.709
     219.128     279.506     743.568     976.338     733.834     201.780     365.855     308.140     221.333     -68.369
      61.167     227.378     742.854     828.743     727.844     155.629     363.006     124.225     422.669     -26.901
     -68.454     532.433     783.995     789.978     779.593     239.683     382.713     -62.955     415.442       4.599
      48.543     334.310     812.320     841.163     710.761     143.183     369.178     399.884     534.475    -102.078
      50.423     518.989     617.848     973.021     750.625     108.329     345.604     241.630     614.991    -168.307
      -8.780     456.078     658.382     850.180     735.227     181.292     341.605     130.985     231.694    -141.219
    -112.856     701.184     852.792     907.905     822.613     194.957     364.388     512.563     209.439     130.353
      67.361     510.998     663.242     831.116     757.134     379.649     384.854     275.991     260.275    -104.862
     -23.950     337.182     626.302     830.817     748.948     193.687     385.937     426.830     430.617     -99.257
    -116.350     257.451     634.917     684.876     772.316     131.543     375.169     480.411     710.400    -179.305
    -142.140     519.028     739.517     912.557     758.476      27.883     374.862      49.363     598.969     211.306
     -95.246     195.078     665.986     975.127     752.597     197.553     387.166     306.362     393.784      21.494
     -69.153     326.878     605.630     809.476     749.768     293.981     358.360       9.595     551.401     190.182
     -32.877     591.796     812.610     755.900     728.356     193.497     399.395     194.229     579.365     -86.106
      32.506     542.793     645.097     773.124     691.930     322.051     337.871     370.785     300.613    -206.107
     -70.423     454.375     662.234     713.634     712.312     321.565     368.612     172.839     777.454     -57.306
    -286.381     342.941     667.145     783.432     717.276     177.819     384.312     100.024     501.643      87.510
      81.468     193.653     778.207     835.229     727.099     161.246     389.486     268.124     391.521    -102.937
     -23.577     275.759     582.509     603.154     759.754     151.573     370.298     223.651     647.814    -121.712
    -153.475     495.950     675.870     652.990     736.108     228.559     337.772     -15.680     559.538     -65.128
      45.983     300.392     537.460     930.353     749.542     164.806     383.441     498.663     878.727     -78.663
      65.659     546.891     600.105     656.959     714.136     239.153     403.331    -136.898     595.552     190.259
    -109.889     409.811     538.484     963.352     723.361     354.854     378.770    -281.903     736.830     -59.659
      71.874     312.193     708.975     834.342     755.796     176.381     378.696    -482.253     333.578      70.295
     171.453     372.108     608.865     820.984     794.030     178.471     343.497     286.366     674.154      68.274
      15.774     418.210     757.968    1164.207     741.905     222.389     388.425     -26.764     821.556     193.429
     113.045     339.650     609.384     824.593     747.032     154.771     371.988     337.536     495.593      19.684
      15.855     523.614     700.238    1109.145     829.550     312.117     354.517     254.778     676.622       5.277
     200.539     380.219     738.682     879.493     717.342     127.557     347.512       9.649     592.203     -36.648
    -205.184     288.311     681.642     857.234     744.713     371.212     349.663      60.401    1014.695      -0.170
      48.933     418.190     778.752     857.599     721.831     385.499     335.994     294.861     632.921      63.467
       9.368     244.131     716.373     707.122     720.054     202.487     337.027     368.161     496.341     -47.373
    -238.684     281.069     690.141     937.993     721.082     219.974     373.281     410.997     454.303       0.272
      15.739     382.786     707.134     564.310     724.125     336.695     362.422     300.398     553.624      96.064
    -170.024     359.700     705.341     741.416     756.973     153.865     370.889     233.102     813.286     -81.924
    -279.415     546.505     723.338     843.349     767.577      87.213     349.709     157.524     294.204     105.051
      35.986     362.022     737.456     886.519     757.202     137.405     383.908     452.911     397.002     -21.008
     -21.175     558.501     746.181     755.239     753.864     253.461     372.051    -210.807     524.693      40.410
    -182.736     522.437     780.129     889.039     747.272     110.505     363.332     -10.247     802.832      49.048
    -154.511     394.429     592.462     925.437     661.045     387.098     370.384     308.377     403.445    -218.196
     141.199     385.750     766.336     780.150     784.307     290.739     341.365     690.940     245.820      56.501
     -48.584     477.459     778.626     476.014     718.235     137.885     306.415     204.373     755.380      77.882
     202.320     210.998     737.874     943.546     797.019     117.848     361.053     486.056     405.752      61.092
     146.857     575.558     671.519     946.479     723.528     152.190     403.511      42.503     594.902      58.139
     -84.170     432.984     612.945     867.227     747.840     100.721     353.325     352.243     447.396       0.724
    -138.662     240.255     704.369     836.939     703.200     143.623     368.779      60.084     823.386       4.337
    -185.450     309.890     809.190     725.695     736.717     207.332     391.992     271.789     657.239    -121.701
     127.441     412.588     742.747     759.941     740.932     318.307     337.731     370.182     694.353     141.736
     145.347     360.906     680.092     989.735     698.146     257.242     378.527     382.971     569.292     140.892
     123.254     365.476     691.834     940.641     691.686      43.157     384.017    -100.107     519.676      52.403
      85.011     417.101     769.013     989.177     761.428     264.633     380.121     132.293     588.053      82.786
     -56.171     338.064     777.760     953.558     722.797     237.567     391.834     488.036     303.030     128.678
    -217.628     373.623     572.055     618.251     698.484     353.098     377.245     168.008     470.271     126.721
    -162.589     295.394     661.965     653.441     764.839     322.089     380.644     287.533     285.282     -81.793
     325.790     335.844     826.455     811.062     714.870     392.437     407.462     480.966     630.653     -73.047
     199.996     330.332     724.642     619.209     761.659     120.079     352.163     379.609     605.714     180.108
     132.406     392.338     700.435     782.734     770.549     160.789     377.047      -8.973     352.754      -0.774
      24.123     323.416     708.301     997.838     747.652     231.134     342.525     219.318     373.983     130.217
     117.932     123.728     605.233     710.086     745.067     155.693     351.820     383.174     415.497     -52.506
     169.582     549.330     675.271     609.408     736.779     215.060     346.227     459.844     554.568    -138.903
      87.978     521.636     653.673     759.148     658.200     319.003     360.750     381.310     467.881     -68.831
       1.201      94.259     764.596     708.515     700.272     164.730     368.500     150.408     693.193     194.359
     285.399     681.098     661.008     702.296     790.432     339.309     358.495     283.020     743.344      13.883
       6.809     215.797     665.425     894.923     786.868     450.208     359.006      44.275     453.133     -20.631
     -41.228     173.490     666.249     827.312     752.845     192.902     334.742      -2.231     603.569     171.752
     -22.926     736.613     608.460     928.027     741.943     268.708     390.051     294.650     695.555     -72.577
      22.853     388.284     617.092    1002.496     731.595      87.490     358.191     102.270     502.861      35.619
     -78.457      77.232     548.719     815.921     730.995     200.087     365.109     369.591     435.842     184.323
    -153.580     554.144     701.896     601.475     739.749     332.123     341.353     233.443     259.647      52.351
     -73.982     337.327     722.902     897.636     722.761     244.823     398.369     450.207     364.597     192.032
     -89.942      56.410     646.283     779.189     742.933     135.909     371.496     416.272     517.167     262.931
      45.629     143.627     797.792     823.214     672.365     172.466     352.081     -94.928     404.650     -11.953
     -19.784     219.923     717.990    1048.005     725.409      95.967     389.910     222.763     534.155     125.578
     -37.415     388.112     608.509     769.417     718.364     241.072     330.134     236.039     805.768      39.145
      71.787     473.608     687.428     825.238     756.387     317.070     394.131      21.434     482.758     117.240
      55.879     426.615     601.392     970.933     745.152     176.361     360.269      41.230     351.776     127.518
     -36.275     307.834     747.831     677.415     681.380     299.265     376.628     244.976     620.205     -59.030
      -7.204     210.089     630.990     783.764     774.884     156.028     366.591     347.642     460.528     -43.263
     168.653     338.932     501.752     617.163     744.887     106.018     344.661     -15.565     413.649     -44.405
    -215.948     509.437     652.654     768.463     797.332     161.576     357.777     175.057     703.617     -24.754
     -51.376      69.992     724.285     680.686     764.063     182.197     355.628     221.130     643.077     179.455
      99.905     182.513     763.617     830.138     746.509     183.013     334.757     395.078     569.050    -215.394
    -231.752     229.061     631.918     731.504     702.688     202.542     335.151     465.471     565.390     -25.951
     -52.422     239.166     679.211     833.992     745.373     190.004     394.111     177.476     686.349      55.728
     112.916     480.520     573.663     863.442     772.860     291.381     378.017     -85.689     376.760     -46.286
      16.037     388.860     733.898     878.387     734.023     110.204     360.904       6.648     742.531      71.581
     135.289     260.084     793.249     652.339     726.371     190.123     365.089     128.958     360.567     -75.810
      28.380     157.458     682.641     739.979     716.739     238.558     341.771     -42.187     508.669       0.269
    -109.604     318.542     616.727     944.068     714.193      56.249     391.179     269.605     666.168     -37.747
    -200.778     120.475     636.066     887.355     788.965     345.065     373.008    -106.594     565.195      85.464
      17.591     266.109     655.256     736.852     677.145     340.058     381.026     280.196     570.997      67.223
     193.817     234.864     470.907     768.987     756.859     172.647     349.003     292.508     918.034      90.537
      76.202     250.689     678.831     762.407     733.000     422.319     400.995      69.278     570.596     -11.590
     -15.325     291.377     696.093     793.320     751.445     131.752     368.380     -74.761     516.798     -19.999
     121.204     311.486     635.857     911.870     713.638     159.400     362.785    -118.059     628.031     142.892
     -46.173     161.847     707.684     919.839     703.884     174.063     351.133     -80.061     406.956      -7.709
     278.322     488.859     689.731     773.433     722.611     276.991     334.861     420.490     371.334     -84.975
      -3.814     617.066     693.279     603.491     710.791      64.132     358.903     206.335     411.926     196.457
      60.064     485.862     640.914     703.690     725.960     253.455     397.583     273.831     687.269     153.481
     221.492     454.343     755.137     856.737     771.746     190.903     382.352     175.021     685.401      -9.558
     174.618     407.761     589.763     608.390     738.804     227.573     345.857     102.314     560.488    -171.437
    -130.680     342.160     742.000     965.311     761.956     137.554     354.185     359.783     253.590      37.215
       3.616     212.533     528.488     631.658     722.002     257.809     392.846     442.832     764.348    -110.986
      45.618     407.295     752.576     680.260     692.856     101.053     370.397     312.570     685.595    -176.072
    -228.259     383.802     707.748     840.051     754.058     230.655     364.822     322.918     402.385    -162.670
    -107.035      62.309     634.445     668.663     743.296     298.946     327.753     114.539     628.225      32.847
    -123.768     277.039     653.102     797.621     781.159      72.250     343.586      74.270     250.202    -203.185
    -242.465     487.214     655.958     881.496     722.240     285.558     404.513     235.987     451.832     -70.305
      -3.456     408.495     755.431     805.170     719.838     207.932     352.746     249.715     499.883    -133.001
     169.062     529.449     671.245     709.383     686.056     233.279     331.031      92.280     639.618     -95.372
    -143.843     286.154     660.300     650.035     670.358     235.446     340.969     231.370     719.944      48.493
      -6.828     415.262     803.217     929.833     745.045     281.625     362.739     506.343     443.227      40.571
    -131.431     311.241     755.876     662.672     751.227     394.876     326.927     -31.537     769.632     -82.903
      42.211     404.171     699.293     816.709     713.572      44.441     323.935     254.350     196.331     -13.745
    -106.816     302.608     569.058    1138.927     675.037     179.200     366.685     116.268     698.949     -21.549
      11.182     388.783     539.138     861.578     730.510     300.188     331.910     138.826     946.574      13.472
     -66.541     324.039     624.794     900.812     712.707      98.888     374.402      79.895     451.720      -3.108
     175.621     542.763     698.621    1025.176     733.460     218.993     392.573     292.485     617.365     141.819
     -88.197     519.407     766.839    1032.058     726.607     336.356     388.539      79.484     746.130    -110.789
      46.707     178.191     588.740     675.777     707.291     263.156     398.176     284.060     469.941       6.476
      80.608     342.296     601.255     822.412     745.485     116.502     364.117     423.292     468.049    -180.035
     -42.609     190.821     826.170     752.347     742.964     227.758     370.414    -125.812     620.656      21.927
     129.578     402.330     614.577     676.530     737.803     246.876     328.099     -49.054     668.642      -9.123
      -5.997     291.335     617.968     925.661     772.094     239.837     386.284    -137.178     536.361     -23.582
     147.471     224.881     738.891     715.736     718.649     297.021     406.332     361.394     530.783      68.781
    -329.453     383.623     783.544     766.862     743.238      42.321     406.860     -28.980     298.372    -245.019
    -234.684     322.536     756.656     787.847     758.367     160.205     377.160      96.016     863.452     108.175
      -8.149     297.625     691.844     790.253     759.387     431.766     355.081     -26.098     382.329      28.383
    -159.975     207.187     554.269     735.778     724.367     266.437     360.436     103.998     150.059     148.739
     157.866     128.141     670.228     487.577     737.559     304.375     347.450     372.113     568.264     129.696
      -2.839     476.526     658.927     724.284     709.563     251.154     346.116     278.934     666.822     -73.039
      89.387     473.913     638.074     848.973     703.905     287.603     348.142     134.736     516.315     153.983
      96.365     328.611     712.829     977.191     721.314     396.394     379.562     353.923     472.399      26.287
    -117.279     307.139     678.476     977.239     744.985     248.901     326.292      76.004     353.185    -238.690
    -139.008      70.993     665.816     671.807     741.284     204.546     343.053     108.613     647.975      14.677
     108.987     507.339     663.223     778.929     808.076     282.907     398.439     141.121     273.195      63.046
     234.741     319.219     641.521     958.710     742.199      20.328     416.756     -28.230     536.899    -126.815
     -42.859     532.884     716.848     811.265     743.925      27.660     386.318     -58.914     117.751      30.009
      27.016     309.040     727.239     748.704     770.367      92.740     364.837     255.502     602.857     133.978
     107.396     389.137     577.912     716.691     748.528     312.418     337.837     160.775     419.523       7.816
     100.745     466.904     703.557     768.383     729.758     171.122     354.868     245.377     418.755    -151.543
      76.260     475.990     642.189     675.824     738.983       5.142     322.568      12.540     226.094      -6.936
      18.551     226.271     590.784     711.652     740.792     262.609     410.703     173.580     532.230      67.438
    -153.900     349.139     769.935     836.526     762.631     247.865     325.767     192.675     495.062     145.181
     -24.123     395.009     622.701     900.156     764.624     325.314     408.780     258.937     204.906      21.942
     -25.975     372.320     736.935     916.099     712.335     378.074     399.515      69.920     364.393     -81.697
      72.699     340.964     632.038     847.080     776.468      67.898     373.832      30.590     438.559     157.167
    -121.300     345.585     759.605     787.443     751.549     264.701     358.589     203.710     561.109     -53.713
     181.711     244.677     651.984    1004.748     685.364     269.769     369.712     -45.638     443.388      59.058
     183.884     519.567     579.093    1008.190     750.168     202.487     392.714      37.820     634.075    -150.359
     161.298     388.987     536.926     871.247     694.210     125.643     394.530     240.059     390.600     -98.136
    -118.863     273.605     681.483     770.492     708.139     234.893     365.513      27.288     153.399      86.649
       8.204     251.612     689.180     695.752     714.053     207.409     376.026     430.984     365.997     -93.869
     -26.977     545.123     686.615     939.482     733.595      53.947     414.668       7.262     359.010      64.997
    -147.964     173.502     751.904     812.361     775.154     295.971     383.113      58.672     466.814      84.420
     139.739     269.493     669.624     825.335     732.574     283.347     343.808     385.047     305.485      66.157
     135.999     603.951     734.742     921.194     720.877     216.664     386.000      10.454     422.649     -23.225
     132.164     267.976     697.467     857.471     745.844      49.771     374.771     -88.502     606.836      -9.140
      43.104      64.521     744.909     626.848     782.841     295.769     361.490    -230.033     662.636      16.558
    -142.123     202.982     728.235     929.338     789.901     419.063     374.630     293.961     511.441     100.090
     -58.179     244.629     650.681     818.650     773.168     149.057     335.347     184.325     676.111      10.753
      99.192     428.376     657.349     787.877     748.390     217.141     374.625     166.204     217.042     146.132
      59.427     474.374     735.880     700.874     734.503     137.694     357.438     -45.769     687.464     -51.492
      72.947     673.710     648.639     983.063     682.966     164.548     338.557     161.165     678.015     -10.042
     136.394     556.089     698.537     810.409     763.919     267.810     377.253     -70.236     514.488      12.778
     -11.637      85.068     776.076     800.245     794.278     415.819     351.416    -158.625     546.754     -36.950
     165.112     271.897     774.014     822.971     663.445      38.071     383.093     189.459     463.637     -42.068
      -5.054     400.536     750.587     748.660     707.394     207.497     341.702     281.561     667.683     -27.719
    -126.879     429.397     625.168     778.449     732.674     206.207     364.687     196.235     294.034    -140.686
      91.873     382.373     650.517     741.389     774.190     272.775     364.980     -57.394     403.538     133.036
      49.137     344.690     646.318     872.313     731.496     343.860     370.410     620.336     275.815    -156.649
    -101.408     333.227     685.566     796.650     760.302     450.535     396.345      25.714     600.634     116.882
    -128.620     484.960     633.732     806.724     753.854     297.911     349.563     256.249     584.545      26.834
      69.900     719.317     679.098     773.751     723.302     284.695     362.268     217.602     477.275      82.997
     -17.990     636.630     732.531     699.731     801.952     158.680     366.806     310.606     555.625     102.228
     -63.032     121.892     676.146     852.839     739.160     241.934     344.110     190.012     304.868    -106.734
      12.337     490.282     685.747     858.486     717.727     252.503     343.567     113.782     824.230      -6.006
     -74.532     248.664     594.270     617.487     748.582     169.811     361.348     148.347     702.255     -80.137
      31.491     545.534     713.137     759.063     709.769     252.594     387.347     302.050     329.277     -67.424
      17.941     214.707     644.453     854.474     772.386     381.564     343.124     524.963     346.974     189.260
     -86.487     262.377     735.615     509.129     734.123     133.127     349.124      24.634     367.711     101.860
     132.804     433.027     776.193     754.313     742.721     172.265     352.238     247.442     447.161     132.634
     202.580     -77.799     544.020     686.999     739.601     131.687     369.874     409.867     461.056     182.408
      19.489     431.595     559.603     688.332     779.125     161.677     346.650     -12.117     584.134       5.808
     -24.798     397.941     758.918     743.887     819.488     376.634     360.392     116.879     431.635     -54.730
     273.206     455.233     625.299     750.780     718.906     126.280     381.970     187.153     333.391     221.551
     -48.132     389.670     568.732     747.516     732.912     301.737     401.233      12.914     483.873    -120.994
      48.079     529.416     630.110     656.850     728.319     339.671     380.255     -28.122     490.657      25.823
     190.337     569.625     638.628     713.654     745.177     342.097     393.887     -13.073     367.888     224.238
    -292.429      23.048     755.294     691.923     749.823       7.464     405.614     474.098     520.050     -13.340
      66.756     396.076     604.209     728.282     724.539      72.183     397.437     166.585     268.516    -101.844
     114.590     372.632     802.840     756.189     700.326     164.058     353.102     231.579     435.763      37.421
      19.827     286.054     773.441     750.185     754.403     222.213     335.885     112.425     694.823     -64.615
     137.290     369.423     701.883     715.807     743.087     206.833     371.691     278.945     362.620    -196.745
     -35.358     416.715     680.194     758.368     778.128     323.974     388.597     -37.249     494.753      20.762
    -101.440     169.591     667.581     744.010     746.402       2.639     366.103     345.052     504.206     -20.277
      99.126     479.946     729.421     811.634     766.968     172.159     400.698     110.104     218.358     -64.328
     -65.427     505.993     632.001     702.393     724.276     220.810     357.395     318.996     571.346    -139.308
    -240.685     335.960     801.451     988.426     755.675     232.793     337.156     244.828     561.892     -61.189
    -164.984     436.909     673.252     684.131     696.651     218.486     337.924     150.074     724.634      -5.654
     -20.603     534.334     519.940     836.281     745.238     234.156     348.663     333.134     704.763     100.820
     263.962     432.357     689.482     901.238     742.633     218.004     364.328     -29.630     165.835    -125.934
     -24.943     416.018     657.473     690.130     772.897     219.904     344.291     169.733     763.490     -45.702
     -31.422     250.606     510.729     456.111     720.708     292.788     368.271       7.560     704.111     105.286
     -28.830     251.762     593.905     930.796     728.499     305.697     383.553     194.569     559.914     -62.535
      95.061     324.325     742.694     698.346     779.504     122.776     349.827    -133.628     651.787     -31.124
     230.781     628.901     591.079     765.680     791.024     326.324     345.011      33.827     495.871     -77.799
     -79.318     393.483     718.546     865.953     705.597     369.725     340.117     256.246     496.677      89.657
     105.714     228.417     907.832     951.654     676.335     122.536     345.544      90.528     606.198    -129.968
     -83.686     180.345     758.257     664.435     778.105     285.349     385.161     166.217     580.266     113.540
     141.561     239.544     608.701     708.251     747.374     368.562     356.636     -18.342     205.738     137.803
     -34.915     170.672     573.285     742.866     726.279     342.057     332.750      80.465     771.657      62.885
    -102.756     263.037     679.425     777.049     744.604     116.306     393.957     326.294     838.927     154.653
     142.521     485.554     696.607     701.060     770.780      58.684     371.451     389.823     654.396      13.783
      42.361     154.805     713.859     879.673     708.780     201.039     376.885     327.966     433.747     -27.480
    -232.572      97.468     697.059     617.337     735.414     192.361     352.378     388.787     525.346     189.340
     160.039     168.384     551.557     688.276     717.282      11.845     364.977      19.750     474.474      57.069
       2.083     314.398     548.747     617.399     730.796     228.483     380.746     174.576     625.460      33.068
     -95.679     285.345     709.177     815.063     765.060      25.637     377.907     303.788     482.474       5.147
      72.621     446.087     652.829     478.666     730.811     292.944     340.408      17.194     557.428      69.374
     -76.416     351.850     796.657     851.868     730.237     318.986     352.852     -86.873     164.882     -51.814
     -76.511     480.200     645.294     745.044     748.488     316.535     366.169     286.284     509.265     110.177
     266.853     545.855     694.308     838.486     718.331     206.697     374.302     411.390     808.264      -5.662
     -84.473     456.935     704.668     702.663     707.293     260.778     370.213      58.961     561.946      66.050
     136.384     535.887     572.248     796.278     773.666     271.475     321.958     323.724     354.522    -166.736
       6.409     144.718     715.931     994.672     742.333     179.599     366.349     388.000     636.032      77.409
     213.785     190.512     531.359     795.066     767.991     320.026     384.407     166.021     427.447      -3.053
      27.854     293.108     720.670     864.672     757.039     151.775     353.395     296.892     491.706     -30.930
      56.463     468.005     656.831     866.141     747.329     197.763     387.683      63.545     774.875    -182.846
      62.532     254.477     735.038    1012.091     725.881     361.914     392.126     330.910     513.459      75.892
     127.728     490.228     569.726     660.092     710.897     149.697     373.171     246.383     272.640      37.424
    -198.967     470.559     753.859     759.157     718.053     321.698     380.148     187.792     363.335      30.931
       0.815     350.051     696.903     737.338     723.396     302.782     392.154      43.800     601.796       7.891
    -106.787     384.729     711.616     669.347     721.568     121.823     428.540     770.929     587.766     -80.528
      53.299     588.598     763.445     603.496     779.486     216.622     384.628    -189.698     615.679       6.853
      79.844     637.759     739.351     783.642     788.571     144.692     340.562     141.684     647.627     -52.456
      78.885     153.872     622.618     863.828     744.692      34.446     363.233     308.572     557.207     129.602
     108.203     538.890     559.904     828.901     681.782      34.124     351.911     476.923     521.713     -69.055
      46.355     400.271     664.408     800.446     775.405      58.632     383.580     307.907     355.027      51.011
     -61.529     572.431     826.430     645.446     844.185     282.956     381.705     232.347     537.869     -86.077
      32.851     250.055     685.962     359.617     732.653      53.367     335.750     -94.570     756.528    -169.199
     -19.273     419.583     601.404     859.434     728.586     147.201     387.112      57.931     509.757      17.072
    -170.185     456.156     830.616     716.218     739.864     318.929     377.435     216.108     319.595      48.923
     242.690     246.217     906.588     829.815     735.355     120.768     366.694     341.882     463.819      51.194
     -50.638     294.431     604.788     703.039     758.787     288.389     390.219     189.537     399.504      10.206
    -101.482     130.623     643.953     927.809     721.107     153.719     378.922     380.940     418.800     -80.594
    -173.134     339.223     605.524     736.780     743.622      62.475     383.054     482.645     399.265      51.450
     111.321     258.960     722.685     716.906     711.951     392.206     334.047     246.198     494.604      -6.527
     192.706     497.292     583.869     680.958     755.244      20.837     383.298      96.638     604.756     -91.225
      51.415     178.783     654.338     623.900     734.455     380.095     362.610     290.187     476.578     -11.654
     -58.050     339.041     766.622     950.109     744.338     206.318     363.825     131.304     516.353      17.305
      -7.448     289.220     685.398     959.770     728.341     174.201     349.035      -8.821     602.191     -68.106
      35.468     229.297     599.254     960.231     776.994     204.873     361.159     302.855     493.425      68.344
      73.829     436.533     737.453     994.366     772.108     256.031     363.624     -14.444     282.128      -0.903
     148.048     303.142     783.099     950.946     726.966     218.335     327.897     305.909     520.641      33.372
      20.352     234.785     772.660     836.858     714.677     416.454     354.105     184.649     451.379     111.014
     -35.900     240.224     779.406    1019.340     743.605      81.408     414.815     154.331     771.330     -11.511
      51.247     305.081     648.749    1053.000     709.130     295.456     335.562     213.359     546.119     -56.117
     -20.992     364.120     703.704     707.530     737.914     229.313     348.412      51.267     394.243     112.798
     -40.158     474.438     740.107     924.246     746.816     175.637     319.170     166.538     392.048    -106.103
     -81.272     248.762     754.574     635.961     680.206     263.097     363.241      26.565     292.584      40.696
     146.423     153.860     617.960    1207.093     716.553     178.154     363.147     172.829     438.137      10.121
     -16.769     329.930     623.085     568.671     716.385     182.297     343.717     223.011     477.600     -75.738
      80.910     500.133     670.202    1124.285     717.285      87.115     396.392     107.359     302.017    -250.094
     -46.711     428.673     759.207     802.647     738.170     302.537     360.416     216.596     271.966      38.697
      66.808     242.134     660.038     593.191     766.333     267.589     383.200     197.658     701.540      -8.922
     194.975     355.505     646.479     894.829     734.867     298.222     367.783     521.016     434.743      80.237
      64.566     281.268     675.434     928.987     718.241     146.281     356.857     285.784     504.559      61.522
    -138.277     216.044     693.638     936.733     770.803     243.654     377.668     413.928     521.841    -217.365
    -236.833     440.236     676.184     836.209     749.093     137.830     375.774      79.912     567.756     -70.936
      -1.099     346.412     847.906     748.997     746.108     246.215     364.460     216.670     418.815     -92.998
     -53.329     290.319     564.674     960.768     758.710     133.247     337.333     354.669     525.571     -47.322
     102.991     461.794     710.735     682.186     733.358     280.036     362.963     139.701     277.983      54.776
    -266.578     273.033     685.754     912.710     715.736     212.026     361.537      54.010     172.485     -88.020
      94.415     573.786     667.245     871.686     786.578     252.469     373.453      36.951     491.032      88.353
    -176.053     344.948     807.969     642.648     765.574     288.301     357.169     298.672     495.878     128.969
     -28.593     343.283     703.732     767.560     717.580      74.313     363.788     200.383     450.625      24.703
     172.611     380.823     705.493     788.491     771.639      92.436     378.314     463.654     554.432     -24.461
    -166.861     387.303     541.340     792.784     762.097     280.244     366.837     335.417     557.773      94.042
     -26.835     260.376     759.493     740.199     716.925     290.979     393.247     193.630     565.800     -19.022
      43.671     526.786     762.022     869.108     778.749     198.262     345.591     124.828     838.949     100.187
    -184.831     627.067     529.022     597.005     704.768     135.068     320.956     474.005     337.939      54.316
     -56.924     286.591     631.598     714.360     707.815     193.894     331.557     -22.168     327.523      34.983
      78.846     254.558     552.667     686.101     753.848     252.508     339.504     220.567     435.826     -98.384
     145.490     372.100     683.418     918.478     714.004     240.306     385.033     221.672     579.471     316.794
    -146.380     259.987     812.847     657.621     745.982     307.489     377.628     203.155     310.113     120.230
     269.626     423.389     739.599     610.274     758.200     348.338     379.245     197.152     350.672     -83.079
     146.139     514.510     706.530     749.909     796.539     218.521     337.937     349.440     424.377     270.159
      -4.547     293.982     637.948     803.671     675.786     112.100     384.939     433.041     468.951     102.244
      -1.853     364.166     757.350     524.772     713.453     141.823     345.900      73.774     353.606     -29.214
    -122.966     243.397     685.748     845.583     722.559     138.860     389.067     111.746     501.325      63.926
     147.738     192.311     764.226     745.538     780.039     147.432     424.453    -101.914     640.867      34.140
    -167.461     286.557     598.937    1142.092     705.474     276.112     398.956     246.644     566.761     102.330
     201.924     199.131     542.925     909.520     682.100     296.763     383.391     746.349     361.521     -20.777
      86.976     161.340     677.072     987.158     723.805     228.961     330.936     307.291     561.411     -52.191
     458.014     556.513     733.508     952.310     767.538     179.382     381.392     124.051     390.320     166.296
    -108.537     348.198     543.789     829.832     748.788     157.683     352.409     251.389     432.639      32.367
     193.089     223.162     716.190     701.052     720.595     221.258     394.749     212.411     460.238    -132.641
      40.733     333.541     648.146     489.099     736.775     124.549     383.490     220.154     632.348      16.832
     126.771     275.864     661.378     618.151     666.589     106.963     380.278      89.227     477.496     -29.879
     331.691     501.519     619.698     785.845     721.514     200.759     427.004     179.784     457.087    -119.440
     -11.148     253.199     638.542     629.555     690.288     111.693     364.928     404.319     486.640      84.225
     -46.973     390.969     646.499     930.161     761.253      80.610     362.311     283.086     442.341     -45.132
      28.464     139.979     648.726     866.469     765.024     215.760     391.609     135.520     655.427      18.468
     -11.054     245.926     698.844     911.012     754.789     150.966     344.315     104.690     300.513     173.941
     124.544     366.215     686.210     810.110     704.328     247.606     352.337     193.356     327.251      80.435
     -48.326     326.004     749.459     788.034     765.059      45.413     350.985     267.130     340.255      -6.452
     175.681     358.258     587.265     734.766     684.110     279.984     349.758     455.296     361.074    -100.627
     141.282     319.639     782.485     929.765     747.477     245.144     376.538     348.365     325.453     105.653
      72.089     210.171     601.537     806.990     730.954     372.021     366.973      62.158     374.571      50.717
      54.235     361.541     678.555     779.186     748.482      61.456     380.562     292.489     168.024      44.261
      -7.331     506.510     629.590     812.324     702.413     158.449     337.653      96.661     473.946      -6.649
      97.401     203.282     609.944     911.131     782.507     290.240     385.699     158.015     426.882     -47.163
     117.878     440.499     650.671     718.874     722.025     237.643     336.865     176.203     -19.706      29.799
     -34.584     571.570     625.440     634.873     694.850     240.147     405.934     281.690     657.357     -72.188
      -0.325     363.958     670.592     741.996     684.750     174.811     407.550     -32.692     472.264      52.326
     -70.140     268.883     672.915     609.627     760.086     139.589     354.549     256.661     291.520    -290.293
     -31.291     484.415     662.315     852.314     712.174     262.837     382.910     529.620     516.913      25.109
      -8.072     486.003     777.476     887.653     734.193     340.983     361.296     151.510     504.097     -11.977
    -243.994     555.212     561.973     941.894     753.599     194.441     345.470     284.807     476.045     -54.804
    -125.595     493.233     668.436     870.058     728.787     400.341     393.526     237.906     550.471      87.023
     -65.246     467.364     629.124     788.188     757.901     235.618     385.543     610.312     520.356      35.877
      70.372     306.410     710.557     906.852     717.208     276.991     383.687      23.514     458.739    -126.289
     344.604      35.485     670.481    1007.389     685.581     340.744     378.911     137.902     709.160     106.312
     -77.913     441.080     636.531     770.854     783.539     182.144     355.046     317.109     309.665     100.084
     270.487     426.619     689.981     861.125     720.642      68.645     382.271     430.454     415.229      97.535
    -177.220     282.829     615.970    1026.320     742.973     269.296     353.931     307.414     622.116     159.866
     126.577     173.644     697.693     959.384     716.014     173.269     365.251     220.195     852.197     270.050
     136.539     400.308     750.026     857.115     765.900     236.222     374.845     157.160     353.688    -198.580
     193.545     101.842     658.021     691.669     752.923     258.528     381.337     241.646     528.694      30.060
     230.123     465.106     631.586     817.514     722.190      89.481     379.646     140.006     539.329     -73.186
      35.341     560.318     740.482     867.029     725.037     352.999     369.313     389.991     581.972     -12.821
      86.320     343.853     789.447     734.347     729.269     221.522     372.784     336.323     638.978     -21.026
     148.319     126.006     759.491     828.357     736.754     221.047     325.980      55.966     401.023    -189.393
      -5.796     449.958     706.374     746.825     801.488     299.886     383.326     133.020     605.778     -47.520
     -63.319     243.205     645.988     704.275     755.326     265.585     366.462     202.254     490.347     -38.714
     190.874     216.561     712.710     817.521     755.928     236.071     385.072     312.664     633.653      12.738
     -93.293     317.219     506.916     793.541     778.816     167.518     398.449     270.167     873.491     -61.253
     -77.475     320.224     625.751    1086.861     709.784     300.514     382.115     444.447     477.840     -83.531
      65.786     403.410     663.598     785.760     753.755     451.782     321.023      60.654     852.208      28.990
    -139.687     189.397     557.199     903.587     772.545     412.367     379.306     315.199     267.972     189.110
     -68.906     392.103     714.337     926.833     726.320     197.205     365.830     335.558     512.715     138.423
     -10.081     455.876     609.480     686.357     774.257     195.323     364.804     165.596     563.326     -42.043
     -25.430     496.879     647.742     564.112     772.169     380.351     370.979     407.177     640.344     -99.633
     108.398     204.326     624.588     672.887     669.066     153.113     372.711     185.419     430.879      53.847
     -63.250     332.202     673.032     730.069     673.393     382.273     389.724      86.574     319.445     -97.052
      89.083     393.084     728.580     927.629     683.326     293.991     378.896     466.761     592.556    -113.942
    -122.198     157.823     640.969     952.234     686.796     171.905     369.293     337.042     287.105    -136.796
     -69.522     589.654     659.937     571.310     733.691     233.767     363.783      47.006     881.122    -118.838
     -17.952     314.426     718.005     485.926     706.297     221.523     323.889      53.729     572.436      61.080
     -90.731     274.315     737.448     749.644     740.476     121.670     339.496     264.117     415.366      24.732
    -223.563     208.573     695.504     950.279     732.858     289.252     422.384     104.331     612.561    -122.042
     212.468     527.374     673.716     809.548     747.751     121.106     391.603       7.068     407.566      32.924
     -37.323     503.599     722.649     659.852     706.056     184.250     336.123      68.012     397.695     102.749
      58.987     580.896     559.169     816.493     773.934     264.149     367.925     250.100     589.569      53.064
     -65.740     328.165     645.602     691.878     775.658     282.342     347.952      97.173     478.877      55.392
    -145.132     425.774     638.256     581.196     662.922     144.458     341.191     252.453     487.439     100.645
      58.325     610.752     687.524     828.935     738.335     200.431     359.438     251.357     136.762    -117.298
     -41.455     397.245     722.706     701.511     752.188     135.786     360.332     -85.461     402.035     -60.217
      41.830     336.029     720.028     941.477     783.139     157.112     380.434     147.252     616.450     -66.714
      18.757     439.390     746.091     648.506     731.719     243.424     403.293     181.184     245.183      90.859
    -136.379     440.215     746.603     778.538     748.060     151.848     343.700     370.553     384.748     -16.447
     -26.388     294.164     764.131     902.514     772.705     129.698     363.854     373.451     670.875     166.469
     -39.142     540.973     727.685     676.624     791.967     263.745     386.927     406.142     669.666      80.647
      21.955     385.148     711.380     884.919     762.589     261.980     387.750      52.046     296.364      -5.267
    -180.607     257.545     824.996     547.460     767.158     315.310     341.289     -56.201     640.604      -3.635
      41.691     654.320     625.839     832.015     735.006     154.935     330.749     333.928     366.257     -55.664
       3.334     394.932     609.258     712.380     739.481     239.302     350.004     359.939     480.171    -268.396
     -41.150     508.235     615.352     498.735     733.631     282.630     381.564     247.517     647.360     -68.697
      30.441     128.995     583.626     861.834     783.420     249.524     308.388     184.144     378.830     141.439
      39.186     338.868     701.193    1037.866     741.153     202.020     354.806     251.042     718.356    -152.947
     -65.995     374.484     580.898    1011.193     758.859     169.344     324.837     146.679     825.837      46.569
       8.723     333.194     709.950     711.297     727.267     259.043     418.504     235.592     417.649      32.657
     -84.751     219.884     696.684     863.549     730.469     178.108     321.253      52.705     535.690     -53.334
     -24.463     477.160     701.211     849.666     720.456     183.290     400.481     370.547     422.921     -89.926
      64.631     353.531     480.596     812.030     713.012     250.425     357.015     320.191     797.112      25.662
     136.776     272.860     727.079     869.354     779.587     295.406     338.692     245.705     230.164     -74.928
      17.775     446.171     739.827     870.997     702.362     245.491     323.704     199.078     604.217     109.625
      53.221     396.312     608.765     636.288     687.600     196.324     359.710     104.858     466.527      63.696
      61.939     226.199     573.652     728.436     729.381     152.737     335.333    -181.771     559.245     -96.744
     268.715     423.647     728.565     800.496     710.428     247.405     369.054     -41.218     731.731     -16.366
     160.910     444.048     720.901     897.228     743.557     201.792     326.751     292.848     489.196     -29.044
     -71.579     382.703     698.247     589.654     682.947     234.225     418.348     146.510     455.193     101.820
      42.083     115.897     690.925     854.216     681.695     270.729     338.365      20.714     695.229     -34.157
    -102.129     547.597     588.669     932.393     750.226     222.963     392.508    -194.461     506.770     176.464
     225.068     484.917     575.578     677.260     742.474     302.835     342.914     462.498     559.484     113.354
      61.124     529.194     719.672     657.898     716.073     179.348     406.561     114.092     393.339     -51.376
     153.926     405.050     757.338     889.658     712.432     309.348     390.437     -55.684     449.397    -149.794
     133.699     270.344     666.458     888.107     732.119     134.774     359.374     319.909     246.413     236.683
      35.545     356.996     695.788     869.915     699.856     426.510     390.596     317.396     567.264     -81.156
      39.908     305.391     617.930     622.379     712.507     321.796     349.408     195.836     485.611      43.365
     -57.716     643.572     702.917     969.174     759.541     343.832     400.977     428.660     500.012      41.430
    -157.779     255.188     784.971     805.287     712.222     207.605     370.182     384.805     580.534      97.141
      49.038     430.316     570.902     663.314     735.385     391.424     354.549     345.940     536.579     113.214
     123.431     428.026     693.006     823.615     712.881     291.057     353.078     121.164     761.935    -163.399
     -52.698     401.783     705.167     866.254     729.215     105.388     376.621    -152.364     528.927      12.754
      90.715     401.551     627.608     717.294     692.109     378.625     406.811     143.291     651.485     206.682
      35.130       9.031     613.947     743.701     750.615     348.859     350.106     191.590     186.881    -130.885
      16.521     327.473     687.490     811.620     743.496     111.291     369.997     216.886     574.857     -26.266
     194.893     246.655     751.398     873.000     670.565     195.785     354.790     219.596     546.567     159.092
      32.927     166.673     671.906     842.736     712.017     227.979     390.603     -17.482     360.585      62.479
     225.632     125.949     613.015     781.993     745.292     287.251     363.396     217.881     374.633    -203.210
    -102.786     404.481     689.772     818.084     769.140      39.465     353.668     369.987     633.682     -64.037
     216.860     399.554     785.044     820.576     767.475     199.098     379.011      89.988     492.236      22.383
      33.128     349.581     782.029     946.809     707.937     235.060     361.929     142.028     340.156      35.279
      67.361     162.353     690.856     795.326     719.157     162.743     360.007     242.394     208.201     -62.493
     -81.940     542.700     747.964     603.190     722.779     310.094     352.820     215.020     610.906      51.767
     -54.814      61.171     647.152     769.698     700.356     201.156     376.289      60.295     473.815       7.002
     -34.619     275.179     632.965     482.932     685.967     212.514     399.367     247.113     407.853      42.167
       1.826     460.600     664.254     848.798     739.518     108.441     397.754     273.942     453.815     -55.526
     -33.626     415.730     711.753     786.826     752.294     243.515     391.068     458.617     752.716      -8.810
    -159.041     253.624     625.192     828.117     743.228      28.295     367.714      -7.725     486.533     163.120
      88.585     278.030     739.325     695.965     721.314     113.929     351.505     213.736     393.057      95.767
     116.237     445.916     655.238     624.170     722.091     431.499     320.825     377.595     315.902     -30.391
       7.782     278.104     740.863     593.240     680.729     433.758     372.309      20.336     184.071     144.232
      -0.774     236.426     748.203     730.886     664.918     -18.521     352.819     -22.132     702.718    -157.411
     147.649     134.134     631.471     783.307     685.865      69.024     403.174     105.288     589.512       3.921
    -189.280     415.008     609.415     632.900     758.853      72.169     404.777     433.207     400.177      38.327
     121.785     549.170     680.901     653.428     739.351     303.713     361.452     223.262     690.915      65.549
     128.210     382.105     648.211     659.494     698.823     261.945     374.322     186.414     360.426      95.309
     -92.517     389.992     814.479     844.404     786.926     249.146     387.156     419.012     282.093     -10.652
     215.976     382.105     781.637     902.574     750.078     191.193     370.827      57.090     388.578      20.667
    -101.141     371.927     646.069     911.016     691.817      76.765     390.393     277.302     203.040      69.200
      92.644     564.511     718.382     859.962     743.792     466.098     378.370     -49.608     421.401     162.697
    -175.117     370.803     756.252     818.034     710.494     198.343     359.765      77.219     489.650     129.297
      92.397     415.703     694.292     842.245     694.636      28.753     395.494      16.380     455.950       0.237
     196.989     274.770     681.490     727.759     744.813     161.294     362.344     154.235     654.139     133.383
     161.702     445.742     648.985     564.496     660.092     129.796     396.426     263.823     372.269     121.504
     -59.508     477.501     811.344     681.490     751.694     303.292     372.490     153.287     309.323      43.908
    -164.875     416.357     686.492     721.110     763.527     279.453     361.357    -143.511     827.958    -100.983
     199.695     203.356     545.839     875.853     802.926     219.246     305.105      -2.325     627.576     -82.003
    -104.389     242.308     604.151     878.848     768.027     359.849     384.710     -49.394     360.244     -29.028
     226.796     291.525     701.216     747.384     764.979     313.879     375.857     160.381     664.862      18.612
     -22.857     136.741     749.660     757.250     743.558     179.704     370.013     255.182     637.740    -156.143
      28.687     111.271     656.291     897.677     746.619      54.776     357.093     506.201     371.114     109.943
     -66.307     401.828     650.730     862.846     735.095     274.329     378.005    -247.006     473.241     -56.901
      38.505     696.696     724.484     939.455     742.212     114.944     360.617     -60.208     718.507      43.306
      21.818     194.547     613.438     856.779     712.165     339.687     358.476      27.711     287.174     -47.406
      40.517     408.025     633.526     778.557     707.883      96.924     343.426      -0.549     659.868    -175.962
      69.916     149.750     786.385     569.318     798.928     272.330     347.506     -32.802     237.933      44.293
     -80.878     307.282     671.582     881.928     735.853     322.732     379.686    -159.258     794.786     -26.854
     173.966     141.046     692.012     873.545     717.205     338.147     385.311     354.611     382.239     -75.429
     161.196     217.155     655.359     838.999     722.164     153.419     372.501     286.413     324.508      94.903
    -176.068     348.609     813.914     947.539     750.397     235.215     384.803     493.433     286.583     164.960
      -1.506     423.814     777.092    1045.585     742.459      56.283     373.095     330.491     416.214      41.416
     -55.525     158.123     825.725     987.663     680.733     232.708     359.788     -97.574     291.758     103.877
     -89.758     149.341     562.035     851.079     764.816     327.961     350.145     311.348     795.469     -27.464
    -133.961     310.344     756.153     849.714     704.693     376.108     363.321     178.511     573.101      -6.186
     -53.417     382.660     788.616     919.604     733.694     269.993     373.932     246.437     756.563      79.554
    -161.068     389.684     676.091     805.297     741.813     244.400     349.626      72.209     550.692     176.137
      94.363     236.314     667.785     653.397     817.393     165.520     374.697     491.931     628.477     -57.488
     -65.542     179.676     661.825     784.193     756.531      -3.527     415.406     305.428     605.869     -88.984
     132.347     311.704     646.382     898.281     712.569     231.876     362.168     220.546     720.852    -160.991
     266.218     346.925     649.739     560.806     817.700     105.971     356.271     277.388     439.794     -51.874
      61.926     296.494     661.961     826.273     709.369     167.921     353.652       9.984     867.648      40.128
     232.975     114.364     706.321     816.314     739.844      69.755     394.042      12.392     689.858      26.253
     -70.125     482.862     724.089     793.547     729.781     255.830     334.274      34.285     786.919      39.828
      34.431     456.831     625.218     647.439     661.940     250.281     358.469     423.643     865.569      -0.172
    -150.399     520.417     760.292     829.521     736.622      81.496     366.591     341.283     726.158     -23.504
      28.299     369.236     811.918     613.098     682.840     288.832     331.339     660.662     515.240      90.441
     122.324     420.115     658.771     763.756     762.981      68.817     395.795     252.180     620.792     -95.540
     -59.830     426.090     604.700     769.380     763.454     117.002     367.029     107.613     564.875      96.062
     131.363     427.244     663.270     796.858     766.050     225.169     379.777      30.708     402.797     117.779
     159.256     420.601     604.252     778.393     779.659      76.489     384.245      12.930     590.074      34.446
     -64.495     208.364     623.067     802.874     718.696     325.492     349.707     529.524     840.318      64.521
     -20.564     401.865     696.765     672.544     704.896     192.851     333.875     319.042     476.569      40.713
     227.871     386.569     604.379     537.604     736.289     240.143     367.077     231.127     179.961     167.095
     -36.889     357.484     712.572     706.257     721.868     137.797     385.242     384.128     726.951      99.157
     -38.772     555.872     538.727     921.867     781.624     291.365     383.462     323.710     569.137       8.439
    -164.558     140.194     619.288     876.524     763.568     168.178     387.887     244.345     463.295     -97.119
     278.117     326.698     654.567     629.176     749.206     277.464     354.872     146.770     330.293     -37.909
      15.371     428.950     679.673     771.639     741.297      97.632     348.816     121.403     670.758      38.492
     -98.597     209.324     573.393     746.539     678.130     252.836     338.349     140.983     551.740      -3.946
      13.211     479.445     710.252     718.655     796.771     438.895     353.468     190.121     573.618     -33.337
     -59.501     239.830     729.015     750.670     781.420     306.233     409.541     239.162      35.888      18.880
     163.475     423.044     544.651     693.906     732.129     157.248     372.706     277.412     578.063     -15.998
    -267.593     218.518     633.913     901.255     708.877      36.139     370.154    -185.459     517.764       3.990
     293.176      52.203     656.765     991.761     746.909      61.150     360.853     -52.131      98.136     -58.292
     -68.799     301.328     595.453     908.329     708.045     233.975     376.890    -246.606     869.448    -118.590
      85.408     404.848     531.098     771.823     723.190     290.051     383.365     304.201     815.535     149.860
    -290.055     493.744     814.962     633.129     714.120     -50.742     374.724     170.991     891.744      65.148
    -158.732     442.746     644.331     669.870     721.999     365.766     357.015      36.843     534.085     -18.494
      31.638      96.867     557.807    1089.032     719.784     143.306     371.163     251.227     318.617     -76.028
     157.689     370.605     728.205     911.474     716.891     198.682     359.676     -85.097     392.093     159.545
       9.561     237.900     579.995     696.071     729.155     225.569     380.306      99.471     682.621      10.117
      57.889     374.941     854.827     857.805     714.380     235.302     346.069     144.271     417.825     -97.591
    -134.320     458.755     716.668     727.516     764.516     312.913     369.028      21.047     521.645    -200.514
      76.877     344.254     686.758     868.750     734.958     421.691     393.200     252.767     669.218      73.338
     168.050     395.494     776.175     394.463     701.686     220.638     349.249      21.582     691.448     141.054
    -140.097     279.353     713.450    1046.689     766.847     171.266     394.362     232.124     540.910     -11.247
      38.251     336.673     797.922    1042.609     731.142     163.855     344.538     475.028     430.428      87.216
     152.986     445.104     556.406     823.407     776.682     237.208     374.044      26.219     399.375      17.115
     -89.577     212.082     740.472     735.669     744.019     120.254     348.882     128.106     747.213      78.981
      77.338     197.709     646.291     832.448     726.783     243.170     363.359     426.553     641.805      42.121
     -48.530     307.558     586.553     813.995     695.117     195.436     320.818     323.290     439.614     -28.286
    -147.172     572.567     727.823     582.039     705.303     240.020     368.190     113.323     753.007      87.236
       1.712     418.127     764.746     944.121     787.655     252.489     389.503     -54.379     613.046     107.002
    -117.174     386.157     625.238     894.082     730.135     321.324     314.163      81.834     374.806     -31.563
      52.280     182.239     613.359     886.123     750.201     179.146     361.322     308.237     460.445      -8.158
     131.578     484.799     692.651     671.403     730.493      67.600     362.318     233.573     592.374      26.306
      48.819     188.920     587.591     638.489     729.170     277.795     364.700     328.318     401.058      56.893
      10.525     251.864     598.033     843.171     766.062     159.664     369.576     171.608     514.976      96.394
      44.042     261.842     622.670     964.140     764.867      66.592     426.254      55.843     546.296      88.378
     111.117     296.806     691.059     728.837     770.770     209.363     346.471      27.434     562.981     -64.827
     316.599     260.430     628.233     901.666     748.132      51.537     312.687     106.340     499.703      47.507
    -142.139     565.676     575.810     710.593     735.707      68.970     360.845      31.713     660.987     -41.631
     216.417     314.013     666.860     696.747     715.146     228.619     366.160     577.995     465.638     144.221
    -255.224     575.446     692.027     850.848     721.453     288.402     403.901     108.680     304.334      74.508
     -94.272     479.331     695.440     789.540     725.315     234.213     411.639     456.934     724.949     160.403
     -86.189     496.224     650.573     797.246     701.740     506.892     370.920     265.311     546.576     275.324
      61.823     233.787     681.622     653.605     678.528     -69.549     361.295     577.090     497.938      74.983
    -111.055     365.852     724.383     621.505     723.780     403.266     390.619     339.469     639.936      79.972
     110.132     240.312     792.055     814.713     747.086     109.123     334.383     148.381     834.238      77.798
     196.896     381.660     685.778    1029.825     721.071     186.042     383.539     206.312     543.273      43.069
      -7.494     366.256     623.412     648.558     730.445     157.949     341.398     169.410     425.097      76.656
      90.014     409.174     808.404     815.952     746.692     288.711     351.024     254.624     378.552       3.678
     105.288     412.284     620.582    1026.514     729.743     155.490     390.786     135.471     538.195     -74.945
      76.108     477.496     735.262     788.599     679.368     407.037     344.902      60.839     575.969     195.589
     226.940     197.235     649.141     761.689     751.301     400.412     366.506     218.200     967.250      78.926
      -4.067     486.899     541.576     737.229     749.760      68.928     378.841     176.678     540.254    -141.558
      87.444     255.409     697.223     943.298     734.511     278.191     374.924     318.918     706.639      37.676
    -152.056     510.919     540.355     764.783     729.389     235.930     362.626     212.996     416.352     -38.949
      65.143     182.800     702.070     609.554     712.646     400.474     346.392     513.037     448.521      72.693
     143.730     584.876     740.546     825.315     731.218     200.144     363.232     189.152     672.707      94.672
     -82.076     240.915     770.510     925.664     705.265     140.819     361.941     226.632     685.951     -81.160
      97.170     552.926     701.139     748.932     727.333     162.892     389.695     448.552     660.277     150.007
     -47.647     105.693     672.673     840.591     699.979       6.839     366.789     151.223     706.159      90.414
    -307.041     372.206     620.144     900.493     712.852     271.434     375.286     375.245     457.518      39.845
     122.220     464.235     728.984     931.682     767.225      98.321     381.913    -124.972     597.533     -16.494
     -96.884     292.303     585.281     842.004     740.190     310.590     353.248     288.267     432.690     202.826
     -85.188     301.114     631.907     889.819     708.223     254.043     371.673     111.871     794.311      45.944
    -129.536     188.164     669.115     517.199     726.515     288.967     391.252     126.990     416.471      81.981
    -229.140     381.619     802.672    1021.526     730.990     109.373     378.423     292.412     626.126      15.153
     -69.728     503.483     753.504     685.739     761.998     294.072     373.681     -41.527     310.248      96.354
      70.967     393.835     751.133     796.145     720.539     247.666     326.562       3.017     598.647     275.335
     -92.052     367.386     592.822     715.718     746.410     209.703     356.889     507.920     524.006     101.652
    -242.501     571.400     577.603     573.327     752.646     353.390     383.566     339.178     469.630      75.321
     -31.121     389.966     663.151     866.244     732.685     269.860     348.168     300.474     939.152     -28.124
     -82.301     412.960     692.252     697.719     762.679     378.764     374.225     339.681     476.550      -5.809
    -107.493     314.174     638.190     663.424     724.062     207.128     422.090     588.364     141.099      11.430
    -195.383     349.699     722.351     823.575     739.906     243.696     358.731     272.712     575.765     123.495
      88.007     466.006     701.750     601.448     771.184     139.146     431.526     164.626     773.953    -105.101
     268.563     396.861     726.370     615.136     734.430     249.727     351.490      78.387     502.991     256.900
     184.381     441.488     688.063     800.536     739.258     323.158     388.491     383.430     465.720      -4.259
      42.861     535.617     742.514     750.993     784.430     137.126     343.884     149.984     527.993     110.382
     122.249     375.848     647.065     983.759     692.295     184.027     354.534     337.298     771.431     -61.567
    -104.336     212.165     717.189     721.520     726.014     238.020     384.565     249.242     631.723    -163.052
      60.569     375.623     644.995     861.535     724.109     276.341     367.542     495.250     481.630      30.829
     200.468     417.159     677.946    1248.049     808.461     108.981     351.874     -19.170     519.773      87.669
     -71.995     640.138     596.803     767.947     752.039     110.008     361.066      75.018     526.391      87.093
    -134.307     458.003     646.673     737.317     767.300      -0.114     370.042     104.826     282.171     -10.141
     175.354     316.368     716.669     797.898     728.903     256.783     375.026     243.904     661.766    -109.651
     130.260     153.453     792.329     633.215     774.041     347.997     392.310      26.180     542.628      62.851
     106.751     365.849     704.561    1009.491     755.982     288.465     391.174     -78.901     443.982     -11.203
      25.736     228.029     705.211     862.871     771.632     132.191     372.210     239.683     408.897      69.863
     164.132     279.106     701.430     657.457     698.640     -65.181     388.249     466.291     531.993      38.211
     123.413     542.526     702.993    1172.348     756.947     133.705     366.214     386.151     444.762     139.834
    -206.464     432.024     690.696     615.667     772.637     265.545     346.633     429.359     378.073    -159.284
     -96.597     648.041     672.894    1028.101     729.168     192.832     419.238     287.723     726.524     -94.821
      25.630     260.020     681.143     830.441     731.694     541.351     410.444     140.698     656.157      22.204
     161.924     308.251     665.439     930.625     731.002     213.495     353.703     449.113     743.470      70.107
     142.369     391.103     688.075    1054.987     749.124     131.121     368.420     153.544     319.797     -98.905
      52.689     410.412     668.774     753.938     737.571     188.506     337.614     616.093     599.214     138.032
      29.706      69.928     762.469     750.988     771.493     222.600     376.755     376.400     290.174       2.369
      41.378     459.321     740.956     699.461     768.822     311.756     357.753     105.267     483.238     -98.267
    -161.547     567.080     816.609     896.657     709.962     184.523     379.111     179.456     524.925      21.114
      70.941     311.532     594.822     929.400     747.946     273.466     350.434      70.849     422.390    -141.101
     238.708     288.031     741.976     853.245     736.224      89.751     346.014     179.907     641.755     -17.839
     121.506     371.972     705.802     798.531     746.384     310.348     379.590     160.153     506.036     101.479
      94.435     417.768     666.997     666.960     748.526     314.094     366.440     427.099     251.582     145.035
     -13.576     320.973     713.725     733.539     712.018     326.118     357.200     318.215     437.270      81.465
    -130.234     307.697     697.751    1032.736     742.781      76.096     359.653     -18.942     657.195     209.535
     318.089     175.758     754.849     754.780     728.830     130.417     374.152     265.395     563.370     149.577
      63.574     527.757     672.101    1029.914     691.958     244.009     360.974     126.851     532.239     112.674
    -180.554     192.502     644.804     628.097     722.884      -0.518     335.579     223.049      83.887     -29.460
      29.805     286.763     613.953     950.117     730.535     460.003     380.693      45.153     620.309      59.865
      36.964     337.261     778.698     725.013     701.883     181.941     375.072     169.095     271.534    -112.543
       6.593     195.541     613.153     757.541     666.677     158.921     352.055       4.395     760.253      -6.422
      18.728     509.271     643.620     849.552     792.266     113.709     375.906     316.917     387.935     -66.294
      16.112     246.352     729.703     722.406     731.082     151.729     334.784     359.822     417.423      -5.443
     -10.752     249.248     566.416     669.432     761.988     232.108     367.165     231.218     333.791    -107.243
     267.696     313.823     783.300     735.826     664.568     222.183     402.597     212.313     641.387    -121.869
     233.846     525.307     712.259     893.509     784.582     149.408     348.646    -106.338     559.007     -19.659
     110.755     538.231     605.903     884.718     730.032     249.951     363.913      87.249     769.512     -29.080
    -219.976     299.404     630.018     703.707     767.652     105.341     403.569      93.741     506.211     -96.800
     -31.824     223.337     686.915     794.428     690.624     242.872     380.828      34.090     580.587      32.139
    -104.334     179.265     570.029     720.101     749.477     134.480     388.025     103.650     538.181     168.302
      90.039     407.200     728.964     690.082     706.793     354.585     363.247     106.998     520.368     -49.135
      63.809     192.943     704.660     906.450     739.641     134.861     397.559       3.898     557.172     -81.374
    -153.488     208.840     663.948     706.030     749.334     128.140     401.025      51.968     586.416      63.911
    -124.271      85.790     707.449     708.682     731.967     171.692     380.542     307.269     550.869    -138.083
     -93.481     315.835     743.786     808.022     745.165     243.359     391.811      42.293     361.323      35.650
     152.703     306.454     760.309     730.084     737.897     212.459     329.076      61.747     722.008      50.344
    -199.538     314.216     649.252     873.797     723.361      88.027     340.917     227.164     501.777      24.529
      21.611     390.456     745.421     740.137     732.396      66.407     385.447     145.174     623.157       6.882
    -130.765     518.676     586.474     874.479     697.642     120.608     345.363     267.776     561.640      45.235
     142.726     329.318     708.237     743.980     804.422     211.278     377.343     365.287     578.553     -67.059
     178.664     513.360     776.714     729.221     786.751     437.961     373.269     -65.815     625.812      56.222
     -48.761     315.511     716.400     725.913     738.050     150.659     362.186     315.614     443.269     190.114
     -57.181     133.970     661.925     716.986     754.548     291.935     358.949      49.177     493.791      62.275
     -38.427     284.034     685.809     953.131     739.814     246.542     337.508     438.224     254.584    -122.055
    -140.768     376.805     759.384     842.385     753.452     208.820     334.200     -10.471     500.161      47.884
    -174.885     377.282     702.690     859.894     758.448     119.972     365.074     446.736     708.351      75.606
      25.065     422.553     735.000     962.363     715.739     302.063     372.615     376.080     206.859      -9.298
      -9.947     433.609     602.695     874.913     706.721     341.676     355.467     107.014     411.052      69.144
    -173.035     611.284     847.554     467.884     738.475     243.709     359.026      71.759     268.996       3.016
     -98.974     223.048     781.135     609.666     749.032     369.602     327.532     155.650     503.862     117.488
     -76.522     215.467     773.067     842.093     757.466     210.458     364.016      90.492     532.918    -126.096
    -241.517     646.168     675.289     970.978     745.972      63.065     358.234     -66.685     524.962      -3.732
    -208.903     332.620     717.818     687.426     745.284     298.572     372.652     553.150     520.256     -67.474
      38.287     173.475     758.120     613.356     717.520     239.061     400.564      83.626     220.289      -2.082
     -79.207     243.716     629.958     858.646     705.402     167.432     371.977      96.754     618.672     108.752
      66.301     432.649     696.484     774.547     714.066     129.152     306.289     300.584     792.795      82.361
      51.548     248.628     568.238     862.231     723.428     135.246     349.048     365.863     450.280      82.545
     105.231     497.110     687.779     749.033     715.284      83.043     376.965     121.346     704.421      84.497
     -19.166     401.622     647.813     865.140     764.623     234.726     365.873     176.818     456.862    -132.056
     -46.356     355.848     602.422     780.077     736.386     130.886     329.065     -16.927     475.946      63.152
      23.001     291.753     733.145     850.575     719.715     130.671     352.903    -131.461     645.962     121.812
     155.158     259.842     633.862     842.402     644.287     230.450     389.798     432.104     622.936     133.773
     101.221     463.070     601.145     950.731     731.914     364.381     370.568     348.161     641.557    -214.285
    -102.820     266.055     628.001    1024.332     733.114     199.604     406.316     181.241     411.397     -74.754
     182.890     473.019     761.061     602.948     745.439     313.068     378.540     457.967     399.344       5.113
    -120.101     555.345     573.975     891.909     755.768     202.490     371.882     119.767     390.425     -69.597
      92.318     268.200     652.447     785.417     694.361     134.416     323.585     385.368     619.776      89.497
    -151.365     215.907     660.529     794.873     665.742      88.323     392.346    -265.411     428.192      38.088
       3.651      64.516     659.105     826.069     761.465      46.358     403.154     401.188     685.238    -116.038
      18.451     358.096     638.244     593.050     710.843     286.314     381.759     560.709     220.811     -41.335
      74.794     497.422     694.811     681.128     698.318     316.518     353.775     500.012     352.882      16.237
    -108.809       7.612     579.022     826.223     730.216     136.183     383.630     126.410     232.791       3.651
     -41.605     305.847     649.013     650.336     729.251      86.742     354.709     355.482     623.753      81.956
      84.817     686.957     699.334    1039.528     727.269     126.226     376.473     571.581    1193.037      69.216
     -32.578     457.959     690.852     911.702     736.897     339.699     364.490    -152.806     613.529     -40.059
    -103.095     260.431     617.989     772.554     722.237      77.003     384.801     -77.931     614.853     124.787
    -112.810     417.898     730.372     911.939     684.786      92.405     358.926     -31.508     506.491     -90.105
     -24.173     138.310     745.686     874.298     679.334     236.300     394.701    -132.374     607.794      92.192
     195.440     381.471     572.333     900.938     732.872     141.328     399.658      -5.031     498.276      90.696
     148.121     302.817     712.486     911.668     783.465     159.118     382.750     208.884     412.580     -22.752
     158.902     368.513     590.456     863.478     733.717     128.284     363.654     337.371     659.435     -99.372
     273.848     252.241     603.053     835.471     749.306     240.385     362.344    -162.564     367.983       5.012
     129.118     558.800     524.773     726.047     674.939     307.766     380.727     327.906     587.914      -0.270
     214.508     487.803     663.166     735.460     770.784     100.068     360.183     296.412     644.228     -39.336
      83.715     528.496     653.088     707.311     762.610     299.566     364.622     235.134     486.151     -80.671
      71.057      79.820     581.446     872.310     715.968     429.382     356.045     216.208     485.952    -105.024
     -52.407     372.807     671.429     642.345     734.724     -10.771     362.558     170.992     639.103     141.469
    -107.343     108.125     724.819     610.302     768.467     142.797     352.941     129.820     495.289     -89.819
     -85.442     330.463     702.721    1240.243     671.476     215.126     447.958     360.014     744.108     -62.567
    -111.011     362.740     822.818     559.094     747.434     195.209     354.781     -24.736     385.017      73.949
      98.528     541.948     762.879     701.056     690.477     202.902     365.355      -1.259     570.860      60.484
      40.875     357.750     688.066     745.135     740.075     -52.520     377.826      67.868     541.288    -180.924
       6.774     452.282     584.113     885.109     755.452     310.535     352.780     242.373     495.801      93.951
    -240.420     311.068     632.504     672.211     687.047      80.405     345.832     334.104      92.904     118.148
      51.103     178.168     710.658    1044.663     740.660     366.324     350.839    -266.686     620.353      46.258
     148.397     369.436     710.468     660.816     754.934     210.666     365.455     253.273     680.804     206.035
     -54.697     459.875     732.935     960.166     682.456     283.281     356.909     225.895     604.287      28.981
     355.446     256.105     695.485     886.431     710.487     119.588     370.285     289.536     514.372     101.501
     128.418     300.659     699.245     691.583     730.018     233.455     365.739     274.248     601.718    -206.004
     -30.251      -7.499     617.092     942.883     785.016     345.466     382.072    -136.207     492.167       5.666
    -167.072     574.796     718.040     701.853     744.331     263.612     381.346     -78.784     693.036     160.112
      26.084     325.916     681.906     847.588     725.080     354.174     364.184     324.847     358.869     199.514
      87.641     262.526     649.302     755.381     742.412     187.626     326.412     137.887     741.296    -256.281
     -25.890     440.033     656.445     544.821     757.114     170.969     332.930      42.536     470.713      40.397
      33.082     601.728     756.332     676.899     725.709     254.764     348.424    -128.635     438.584      32.638
     -49.001     354.557     526.480     597.280     752.890     343.219     343.511     231.361     630.392      32.699
       4.691     377.807     751.294     835.685     729.289      32.584     337.315     201.393     778.394    -107.970
     153.685     235.368     676.926     793.070     762.842     237.753     387.190     302.354     937.518     192.961
     268.379     237.411     630.355     821.502     750.331     155.114     374.495     144.116     482.790    -198.028
     -58.166     297.615     634.668     839.966     697.597     190.209     328.089     182.956     736.806     -44.980
     -26.316     413.789     729.631     875.207     668.898     103.321     337.258      92.423     616.689     106.015
     111.465     235.285     678.829     660.752     750.074     284.988     334.484     -72.724     447.031     -78.463
      55.376     334.030     697.222     868.620     726.376     250.727     372.649      24.018     358.789      35.764
      69.064     615.492     795.986     832.122     764.965     195.973     333.630     137.271     680.178      28.809
       1.126     344.700     679.482     728.308     738.953     226.410     354.495     232.708     749.266      72.337
    -182.779     533.764     575.764     766.189     742.504     182.594     384.360      71.921     488.223     -51.471
     197.896     262.561     699.053     833.869     713.739     156.394     351.361     380.117     612.214     111.343
      12.640     390.809     790.970     692.507     690.031     144.215     361.185     427.769     374.196      28.468
      67.155     413.226     582.466     962.160     787.368     217.832     341.925     115.441     610.751      55.779
    -101.360     319.852     706.893     486.961     721.041     141.722     375.550     576.037     531.078    -156.243
     176.552     390.107     703.124     584.781     752.838     189.088     320.949     135.862      94.936    -139.204
      -8.571     284.289     684.848     883.074     704.560     262.013     388.807     -66.522     571.722     108.107
      52.590     114.993     688.214     714.731     740.189     -40.459     390.546     136.416     692.754      -0.259
     -55.571     129.712     723.452    1014.450     774.449     182.850     388.921     278.148     307.808    -110.455
     -62.561     392.825     733.873     892.961     775.612     205.192     383.671     135.873     561.498     154.735
     -44.925     390.819     629.560     728.907     715.611     346.097     364.801     107.204     452.684      92.853
     160.598     438.936     585.641     772.834     734.624     408.526     345.795     -93.222     383.626     -13.700
    -187.065     186.303     639.282     842.844     755.931     124.142     373.651     350.651     561.499      26.628
      25.387     180.559     666.175     896.901     742.171      69.361     322.921     585.516     403.128      68.712
     336.953      95.619     649.832     583.971     731.078     355.768     332.746     129.564     476.276     -95.388
    -103.641     239.724     704.341     880.269     771.867     239.189     395.267     287.002     314.187     -46.087
      -4.506     186.229     612.103     835.025     724.027     213.508     353.683      73.156     345.843      17.469
    -183.332     386.302     669.854     883.971     728.070     338.654     340.727     205.980     593.026    -140.889
      71.743      70.810     569.359     578.152     743.653     291.839     409.411     374.197     566.855      14.101
     318.081     272.128     717.019     659.169     756.949     274.099     346.804     130.097     524.137       3.589
    -106.704     190.031     519.772     844.932     735.754     137.059     368.805     234.199     616.962    -106.147
       6.335     344.594     732.441     762.932     772.546       4.772     377.195     295.872     526.058    -197.360
      88.815     337.429     645.990     766.767     734.177     384.583     438.889     148.787     788.578      46.015
    -242.639     419.729     689.894     867.744     733.664     197.414     358.111     220.399     650.002      80.670
     195.479     198.832     801.515     672.225     731.809     273.684     405.449     345.579     411.067      69.239
      84.501     502.767     761.849     933.508     691.501     294.784     367.729     176.495     540.969     -72.489
    -298.114     448.073     639.924     872.622     742.506     359.502     355.706     198.307     434.008     -31.236
     209.677     403.544     593.618    1090.623     751.494     222.396     367.815     106.973     572.913     -53.206
    -136.760     193.248     762.659     717.863     724.730     323.300     339.051     178.370     403.303    -206.430
    -252.286     326.272     581.340     761.806     776.119     348.300     307.533    -314.142     586.848     -46.859
      45.757     523.568     803.392     833.775     758.907     187.493     404.231     385.678     545.955     152.662
      83.001     166.225     636.590     648.446     753.150     411.731     383.692     132.527     505.083    -149.063
     -26.520     750.265     792.466     779.178     732.782     181.584     348.028     211.812     681.695      39.334
     260.245     254.466     487.516     667.859     740.923     115.524     406.263     303.010     337.534     -97.101
     -19.528     192.577     564.951     494.144     690.915     318.496     370.497     109.948     799.650     -78.577
      47.470     170.493     788.367     699.954     732.703     163.968     370.476     196.093     592.032     -87.967
      70.321     358.223     587.790     952.919     776.149     113.773     339.345      93.029     386.546    -136.196
     -58.449     373.967     723.607     677.115     714.782     369.584     349.699     140.709     644.295      41.499
    -284.910     196.624     697.638     644.587     848.925     116.011     385.762     255.453     359.968       4.796
      65.663     373.763     645.850     975.174     731.157     107.101     346.145     303.319     742.636     -23.909
      19.535     135.003     490.603     845.247     746.173     186.483     404.219     248.786     324.510     147.051
     216.320     167.977     622.242     793.721     776.378     133.407     368.600     -63.755     455.567     -70.371
      23.967     301.667     644.836     467.258     741.028     143.731     360.730     173.762     665.362     -22.107
     -44.867     254.418     658.724     703.075     755.611     151.942     376.740     364.022     361.675      35.874
    -108.267     497.604     740.473     655.658     679.850     245.193     372.847     120.694     696.839      54.083
    -153.118     439.732     729.591     810.979     784.968     126.273     374.439      85.869     482.141    -101.845
      32.679     511.534     601.209     675.234     659.007     136.855     382.972     -31.347     541.381    -127.319
    -139.182     378.293     519.548     666.967     739.028     148.358     360.277     304.793     390.076       4.743
      16.210     240.512     682.516     895.432     705.025     171.742     390.245     135.940     371.502     -46.771
      88.617     561.526     596.027     758.571     757.497     177.818     391.130      55.564     505.627     -89.621
     -69.525     345.141     691.452     807.860     758.026     369.222     349.266     387.996     525.457    -192.046
      -0.131     296.377     642.652    1172.017     745.664      44.540     366.985     165.399     445.658      67.073
    -282.885     431.789     618.179     813.460     732.013      71.212     374.504     364.192     620.486      18.052
     -26.242     328.349     762.539     603.415     724.911     213.854     359.170     222.608     541.784     -50.062
     192.913     396.496     724.161     758.088     663.228     336.269     349.764     100.102     300.136     227.359
     -26.293     129.086     748.698     709.483     703.754     248.725     387.118     189.041     229.637      88.794
     -32.136     394.833     585.531     696.911     726.106     364.273     360.913     430.090     467.772     -72.419
    -116.036      83.094     861.226     740.583     696.469     280.594     384.813     193.723     681.373       1.202
     -46.457     343.579     732.711     746.189     731.005     -15.488     338.712      91.803     658.112       3.669
      33.764     232.098     645.210     574.402     709.820     129.643     360.250     328.709     246.320      92.844
     -89.234     147.289     657.336     685.703     739.665     281.497     387.616     -10.380     780.964    -102.666
      10.720     269.340     648.823     822.299     769.493     193.001     399.417     323.370     385.253     -44.426
    -208.260     207.874     660.563     512.533     719.643     282.444     356.338     224.114     288.694       6.745
     119.080     448.642     730.934     989.477     750.217     157.663     374.241      40.762     652.122      77.351
      82.854     642.768     712.840     523.885     760.594     181.791     356.318     142.978     628.190      68.447
    -138.009     341.702     752.691     667.653     741.494     161.834     355.914     235.698     150.042      13.430
       3.527     434.363     768.524     697.727     718.487    -122.684     379.278     277.783     416.307      56.730
     246.304     394.527     794.246     957.120     793.027     210.835     371.322      32.004     532.342     -16.144
     -10.946     191.829     630.825     831.522     689.932     190.931     371.263     -14.459     803.247     -53.090
      90.528     302.623     716.037     869.680     734.609     265.843     410.489     235.558     662.513      75.637
      51.729     326.427     783.422     580.095     743.345      49.651     391.681     117.076     458.395     -24.188
     -25.042     384.805     706.174    1068.021     790.100     268.667     377.681     176.450     584.319       0.514
     102.777     265.273     906.573     933.726     672.040     247.463     393.022     177.129     312.835      37.826
      28.352     274.207     777.010     735.292     701.652     119.810     390.699     309.471     427.033       7.368
    -107.763     480.406     608.130     815.806     707.557     217.428     362.821     475.904     157.550    -163.571
      14.488     315.587     568.817     870.812     681.437     280.212     350.641     102.582     534.259       4.849
      43.069     406.848     631.089     742.946     734.518     149.835     378.498     331.595     373.678     -29.027
    -131.537     588.217     780.332     589.170     710.833     137.950     373.255     326.449     594.742      20.517
      98.565     326.602     690.387     785.548     714.092     178.017     364.110    -249.564     466.879      -5.945
     238.419     234.492     720.841     833.844     714.660     171.512     347.902     123.668     658.674    -133.197
    -110.649     579.250     640.878    1020.530     781.003     385.744     358.911     149.593     437.141      46.291
    -248.037     206.288     501.888     952.639     699.842     344.633     350.198     220.580     746.376      -0.350
    -191.940     331.520     661.501     901.773     744.147     155.211     407.357     312.115     668.276      44.552
      14.156     507.655     716.174     810.180     757.879     378.470     345.705     167.188     594.251      59.759
     -11.264     546.424     675.374     688.931     739.994     150.691     370.423     195.121     512.107      55.793
     -20.506     312.125     502.134     791.859     764.883     235.105     378.658     266.286     517.476       0.581
       0.840     314.637     733.536     735.483     727.024     347.343     349.435     299.419     272.525      92.635
    -249.431     519.595     659.441     812.695     718.587     210.144     408.490     450.330     337.327    -127.729
      -9.510     277.457     513.945     791.511     752.446     320.632     317.290     168.443     409.117     -28.962
       8.776     371.512     659.602     878.232     686.196     328.782     378.704     143.851     544.611     144.696
      69.643     305.148     719.786     636.732     721.742     -20.679     365.579     171.692     128.336       8.039
       1.110     513.004     698.521     567.615     674.685     281.882     376.859     183.448     593.321     -78.114
     158.127     384.050     621.436     804.503     766.078     119.612     396.786     144.653     555.054      45.116
     -10.290     516.653     683.174     745.288     702.236     235.362     387.192    -228.172     650.395     -14.611
      67.920     388.298     744.546     912.914     740.306     154.121     329.049     263.699     610.569     215.045
     -52.452     285.354     772.025     605.222     701.627     282.530     371.948     197.295     479.564     113.284
      82.602     217.312     605.116     805.799     749.707     317.667     356.324     491.130     497.811      99.875
     -24.055     318.035     730.133     812.677     712.864     375.610     339.591      -3.617     834.695     -29.672
      20.294     477.725     755.663     610.568     701.722     172.906     368.695      69.724     345.879      -0.443
      90.626     321.927     635.758     738.346     782.855     402.043     359.171     258.924     427.337     -57.253
     164.371     338.453     724.219     721.284     748.769     231.508     351.085     550.817     771.462      36.415
     108.854     320.484     793.937     834.748     707.123     207.579     347.527     -79.315     606.206     124.490
      99.125     329.008     710.076     848.232     756.809     275.640     380.664      25.480     733.562     -50.958
     215.142     357.909     692.980     821.145     742.950      -1.266     390.129     320.952     425.391      35.218
     -78.513     503.936     627.590     956.099     775.269     467.090     391.669       3.126     502.342    -183.494
      82.671     422.826     600.342     786.165     748.106     254.161     379.232     338.058     582.288     -19.707
    -159.662     456.644     685.763     780.368     703.873     152.034     383.366     381.684     854.480      22.650
      88.211     515.132     615.904     636.372     757.600     199.052     356.314     268.406     593.055     -50.226
     117.760     300.198     771.638     861.911     759.317     207.690     376.306      61.066     115.281      -8.847
     247.894     505.854     768.531     640.341     760.147      42.091     351.376     204.987     734.418      42.806
      53.790     486.532     656.110     783.669     713.857     380.840     362.013     162.289     690.285      -0.061
    -116.649     228.702     665.181     768.109     712.962     220.923     379.455     287.346     598.484     278.001
      63.276     361.463     690.279     757.569     740.604     316.112     394.153     120.339     704.012     -78.572
     -84.527     360.544     563.243     834.067     713.208     316.280     368.754     497.680     357.320     180.614
    -251.949     516.034     742.048    1025.037     679.647     115.725     351.883     567.679     865.492      98.956
      22.694     248.310     720.875     596.992     777.402     156.623     343.762     411.988     540.852      24.236
      25.117     505.493     635.367     686.158     714.429     169.006     361.073     130.209     538.791      82.711
     121.912     391.353     606.874     606.788     750.303     198.323     346.547      86.391     677.434      75.578
      99.898     300.763     477.146     683.950     766.882     146.935     334.503     407.005     531.077     107.809
     101.794     224.939     731.588     873.976     782.428     266.467     361.084     201.612     535.238      13.044
     114.314     457.495     596.645    1202.902     728.594     219.196     389.889     280.553     836.118    -138.203
      44.444     170.048     751.164     786.577     692.514     100.243     321.411      51.117     535.361     234.891
    -268.651     252.557     704.478    1006.452     785.153     282.639     407.778     122.186     378.035    -188.421
      26.142      48.847     602.710     905.534     687.324     173.882     362.652     131.390     627.929     -43.992
     -30.589     537.303     692.310     957.889     740.103     310.685     349.446      54.079     242.497     -24.445
      68.180     472.445     686.175     839.618     711.154     192.982     402.083    -123.983     387.161      24.310
    -161.347     311.092     753.473     837.643     740.694    -171.805     372.591     751.268     482.923      26.614
     312.076     500.897     652.394     908.241     707.939     332.934     388.848      11.176     600.689    -192.999
    -244.419     564.999     797.369     737.879     810.883     463.672     390.110     163.302     726.965      18.468
      84.853     389.034     674.813     827.441     757.450      10.758     336.962      95.046     535.136     -39.688
      86.840     399.150     630.943    1073.232     788.781     197.407     341.379     -77.744     719.814      98.336
    -204.638     532.589     792.494     675.845     689.350     432.015     390.600     243.964     471.428     110.656
     -72.480     306.784     641.177     603.431     725.630     349.995     381.745     387.061     750.163      79.167
       9.860     349.465     905.478     671.787     665.201     327.065     334.510       5.867     529.592     126.532
      65.875     244.707     702.499     946.541     695.586     269.515     313.579       7.294     584.194     116.749
      57.213     286.323     708.148     818.406     733.412      79.630     376.643     356.586     453.530       1.337
     178.137     632.445     653.084     960.861     753.104      63.712     368.082     263.021     668.390       0.589
       6.924     434.153     750.749     858.412     771.224     406.884     419.740     176.110     711.994      34.103
     -20.044     490.346     681.278     573.366     756.315     220.648     381.843     764.395     451.471      14.815
     -84.523     326.310     624.099     581.125     732.919     224.994     380.387      38.216     543.965      59.601
      51.043     274.701     580.513     928.296     742.101     323.299     343.872     267.373     623.207     215.831
      50.690     496.807     641.723     774.965     774.538     252.845     357.021     240.864     533.962     -92.298
      77.054     536.087     599.397     730.616     698.798      37.004     344.233     505.319     320.989     119.520
    -119.527     245.724     726.289     752.480     721.473     270.121     392.362     146.844     617.343      47.676
    -171.111     310.871     686.561     859.954     745.315     224.606     371.841     186.759     745.963      40.435
      -8.216     309.604     657.303    1056.473     750.256     225.495     366.482      64.298     528.220    -128.126
       3.462     186.655     658.178     611.829     775.809     276.637     357.201     424.536     493.478     125.593
    -159.227     144.639     705.194     911.422     737.723     166.604     415.611     153.156     588.995     -56.399
     112.972     324.116     650.745     929.694     720.541      21.749     388.150     501.169     659.139     -83.120
      16.858     251.553     805.990     814.412     718.778     230.026     360.098     533.712     693.686     -28.881
     -26.900     516.219     604.801     854.155     761.304     265.723     338.930     202.023     454.685     108.140
     -72.570     313.202     700.137     822.507     741.374     183.026     369.959     583.301     386.802      91.802
    -104.213     369.939     764.653     576.601     692.958     207.569     350.231     241.271     222.673       3.305
    -211.548     345.374     582.292     575.980     697.139      65.251     347.811     145.417     253.310     188.060
    -249.192     117.337     741.060     700.343     731.886     251.735     349.215     191.693     368.837      16.639
      52.604     386.086     627.985     721.328     717.177     292.377     445.750     219.455     435.217      -6.612
      25.934     424.520     776.891     951.544     731.165     271.246     319.972     342.847     644.406      65.641
      15.103     278.469     828.770     914.063     716.624     401.692     385.478      56.336     587.539     -37.308
     146.593     523.995     708.128     824.236     719.319     448.522     369.005     231.710     553.895      -3.010
     -76.005     462.982     651.166     914.236     739.940     102.024     404.120      65.758     749.916       1.089
     -51.852     501.388     705.874     952.391     698.574     233.066     340.879     313.432     545.637     -73.233
       2.439     317.078     674.476     682.289     733.377     186.226     312.062     219.892     926.893     421.827
     -80.430     417.687     768.878     827.750     737.675     213.799     372.882     381.877     524.510    -105.820
     214.496     618.301     645.744     741.400     738.242     137.665     342.279     274.471     629.775     -63.547
      60.114     313.469     677.388     845.187     773.311     261.781     347.835     351.436     306.677     -43.713
     163.526     385.083     650.183     825.346     749.895     313.116     309.958     198.518     162.918      -7.950
       3.357     189.231     637.735     810.505     732.892     317.468     377.813     111.327     466.703     -32.858
      77.004     381.122     650.311     498.349     712.915     359.862     367.045     -63.542     386.532       0.949
      74.242     405.759     890.434     635.960     728.299     308.381     340.101     452.071     446.730     -42.582
    -196.275     272.770     477.345     720.972     788.599     405.096     332.843     192.891     583.608      84.861
     217.500     264.965     616.520     697.687     777.719     354.186     359.195     114.541     317.875      48.747
    -144.546     351.101     622.406     539.368     698.984     144.901     367.517     261.215     625.095      17.283
     -72.659     276.050     584.816     792.112     645.667     132.631     319.075      87.278     120.768     -69.180
    -119.319     274.621     592.876    1063.565     811.244     202.806     381.053     125.794     628.986      57.951
     -78.545     495.904     648.735     731.078     794.572     151.281     384.126      27.853     243.020      -7.457
     -35.530     249.903     735.660     932.807     761.598     109.143     400.863     378.899     516.176    -210.922
      73.811     517.586     604.072     732.639     741.229     254.852     357.839     281.271     564.649      45.875
      69.680     222.125     689.973     768.404     748.832     273.783     374.768      83.741     638.877    -181.043
     -91.886     321.417     565.008     968.083     700.696     328.008     341.555     264.571     458.871      24.791
     107.864     357.915     802.797     589.115     719.145     315.477     371.953     261.979     504.252     -38.789
     192.570     353.650     832.888    1006.013     689.620     364.101     373.367     209.844     777.711     -62.217
      -4.307      65.839     682.880     779.835     723.569     195.434     374.245     237.804     729.900     -22.792
     -90.552     454.303     687.296     786.078     740.909     196.788     351.621     179.523     568.172     -72.950
     287.364     228.771     736.462     974.983     744.918     331.271     338.428     -48.440     393.286       1.250
      15.386     220.734     755.372     578.910     689.472     390.251     379.398     165.920     560.865     181.594
       1.607     337.080     716.860     863.936     766.367     246.069     382.938     450.121     236.500       1.539
     118.905     316.374     741.913     857.645     755.445     272.866     379.492     226.979     436.427     -25.487
     119.471     233.066     685.673     931.349     742.670     219.755     325.290      58.193     488.737     -67.664
     265.107     264.084     771.287     581.297     751.360     289.680     399.540     417.430     361.982     -48.983
      57.845     625.701     505.123     856.134     736.842     133.957     362.303    -216.849     744.412     -66.274
     -19.953     344.684     562.149     550.913     754.411     275.336     343.072      57.969     533.804      18.364
     132.564     170.884     603.725     895.443     737.217     125.134     351.983      99.152     541.418     -92.077
    -202.827     295.311     707.968     736.212     768.932     190.535     337.749     250.864     649.139    -103.960
      74.996     287.969     664.461     849.303     765.588     244.136     350.580     134.706     244.980      92.954
    -130.636     287.735     633.053    1039.099     689.479     265.275     396.959      53.719     658.450    -175.137
    -100.865     621.442     688.559     756.057     802.221     256.164     367.567     379.930     344.731     127.018
      14.245     328.258     654.564     646.434     747.398     172.892     343.660     232.747     662.525     133.932
     107.773     431.695     604.554    1021.573     753.335     326.540     353.892     102.385     402.492      97.764
      94.544     528.690     685.734     641.508     744.487     340.462     376.399     207.315     432.297     -18.422
       9.068     367.818     613.464     631.345     683.348     324.953     371.051     440.595     112.792      36.970
     -10.535     335.934     645.100     696.497     782.870     364.969     360.109     142.825     566.549     168.387
      88.350     393.675     861.392     461.932     724.182     405.301     349.563     326.600     456.293    -112.650
     -38.132     187.509     686.733     650.335     725.196     201.793     335.211      20.039     749.986    -131.501
    -134.120     292.424     515.475     816.226     759.839     172.668     397.658     340.486     593.384     158.597
       4.224     438.365     729.134     748.389     746.819      81.062     410.475     375.205     746.211     -16.100
     -36.301     346.709     655.519     640.649     777.391     196.409     403.584      25.986     415.820      32.988
     106.915     473.197     619.996     824.028     730.813     438.896     420.630      73.912     735.355     190.615
     -38.551     208.561     686.553     806.808     776.132     170.331     341.357     160.346     263.012       6.846
      14.215     237.594     630.753     773.820     696.387     358.355     375.145     133.161     595.070      71.911
     -36.200     332.196     659.258     918.288     701.242      52.487     388.689     551.847     555.902     113.955
     269.579     623.495     562.634     857.179     730.522     212.150     402.662     382.309     641.530     -68.461
     -18.506     370.333     681.783     670.741     729.056     139.803     379.058     395.805     519.815     -47.454
    -245.325     185.263     626.571     739.374     752.080     349.351     387.555     530.561     990.313    -106.131
     -65.647     459.113     731.309     706.895     740.545     228.810     367.351     311.067     446.867     119.466
      99.610     349.284     667.276     966.336     706.316     233.748     381.510     146.801     495.013      56.360
      40.340     242.029     731.858     804.873     731.563     414.834     377.563     -85.902     292.320     -73.559
       6.555     473.366     717.557     878.656     656.010     212.456     341.720     108.927     526.767     -59.031
     200.130     475.901     621.780     886.462     729.344     272.901     383.325      54.824     408.950      33.810
      40.021     428.320     844.993     889.922     653.862     187.728     385.396      76.735     549.863     -33.105
      -8.077     498.181     741.174    1023.505     761.017      97.850     330.325     247.284     476.295      41.045
     -38.109     317.968     678.089     813.528     722.601     153.111     389.791     333.656     461.827     166.953
      62.892     554.206     723.885     783.322     696.345     151.244     395.731     186.572     687.583    -276.616
      -1.470     554.051     776.141     911.561     715.782     220.034     427.930     141.789     346.097      96.371
    -219.478     568.438     607.031    1186.598     728.625     278.080     399.642     119.960     477.764    -119.764
     235.741     477.470     767.660     667.852     721.733     175.844     422.202      -3.428     684.548     -79.469
      96.630     277.870     740.603     911.279     716.877     310.881     413.520     181.812     462.489      12.166
     209.347     352.118     841.814     961.468     748.462     134.654     346.682     195.920     437.064      36.404
     -56.778     326.662     759.634    1123.480     711.707     150.254     372.080     -33.380     577.992     108.092
     142.347     559.877     671.122     838.349     773.484     267.399     362.290    -277.941     357.058      13.523
      90.053     738.964     685.372     748.798     784.639     438.368     367.423     -18.749     448.982     -22.338
      29.112     398.600     758.750     741.869     727.344     162.510     332.521     329.700     326.762      52.220
     -72.607     318.191     565.950     950.210     782.003     245.944     376.993     163.254     478.850     -47.333
      -6.309     337.703     638.576     847.041     711.830     292.672     377.745     158.263     834.038    -164.349
    -202.948     484.987     564.845     946.857     729.677     124.021     392.758     -60.568     552.405     132.099
    -189.627     288.772     625.040     795.647     718.989     256.236     381.117     103.830     451.645    -179.364
     -69.372     581.308     666.660     851.623     786.892     271.613     363.357     175.562     414.518    -167.838
     -93.942     405.337     701.072     682.031     732.801     225.854     345.344     555.292     266.325     -11.070
     -14.955     309.186     775.606     944.197     722.773     256.497     378.265     152.605     685.713     -53.417
       2.061     198.601     782.724     791.707     765.657      80.585     373.919     331.197     423.896     208.430
      99.738     327.553     748.243     841.645     759.455     333.866     386.507      25.728     561.778       4.329
    -124.016     445.280     693.358     810.749     757.486     214.377     381.762     298.626     621.154      58.726
      70.457     473.335     779.650     768.533     712.618     215.579     370.380     213.192     542.531     162.886
     -91.034     413.229     579.500     845.867     754.832     155.825     342.054      51.686    1069.897      27.307
     -50.594     366.851     677.169     839.575     746.224     179.805     381.770     143.766     502.272     -63.934
      35.588     467.261     733.923     893.949     774.636     134.178     397.133     -49.780     604.082      16.353
    -144.591      61.445     612.505     665.485     754.578     221.402     351.956      12.787     524.162     133.006
      46.382     179.002     675.151     860.798     763.836     352.574     388.481     107.957     550.169    -104.441
     -25.056     260.291     791.426     640.607     729.529     319.399     336.558     410.812     311.802     115.367
     183.943     590.003     722.619     826.348     734.246     289.468     328.539    -173.442     598.596     -52.945
    -192.458     462.054     661.205     691.760     707.623     227.455     404.785    -106.751     761.555     146.542
      86.011     592.324     646.227     691.587     688.238     280.550     385.334     298.087     382.671     125.471
     342.887     361.118     753.839     621.896     750.269     416.605     331.201      52.751     631.647     -67.791
    -318.204     387.826     755.879     747.882     736.809      83.632     389.710    -131.346     232.895     128.375
      10.261     270.850     595.318     887.535     717.797       0.611     379.430     253.838     389.154     124.585
      41.552     226.368     711.504     809.586     770.382     256.508     370.546      92.308     402.411     146.652
     153.308     342.164     620.372    1060.602     713.257     321.109     403.173     141.204     645.933     -30.086
      96.836     403.459     555.531     731.858     760.427     121.468     333.324     146.801     722.810    -208.575
     -67.668     231.667     775.192     927.041     721.392     178.867     363.514     306.130     634.892     -30.124
     -76.532     152.838     694.375     570.538     742.780     282.733     368.341     256.277     637.090      89.916
     -11.958     532.947     665.062     820.116     751.387     190.606     314.644     286.364     688.350     -11.904
      -3.344     369.102     709.442     653.670     664.963     113.964     296.073     142.960     355.963    -161.738
      83.997     251.702     666.561     578.838     746.126     425.221     350.314     305.649     615.143     169.795
      70.267     376.544     701.944     906.909     788.926     165.171     386.056     402.670     393.969      25.896
     -19.412     446.262     569.563     905.109     691.430     190.454     352.631     468.694     256.066    -178.733
      32.038     250.819     735.075     631.230     744.347     179.142     348.903     380.198     717.461     -48.409
    -233.908     349.943     604.733     864.679     730.113     333.266     325.685     326.635     403.798       0.563
    -239.810     519.530     743.254     816.683     732.245     104.064     365.513     345.234     666.924      -9.067
      16.396     366.821     688.948     676.834     694.273     259.899     370.278      40.140     627.929      26.812
    -184.958     557.672     610.189     748.424     710.335      98.468     369.930     116.098     516.248     -78.158
     225.147     519.403     694.420    1240.936     747.467     274.539     359.292     355.912     691.325     -39.060
       2.120     400.917     655.292     779.018     761.584     167.944     375.374     190.824     596.239      50.749
      43.759     307.391     729.031     760.404     701.525     240.320     353.166     384.099     490.404     172.784
      16.146      91.643     708.899     885.633     749.935      91.213     342.909     334.938     541.535     -76.366
     232.884     222.216     654.185     494.992     699.644     173.815     351.696      -9.247     511.835      -8.189
     -59.649     273.130     709.999     779.919     737.023     115.867     360.900     289.289     630.497    -141.797
     -20.878     256.105     669.611     710.198     701.952     141.809     374.872       0.454     872.225     125.323
     273.451     410.440     690.657     945.264     747.784      49.152     379.944    -103.380     610.907      64.003
     -61.652     490.714     675.529     614.445     734.225     383.854     422.420     206.452     502.732     -10.060
     -49.477     220.485     686.156     748.913     749.526     160.036     364.584      62.652     276.934      22.476
      22.558     284.143     725.464     863.690     816.285     304.045     414.581     198.608     494.670    -148.165
     -29.901     481.479     859.512     702.672     734.304      81.334     381.528     227.028     631.196      43.148
     -58.487     350.455     850.678     746.006     759.724     149.462     378.071     197.726     549.004     214.491
     -86.872     334.285     801.584     838.206     691.372      80.540     379.912     328.620     456.899      50.419
    -177.848     348.468     639.773    1143.151     695.647     132.325     363.129     506.259     549.537     136.369
    -212.237     383.184     800.551     986.736     732.747     319.546     362.965     183.888     434.741      96.791
     134.875      19.046     512.697     847.532     753.289     148.223     373.859     272.585     154.262      20.765
     135.052     253.991     623.430     786.207     793.797     202.183     398.393     219.917     581.847    -104.426
      37.264     338.958     754.448     958.997     774.514     386.117     332.492     384.197     757.192     105.499
     135.114     214.073     656.016     551.532     726.693     151.789     411.651     136.554     130.581      12.631
     -35.643     -77.589     679.274     538.731     744.484     197.424     340.237     374.126     712.771      30.429
     -26.491     351.987     707.670     791.243     809.544     324.216     370.871     617.616     713.456    -101.417
     131.388     356.902     536.917     740.845     814.833     309.956     371.286     223.353     592.149     -10.205
    -111.710     421.671     788.202     825.436     744.439     247.967     335.824     167.865     389.304      -3.257
     107.159     303.082     801.259     748.950     754.806     383.082     383.752     147.205     499.328    -152.645
    -152.227     392.604     757.932     688.587     713.175     176.481     377.107     476.358     505.618     -95.085
     -24.043     230.033     695.296     644.920     715.445     332.472     342.886     570.224     621.158     -14.082
     107.460     194.223     660.854     661.120     763.769     208.750     378.327     107.486     394.050      -6.415
     -65.329     367.688     639.156     958.122     695.102     237.391     320.765     196.112     513.206     116.116
      -9.603     578.298     505.566     742.350     768.973     254.012     379.100     214.894     232.525      21.800
     -70.446     283.868     703.300     809.371     753.817     237.904     348.856      -1.374     518.722     -90.638
    -102.260     386.992     617.746     812.571     735.902     325.388     358.820     177.828     325.577    -129.142
      37.830     299.076     646.736     933.748     769.750     201.677     370.946     170.893     420.347      48.542
     195.184     293.883     707.190    1078.709     774.453     189.210     352.928     -13.231     718.216      35.112
      38.592     308.356     635.341     830.021     723.455     236.200     375.811     338.985     501.094       4.289
     115.007     154.743     652.445     939.444     763.699     123.762     389.805     370.440     645.148     -13.055
      94.852     414.684     657.047     679.368     723.905      88.117     354.490      59.803     383.020     -78.324
      69.730     134.767     737.964     684.177     722.349     301.860     369.211     415.928     547.842     -41.016
      62.363      88.164     529.468     814.016     736.225     294.159     320.677      33.652     711.478     -99.701
      22.462     406.178     772.559     680.690     716.605     381.048     381.730     163.379     294.979     -13.142
    -207.259     112.976     738.224     946.219     758.197     332.853     335.310     417.392     758.846      44.196
     -42.254     294.256     619.344     713.958     802.414     240.937     353.537      24.455     414.860    -117.033
       7.642     351.350     728.966     970.160     747.245     250.155     404.848     -86.322     552.290     101.066
     139.615     512.483     637.572     687.468     771.621     111.882     391.508     271.334     506.871     141.305
    -107.450     350.713     612.218     602.578     758.231     200.633     329.527     362.399     494.703      -7.304
     -83.753     146.496     728.673     834.997     631.107     169.835     385.011     379.122     509.578     116.172
    -178.824     229.310     572.744     908.742     790.260     213.998     366.583     297.246     558.393      45.096
     -50.131     524.932     546.028     750.369     709.056     254.256     344.689     257.011     608.996    -118.314
      70.490     475.998     556.465     814.549     706.019     255.180     373.991     -43.678     632.111      96.505
     173.650     380.228     680.255    1169.627     687.163     120.886     363.722     395.508     429.310     204.660
     -60.691     294.121     848.109     935.586     745.190      92.312     370.729     365.549     416.935     125.704
      42.643     292.399     733.246     396.055     750.176     382.468     384.644      68.113     530.969      26.596
      60.690     415.089     727.466     686.284     698.330     153.655     380.280     330.634     732.122     -87.763
     199.953     307.100     732.881     846.006     813.261     261.860     341.624      98.347     376.582       5.122
      78.122     496.525     709.293     744.403     763.592      76.501     360.975     151.986     560.331     109.067
      90.760     218.704     787.208     686.873     726.277     160.561     343.268     300.328     552.107      60.090
     355.327     487.937     689.763     554.192     736.655     295.649     362.241     123.497     485.360    -106.473
      65.218     632.872     756.737     842.942     711.966     192.093     402.239     536.581     604.917      66.503
    -184.824     498.375     600.902     879.478     694.892     278.634     358.741     169.308     586.158     -47.454
     104.109     217.265     737.931     691.823     766.184     358.397     368.390     528.524     535.452     123.662
    -160.122     244.999     649.133     732.786     710.079     267.058     344.014    -170.723     695.950      36.513
     -49.566     239.720     660.393     678.821     703.665     335.882     339.381     178.341     492.925      45.554
    -273.838     462.938     646.926     897.498     730.739     201.583     380.295     -67.075     553.340      61.282
     -61.607     273.485     691.247     710.214     715.447     110.508     376.137      60.985     581.673     228.728
     198.452     188.631     742.072     750.340     682.566     277.472     376.531     161.397     378.843     -65.815
     327.317     273.238     607.147     753.576     728.540     350.173     376.322     193.083     430.066     -35.967
     -33.445     367.616     687.649     816.381     722.880     161.250     370.897    -173.200     389.074     -86.707
      29.751     339.257     771.535     658.225     701.643     350.306     343.978     132.627     753.977      22.723
     101.813     207.127     544.455     752.862     671.576     258.696     384.824     386.347     690.756     -30.825
     -50.745     333.686     652.215     649.304     771.402      85.006     410.131       9.019     763.427      57.570
     170.209     360.738     697.254     812.994     748.105     170.658     357.879       8.077     586.282    -142.731
      27.362     362.430     697.100     928.311     675.504     221.448     378.636      92.460     168.288     176.666
     184.690     323.441     716.848     712.241     748.752     106.568     376.172      30.824     691.106      81.422
      62.319     390.428     666.510     973.514     696.130     310.534     414.593     316.280     352.211      76.820
     132.639     290.562     646.629     596.425     744.170     183.344     403.108     -37.846     629.386      35.364
     -29.287     239.210     698.789     736.750     728.492     114.146     368.897     170.219     209.467      34.490
    -166.501     400.647     732.848     841.538     757.638     185.648     387.594     550.320     546.906     -96.647
      88.950     320.357     574.322    1267.608     729.029      93.893     349.051     420.264     432.375     -52.491
     130.399     325.907     669.001     705.997     726.538     174.842     338.776     196.662     311.075     -94.419
      91.144     335.942     666.720     600.077     767.565     155.656     394.574     263.369     515.477     128.640
     -37.201     267.620     728.520     837.148     723.011     228.130     318.667     185.531     463.225      69.889
    -201.214     197.512     684.508     809.980     761.337     332.525     385.903     116.964     722.717    -110.748
      18.386     481.217     655.566     653.154     707.666     485.371     322.907     180.396     770.404     115.949
    -109.215     324.262     589.034     769.612     744.474     216.230     384.511      83.589     532.590    -195.620
     -33.563     207.691     818.891     637.867     706.195     337.930     374.364     577.938     488.342     -42.008
    -122.372     285.313     663.942     821.750     691.337     154.884     375.694     447.858     824.578     -26.983
      88.678     481.738     623.368     925.338     743.924     165.002     310.726     -32.271     609.786    -140.585
      -3.150     225.028     752.732     951.447     737.159     207.735     392.917     150.985     422.458    -139.295
      95.564     428.288     732.685     698.156     758.806     329.083     355.633      90.429     449.002     236.179
     131.406     441.712     738.540     895.887     770.675     311.029     367.229      51.175     709.223      43.079
     -84.694     396.793     649.721     941.811     811.500     159.427     346.209     -69.940     818.796      94.262
     -59.492     419.657     675.537     755.658     692.644     167.032     342.551     300.899     460.948    -106.740
     -33.964     358.009     666.234     955.857     745.830     201.993     407.722     -62.054     423.948     -14.021
       5.895     435.343     603.825     837.548     773.447     205.467     370.913     109.783     446.690    -146.553
      96.870     418.593     668.716     916.306     714.850     412.951     362.756     380.326     443.748     -13.903
     -41.831     233.397     782.246     700.050     755.828     238.411     363.576     186.665     692.871      87.258
    -121.435     390.268     636.177    1102.371     707.185     181.452     383.688     -34.881     527.362    -138.119
    -146.046     409.144     651.805     939.315     732.755     240.973     344.285     181.695     512.192     -43.486
      84.777     416.069     621.763     712.435     653.046     191.555     376.891     408.209     313.998     -48.005
    -121.476     373.877     747.771     826.662     725.567      76.788     384.838     328.306     602.995      39.156
     -31.863     366.512     613.268     807.680     742.679     307.690     345.193     330.994     643.662    -150.603
     148.940     359.085     763.203     576.502     807.912     350.388     349.025     108.261     714.729     -92.747
    -119.357     334.175     707.275     952.113     790.641     158.715     373.513     -38.557     588.478     212.496
     -63.534     513.653     769.774     727.081     768.081     147.831     376.189     221.920     492.010    -132.441
      57.571     581.856     706.974     821.835     748.070     324.553     384.068     279.877    1000.576     -39.655
      13.677     440.891     660.780     774.357     772.578     300.099     368.145     154.906     134.648      96.767
     -48.970     436.626     718.685     837.200     742.898     374.597     336.080      98.686     403.792     178.633
      29.397     277.555     660.974     809.936     786.829      16.156     394.247     -12.116     701.918       2.152
    -172.615     190.431     614.696     674.488     838.545     161.076     383.060     233.101     472.277       5.230
     -81.259     334.957     639.688     886.171     706.212     413.807     379.991     437.241     380.937      28.184
      52.224     295.377     643.046     770.118     752.255     134.882     418.839     443.699     804.464      24.746
     -20.982     232.231     646.146     796.845     678.929     127.924     364.522     447.661     735.753      32.630
     266.861     289.990     639.213     825.710     725.230     115.755     378.974      89.244     419.474     -11.773
     -31.346     418.513     679.354     827.519     677.146      44.579     375.784     556.107     502.949     107.825
     -17.028     397.729     608.477     750.242     700.153     266.453     392.398     693.818     452.945    -200.060
     175.389     480.494     731.872     848.725     754.749     289.239     362.871     387.508     485.564      81.843
     -67.072     386.813     844.377     650.525     718.542     303.264     377.596     104.262     849.669      -4.573
     218.381     345.717     597.037     837.718     743.073     132.773     373.344     311.137     549.673     -56.453
    -255.893     375.022     658.448     901.288     697.762     104.361     351.577     202.988     410.929      58.934
    -112.863     346.693     701.211     746.753     731.095     345.943     359.685     -11.456     534.834     115.073
     131.308     336.067     702.484     649.789     742.572     271.467     384.433     293.472     929.293     -90.836
    -127.049     402.451     686.466     758.425     741.308      97.416     378.213     123.147     431.968     -42.957
    -137.796     189.359     746.296     751.010     726.095     327.505     411.725      89.715     805.504      -3.205
    -153.529     425.280     670.450     690.023     721.935     332.970     356.838     198.947     593.500     130.646
     -20.138     247.197     675.154     673.170     726.340     285.350     394.337     293.678     613.541     -67.649
     110.775     148.072     697.201     653.052     668.494      72.355     370.915     236.334     386.463      14.533
     203.460     595.797     796.943     699.142     755.154     228.514     352.452     506.369     457.066     151.242
     -70.271     282.849     632.054    1008.750     683.174     314.156     377.655    -268.971     458.482       6.901
     142.246     453.389     602.073     547.794     713.584     353.012     369.168     128.661     546.497     135.909
     182.705     341.845     679.475    1119.154     759.693     226.118     382.207      52.372     752.003     139.965
      11.977     352.772     574.640     879.835     755.652     312.887     348.276     225.513     244.379    -197.780
     222.259     379.811     733.212     693.998     747.599      62.485     362.360     107.888     936.029      16.308
     151.697     577.399     680.443    1036.891     675.647     302.151     372.302      17.331     532.447     -41.504
     170.032     343.286     720.961     872.388     757.477      83.010     353.168     151.229     257.234     -79.803
     244.076     345.987     715.069     975.223     771.329     186.802     368.817     179.314     614.992      94.182
     141.761     366.788     705.119     882.367     784.602     377.027     359.455     143.933     275.571     103.171
      78.882     377.815     676.547     893.368     763.861     107.700     395.002      62.844     738.430     -71.598
     264.330     407.383     815.836     792.738     745.053     307.454     368.102     -34.131     395.755      28.237
     241.307     268.183     671.741     815.719     794.488     211.436     400.264     185.658     497.639     -91.440
     129.926     178.346     635.232     653.942     769.140     127.281     357.047     181.808     466.549      36.499
      42.428     634.961     723.099    1001.450     708.557     336.094     402.230     414.886     471.490     118.175
      62.380     392.141     545.119     846.658     775.478     224.860     393.732     190.955     402.892    -155.414
      89.450      64.972     686.325     868.587     723.966     134.160     351.251     441.295     704.426     -80.668
      -5.658     418.892     680.196     884.586     799.861     188.285     379.005     290.625     720.562      31.475
      86.471     127.797     600.983     807.059     722.112     102.684     370.845      94.635     388.416     -11.722
      38.663     540.956     752.270     818.667     743.692     331.679     375.285     317.098     759.064      33.093
     -74.300     499.160     737.558    1015.910     740.470     202.923     373.966     475.851     573.575     -99.205
     132.776     249.174     702.795     764.574     733.846     198.116     389.563     274.536     503.620      54.471
     112.560     418.943     711.709     874.451     693.528     173.359     371.316     147.448     788.249     -45.704
     174.116     381.438     630.346     956.042     748.108     297.969     389.854      12.692     332.705      14.890
    -107.839     359.737     742.025     683.269     718.720     147.026     332.791     254.217     571.780     156.010
     164.669     233.289     648.607     934.009     726.877     238.950     358.969     335.220     636.226      87.005
      76.321     346.805     671.653     825.277     736.651     245.130     381.519     -45.267     964.582     251.126
    -133.187     241.976     532.174     987.541     762.280     227.367     380.431     164.408     553.069     -11.501
     159.217     459.118     765.573     762.201     754.611     211.317     381.547     133.239     587.458      20.250
     115.279     331.446     627.012     867.583     717.372     226.813     353.903     364.087     702.509     -75.437
      66.851     356.195     684.764     688.884     694.326     240.583     349.050     -77.638     388.117     -21.874
      27.657     207.375     786.945     915.453     734.619     162.688     383.671     218.003     343.719      74.270
       2.498     342.776     676.205     720.494     725.337     117.795     369.540     178.841     524.760     -89.237
     159.686     244.572     580.550     893.156     736.682     136.682     358.852     272.150     368.457     -40.639
     -21.298     438.330     745.473     844.450     762.991      94.022     374.591      56.680     717.084     -62.241
      13.354     517.630     550.168     693.870     778.705     232.385     402.877     356.473     558.334     -44.864
     -83.644     453.947     771.928     544.199     732.430     390.174     363.367     -29.075     526.907      25.262
      24.118     353.078     630.278     660.976     704.465     160.886     330.347     350.049     293.485      28.127
     -41.762     315.874     661.830     630.791     705.837     219.332     384.178     338.466     544.202      20.978
     134.362     489.947     784.679     769.612     709.999     228.971     385.954     228.657     394.148      97.542
    -112.180     386.570     682.695     619.107     802.301     191.250     347.305      71.670     490.067     100.803
    -126.751     186.974     572.752     783.121     737.615     274.412     373.047     363.911     589.476      75.614
      78.434     394.412     587.844     676.653     704.963     369.405     428.885     222.896     245.125     -36.712
     -79.297     269.924     704.301     840.099     773.005     472.182     416.695     215.639     297.791      33.520
     105.427     392.045     601.769     724.935     700.117     156.565     361.368     -98.984     724.883      17.830
     -20.875     187.330     694.763     742.937     711.989       9.441     361.884    -153.737     616.704    -111.940
    -107.359     413.313     685.905     529.088     750.027     207.874     362.361     437.175     441.300     187.444
     251.709     552.280     689.854     677.057     769.798     125.093     314.549     201.711     449.379    -131.321
     105.728     552.805     691.059     938.037     780.495     245.369     371.365     320.211     562.143      62.684
      24.182     360.010     574.368     864.780     753.127     259.335     341.042     340.880     379.924     183.952
      48.637     246.670     688.979     829.557     726.177     355.444     388.784     145.219     301.054      74.404
     -84.146     348.953     720.524     779.878     763.373     388.495     384.674      76.570     640.289     117.617
      31.002     183.518     662.660     679.282     724.552     220.136     304.159     101.048     477.593      19.083
     -51.354     329.058     726.021     835.206     788.071     126.894     388.920    -163.556     550.785     -59.754
     140.799     409.991     713.405     767.192     752.358     291.905     421.840     390.131     492.001     129.074
      66.852     258.831     716.569     777.050     711.991     158.758     344.201     506.758     311.753     190.498
      45.537     347.493     728.004     817.005     708.013     127.217     360.240     -38.417     248.195     -48.655
    -113.702     280.800     768.463     724.404     755.801     186.237     364.713     209.638     419.624      54.156
    -135.554     141.187     790.936     689.599     769.035     354.897     382.101     -94.811     668.828     -15.995
    -234.588     393.673     647.084     742.215     684.250     225.669     366.608     202.753     489.468     147.188
      36.651     440.472     837.393     998.508     724.691     345.156     389.215     320.656     653.479     -21.530
      57.544     253.699     656.541     803.325     671.595     295.226     302.993     -49.271     570.601     139.174
     129.503     512.374     686.709     652.570     771.638      42.524     389.751     552.052     195.965    -117.316
      84.506     473.025     612.646     769.015     734.897     280.293     369.810      36.952     606.446     -48.479
    -172.017     315.894     617.059     538.984     757.624     139.758     397.354       1.680     391.167     144.327
    -131.238     410.364     588.845     679.763     708.530     233.153     400.379     407.329     436.543     182.526
      47.255     315.723     772.628     886.116     699.355     188.257     393.271      42.159     723.363       5.863
       9.336     613.260     709.372     824.923     759.487     231.518     376.444      15.191     373.870     -50.216
      62.804     292.280     633.439     753.596     672.828     232.516     372.153      74.830     333.670    -164.584
     191.499     180.386     839.585     842.141     724.947     354.716     371.046     -56.428     566.287    -101.635
     135.624     520.038     620.621     519.727     695.300     136.056     390.022      42.290     644.236     -64.299
     296.679     357.299     533.575     776.358     730.217      17.981     358.766     198.760     477.519      54.059
     -46.661     436.075     638.130     733.560     674.282     264.254     399.954    -392.541     797.972      69.671
      99.218     291.433     562.334     843.436     687.785     373.999     374.371     632.886     578.543     -44.525
       7.063     248.982     556.359     725.589     712.048      86.116     346.467       6.137     465.402     -60.332
    -133.191     438.967     724.210     658.834     742.425      -5.226     374.197     342.824     452.689     -20.053
     265.609     311.402     622.438     519.134     763.812     -27.075     406.478     316.103     721.203      93.831
     -22.003     403.300     691.750     814.857     800.464     183.190     348.564     118.790     395.422     -33.273
    -118.656     266.629     694.138     528.680     717.324     112.025     371.626     361.329     739.584     -75.977
    -200.484     283.943     748.045     637.700     746.308     239.464     363.963     291.417     654.532     -67.084
      66.968     176.593     679.586     819.225     703.059     206.859     376.460     414.523     409.267      -0.681
    -314.904     170.114     552.833     485.840     697.872      90.943     321.258     344.582     500.785     100.970
      82.324     598.860     824.062    1028.861     729.058     473.862     338.701     -52.381     626.031     -18.008
      82.588     436.879     686.751     699.736     738.838     323.323     354.793     -60.393     306.835     -79.097
    -119.350     323.009     713.819     998.189     681.765     377.896     361.485      40.314     355.252     260.507
      30.673     140.903     759.975     919.160     769.307     202.198     415.981     170.794     732.696     229.233
      61.927     263.414     646.105     938.066     730.247     281.174     363.936     164.254     521.002     138.561
     262.516     -20.819     672.890     844.731     704.933     286.179     384.388     303.880     405.220     -36.130
     158.738     426.262     607.633     706.893     757.547     407.531     382.560     127.327     568.619     101.652
     130.005     432.528     701.312     690.981     745.185     219.010     351.197     111.403     471.364    -128.999
      36.760     231.674     688.843     663.595     795.500     181.042     356.583      60.938     447.101     -10.864
     230.900     377.511     640.289     937.431     730.101     319.069     352.608     121.559     426.823      73.756
     341.418     292.745     687.790     788.457     675.794     212.507     353.741     394.788     693.389     -60.851
     -80.238     300.611     751.725     673.689     727.501     330.689     358.830    -242.111     577.182    -120.028
     -97.113     478.051     727.029     723.557     770.327     238.647     395.019     352.955     587.744     -42.695
     -96.927     373.820     778.293     964.258     737.736     111.946     395.964    -101.943     422.761    -252.334
       1.138     331.893     620.802     910.587     692.384     243.394     342.510     418.334     652.398     -18.177
      61.534     578.418     738.461     878.167     724.890     266.607     318.363     263.651     961.578       1.201
    -106.406     308.243     650.216     710.551     713.788      72.209     303.926     176.895     368.701     -53.813
     -70.114     467.540     697.570     724.578     736.575     395.488     384.133     149.181     297.918     176.005
     -30.957     443.343     688.528     969.951     755.030     326.623     328.180     338.379     635.643     -63.054
      95.078     377.341     744.029     783.884     792.024     267.753     369.412      12.802     447.090     -27.073
    -144.304     469.296     708.271     731.398     780.217     288.581     376.261      94.947     165.592     206.460
    -323.136     407.474     712.482     663.160     758.657     198.642     376.932     -34.942     422.939     -14.908
      -6.870     168.211     698.558     844.172     779.565     179.400     354.360       2.097     324.420     -13.492
      32.441     691.975     613.784     796.415     729.588      76.840     359.424     -46.641     641.013     100.708
     -39.754     486.626     676.200     784.341     758.761     243.586     317.822     151.211     295.910     -68.682
     448.551     238.457     743.890     644.679     725.271     240.587     340.489     446.599     369.577     114.416
     -65.201     601.079     683.835     720.076     779.522     364.611     354.901      55.738     769.290      40.777
    -223.540     275.138     670.910     677.523     763.740      84.602     363.806     302.395     826.820      10.481
     112.967     404.506     696.731     659.388     722.650     139.394     392.346     322.756     600.642     132.394
     -21.442     200.203     732.191     931.076     764.646     205.285     371.109    -246.987     302.469     196.797
    -122.496     476.610     637.910     714.879     741.966     227.801     328.228     192.771     390.591     227.866
      -6.845     256.616     711.442     576.326     703.936     218.594     387.651     -55.770     380.517    -115.144
     -51.335     168.473     814.686     754.768     768.184     190.737     383.409     228.579     632.563      40.457
     186.016     733.349     698.117     770.029     761.583     202.858     362.177      42.709     765.559     109.038
      55.518     333.965     727.811     652.818     763.342     211.327     343.413     266.286     441.411      96.903
      34.281     386.399     656.305    1105.783     801.041     238.149     363.724      -0.087     603.782     125.586
     124.478     358.503     663.387     902.226     772.920     262.265     365.125     270.101     565.278     297.306
      92.907     279.128     620.940     688.569     758.568     331.117     341.005     233.487     418.352     -79.723
     155.714     226.244     707.401     696.119     742.910     180.811     405.671     325.736     626.565     -99.356
       4.872     376.686     699.844     780.921     734.686     267.895     355.652    -158.561     629.588     -24.000
     115.142      53.402     746.043     559.706     761.063     182.387     365.405     221.276     600.525      58.194
     132.365     650.610     620.005     628.497     719.168     121.422     398.261     215.304     430.885      -1.713
     186.357     338.280     598.411     738.771     746.142      84.586     395.823     265.619     591.191     -42.351
      67.746     273.654     540.669     698.138     730.923     186.868     365.213     266.530     278.319      14.984
      79.776     507.008     943.212     976.643     709.791     235.505     364.762     501.273     542.860      -7.161
     -65.878     198.022     882.408     935.469     764.508     312.272     352.826      16.619     577.635    -140.337
    -293.488     501.683     720.497     762.180     758.440     124.644     369.996      76.243     649.977    -121.365
     274.765     524.098     629.716     937.932     723.179     147.764     337.742      52.399     602.203     197.772
     -35.168     151.359     707.538     835.449     680.206     228.848     390.314     420.337     734.775      64.469
      -3.796     219.662     650.357     932.258     739.434     137.822     403.375     355.587     140.330     130.817
     337.819     358.581     753.192    1034.029     657.964     102.616     370.775     151.473     470.430      87.659
    -139.534     413.035     738.530     677.303     755.299     431.418     394.542     310.251     473.269      20.554
     173.574     181.126     733.122     543.900     764.469     175.274     377.365     528.302     504.750     -84.005
     182.050     509.208     666.048     914.475     801.914      49.770     399.032     139.887     477.791     246.883
       3.584     417.296     771.454     766.625     741.023     161.878     366.359     182.183     604.059      89.013
     -33.427     505.663     622.896     788.561     711.461     306.571     400.134     377.751     254.825     -69.606
     110.801     303.856     784.699     674.214     689.833     191.788     359.511      48.334     580.946     120.132
      93.954     493.082     699.294     891.121     723.440     339.259     409.688     356.668     398.578     -30.987
      20.726     436.172     794.578     768.438     710.600     231.859     357.242     422.066      76.618    -100.968
    -115.748     335.809     664.326     816.830     692.356      80.093     397.858     205.726     810.751      -7.238
     124.674     223.829     570.560     861.584     719.534     117.651     374.626     285.589     699.805    -196.363
     -44.213     295.622     779.788     812.403     705.648     242.820     410.026      44.055     743.380      -1.507
     -25.226     524.215     743.079     797.570     781.685     302.703     380.497     357.567     194.402      22.762
     184.000     259.705     621.481     747.409     719.513     232.451     365.862     230.935     306.462     -79.328
     -26.824     485.369     772.077     665.430     727.434     247.436     389.801     266.398     156.002      88.241
      81.847     362.543     646.445     704.462     713.309     183.111     363.461     -53.262     674.055      58.340
    -143.513     551.740     657.056     815.075     761.979     177.757     393.066      89.911     395.979     121.498
     -17.138     448.683     613.070     653.839     749.230     155.345     373.725      34.231     699.801     -61.421
      -5.412     434.073     624.598     998.495     754.566     237.899     396.802     247.457     761.819     146.485
     148.180     311.555     664.897    1002.039     768.105     264.197     349.030    -107.388     411.500      50.804
    -201.206     325.370     720.072     768.677     735.773     316.182     358.834      52.090     655.509     131.669
     145.343     513.323     854.065     673.737     734.995     259.503     395.978     173.491     855.958     -78.759
     300.628     509.739     763.893     842.406     709.320     114.100     382.103     305.562     483.604     106.161
      95.855     559.639     745.029     772.647     721.482     238.277     354.255     339.627     471.621     157.105
      88.695     409.051     825.368     903.353     725.848     424.227     349.196     146.545     546.481     149.589
     -68.714     274.252     591.700     783.205     740.054     159.144     376.057     592.808     522.388     212.267
    -180.777     366.137     532.787     821.741     757.326     229.012     388.407      93.617     610.085      69.092
     -58.992     378.101     740.905     859.784     702.052     251.495     355.004     -26.614     633.446    -174.669
    -120.194     293.633     628.370     727.720     747.734     210.255     397.500      37.446     425.439      43.563
      72.386     439.684     677.098     767.597     740.635     173.236     331.936     154.526     395.712    -101.961
     333.098     440.530     578.953     618.214     742.683     222.602     370.223     109.691     465.566    -111.628
     -78.136     320.202     706.428     810.344     719.791     201.417     345.937     245.016     563.267    -122.472
    -108.806     386.269     698.364     548.613     735.979     222.653     366.261     106.750     611.292     -80.625
     -12.903     334.274     784.383     765.252     685.451     262.535     326.461     288.349     553.728     -26.016
      32.846     229.046     660.986     546.338     720.196     252.879     335.468      10.753     295.722     -90.875
      12.585     446.715     750.504    1078.590     746.180     251.091     390.779     336.270     519.471      28.930
     110.153     206.852     719.514     911.212     698.747     456.857     376.710     -99.033     570.096      18.356
      63.474     532.390     751.005     782.981     761.605     307.515     397.793    -163.665     467.854    -111.418
      11.612     105.309     689.809     645.231     753.976     334.056     391.941     202.507     466.305    -137.566
      86.044     418.119     693.841     990.566     748.366     255.923     338.850      70.779     444.419     -88.150
    -173.739     490.018     691.689     523.379     737.692     -73.046     327.433     219.597     490.276    -183.575
      86.366     453.548     631.596     783.196     783.200     123.614     376.913     136.180     331.046     -49.644
     -64.165     545.123     691.833     532.011     766.266      84.301     346.991      84.170     319.155     200.645
     123.066     333.137     692.554     501.600     781.780     245.388     381.632      12.779     576.390      43.351
     -31.245     418.121     643.583     426.934     688.141     134.586     401.155     275.468     666.053      98.444
     -57.763     583.568     644.973     951.916     721.962     389.907     371.807      -5.256     451.345     -26.666
      84.782     269.190     562.766     644.225     740.277     184.168     348.983      15.300     740.261     -77.713
    -106.352     325.965     794.169     846.140     793.551     203.779     371.691     361.549     701.783     -96.985
     -38.667     306.043     659.609     599.342     714.360     391.221     374.492     122.979     542.606      59.916
     -20.710     343.082     607.755     759.313     785.240     109.884     398.762      15.691     384.877      58.520
      48.154     386.469     738.892     724.801     719.994     228.463     368.963     384.409     457.655     193.356
      85.794     133.558     679.306     568.586     716.479     218.705     342.686     613.717     332.628      49.846
     120.543     496.654     664.009     570.345     715.512     309.550     405.888     258.749     649.286     -88.887
      42.937     341.127     711.603     836.463     733.427      92.945     366.356     108.041     674.956       7.860
      -5.508     435.315     602.130     761.334     727.589     249.743     368.177     326.604     641.597     -22.025
      67.858     308.404     596.027     462.959     733.888     187.704     355.428     156.975     601.939      84.857
      11.064     330.726     684.010     653.057     764.214     102.356     368.183     252.872     541.817      97.730
      80.020     353.108     679.367     863.937     759.868     120.511     431.308     439.945     521.175     -20.802
     -10.475     227.580     791.970     736.478     742.807     369.381     376.485     178.610     497.080      70.791
     198.905     467.941     732.059     785.740     764.663     208.906     359.536     196.771     351.257     -62.063
      57.324     371.692     783.524     768.712     769.745     201.827     388.457     197.970     453.180       1.981
     -31.566     586.884     753.086     666.204     713.570     392.491     372.857     151.835     554.133     -83.580
     183.452     315.904     627.747     574.561     741.777     349.125     371.343      80.703     776.690     164.188
    -150.929     236.972     642.892     878.366     726.220     183.357     359.153     547.033     338.004      19.607
     -86.750     396.909     581.536     908.383     675.225      38.700     365.806     101.689     490.566     -16.275
     167.671     346.304     713.637     729.582     769.463     277.246     382.589     255.708     461.250      88.027
      77.006     288.246     677.860     580.367     666.948     407.465     367.470     180.939     448.168      11.205
      95.192     358.500     725.456     739.487     726.262     -19.122     324.646      88.651     715.273    -132.999
     -45.585     227.132     817.129    1036.306     773.130     232.695     376.918    -194.756     582.960    -180.774
      -4.598     343.301     583.162     592.055     739.985     325.044     393.201     188.588     409.580    -115.376
     139.338     272.035     726.529     535.781     705.208      69.554     338.309     122.031     602.970      83.044
      89.822      97.485     646.177     643.205     762.725     352.250     376.782      40.362     669.910     -65.356
      -1.516     477.357     550.850     877.629     683.762     213.845     360.296     -56.423     665.081       2.679
     119.583     342.231     726.495     616.827     742.235     336.459     381.347     176.720     385.248       4.897
     179.179     487.345     644.827     912.583     800.083     260.419     361.078      59.284     464.433     197.780
     162.129     438.659     752.983     566.086     742.692     224.828     394.303     529.064     411.673     -53.464
    -124.343     129.663     498.400     691.768     754.986     232.598     362.607     217.342     134.616      34.833
       4.751      10.379     693.994     657.680     771.212     126.281     372.733     151.624     598.851     -75.906
    -101.216     394.760     714.165     913.789     708.214     285.400     366.885    -201.168     574.564     154.178
    -131.178     376.733     522.184     687.605     712.706     153.907     382.306     148.800     729.873     -31.356
     187.803     188.820     571.224     461.116     697.201      91.650     388.190     162.136     236.903     -15.356
     -20.784     488.716     735.400     617.789     759.512     102.755     390.037     259.279     750.435      59.722
      45.844     369.835     720.759     623.874     797.295     155.541     356.418     231.603     552.913    -155.741
      38.792     321.217     648.667     855.750     760.393     331.828     357.993     177.249     472.017      59.157
     -21.069     485.483     598.657     570.182     750.106      63.989     328.853      16.781     762.726      91.277
      -8.365     605.482     670.671     907.528     735.983     121.152     355.226    -228.064     330.195    -138.934
     -92.465     556.064     619.064     578.293     663.069     270.447     311.103     193.024     789.964    -137.880
    -151.007     606.976     699.548     815.867     749.879     311.532     361.430     184.193     552.954    -176.936
     110.621     419.411     673.474     969.661     736.182      75.073     356.899       6.838     230.911     -95.393
     -60.371     313.381     688.602     721.030     760.409     219.262     326.872     171.642     622.646      17.855
     151.879     359.582     797.354     701.036     762.235     215.198     345.777     127.212     410.448     -76.789
     -48.979     402.809     867.262     722.604     772.643     142.226     339.826     497.297     222.784     -87.302
    -109.530     509.242     652.962     669.995     752.307     -56.576     350.420     227.231     694.854     -50.183
     -57.814     400.501     706.069     753.398     745.161      38.535     418.204     253.608     539.817      44.879
     -15.728     697.853     735.985     887.515     744.054     306.600     335.778     221.679     530.492     131.164
     -66.701     625.113     625.305     733.156     714.479      54.966     423.979     260.155     510.090      89.854
      14.429     344.058     703.317     708.748     789.939     321.982     364.675     448.958     591.255      89.913
     -26.599     295.890     675.026     790.389     700.111     269.675     368.571     -80.754     372.109     152.283
     128.762     245.753     616.984     805.907     734.147     415.735     368.771      18.284     664.906      16.884
     104.324     456.035     494.888     949.428     734.647     163.078     355.406     120.345     594.098     163.137
      53.015     494.692     615.127     551.612     687.242     254.350     367.078     348.895     416.437     -55.076
      -0.394     528.404     781.215     802.823     693.922     132.262     339.992     236.065     477.747     125.572
     147.172     245.144     656.746     823.562     764.811     258.799     335.556      76.902     424.928      28.870
      -4.072     404.942     738.358     659.615     713.057     358.136     383.419     -56.631     744.572      57.096
     -45.294     299.080     780.891     637.375     742.989     235.515     329.031     150.796     327.599     -31.974
     -25.132     233.625     832.446     776.195     677.566     149.056     336.634      14.860     565.102     195.933
     111.141     392.290     661.162     628.818     761.388      77.904     377.971     146.535     386.469     -65.326
      -3.860     280.209     679.365     688.457     760.267     173.385     352.130     317.199     192.618     -54.580
     192.042     192.270     616.025    1004.147     728.928     193.817     376.117     313.324     583.210     -10.585
      49.189     219.290     697.922     850.421     769.737     191.534     387.965     343.253     573.394      76.480
    -104.444     532.039     626.481     709.258     746.087      47.059     365.617     254.307     516.001      83.177
     -19.534     528.024     642.338     701.592     768.204     132.547     353.204     142.529     556.194      25.493
     -31.050     181.279     770.998     832.856     707.960     128.363     353.263     521.370     547.364     -11.409
    -157.769     274.274     621.350    1016.693     729.427     251.865     410.122     -67.166     574.651    -141.227
      72.288     662.405     628.809     809.246     737.892     250.127     349.207     464.690     380.804     107.416
    -138.822     367.766     651.518     815.449     713.597     188.874     339.002     176.924     482.997    -154.915
      -4.836     239.386     704.879     749.928     718.251     436.489     371.108     178.663     557.585     -71.090
    -174.949     346.258     564.981     664.521     750.943     169.987     406.851     511.999     313.629     158.218
     -48.967     399.638     666.855     955.659     722.390     336.817     379.066     138.228     678.836    -146.844
      25.529     431.731     767.641     425.554     771.173     278.166     398.821     266.023     632.742    -129.924
    -152.287     420.373     675.596     869.199     694.985     347.068     390.607     193.445     742.092      50.644
     -41.137     397.937     769.241     791.189     758.949     242.927     340.126     502.214      65.079     240.621
      -3.180     547.098     569.378     962.775     759.450     234.865     348.859     255.492     862.144       6.032
    -123.270     198.388     670.660     870.505     674.426     110.473     355.539     280.483     496.856    -144.688
     145.962     261.652     635.797    1078.809     698.612     382.089     333.358     213.352     171.625      87.249
     -15.113     162.822     766.516     541.374     749.241     149.403     393.703     167.967     478.094      46.600
    -150.975     499.973     669.629     942.037     719.131     562.545     359.530     269.983     747.059     194.317
    -156.805     646.653     703.885     881.367     731.094     125.455     384.076     -44.716     763.358      39.255
     194.125     553.887     563.045     856.997     759.990     219.351     383.069     191.050     491.477      46.594
     -26.827     173.530     731.852     695.373     785.904     214.277     320.039       3.494     506.573       2.063
    -114.318     274.044     605.362     703.415     725.942     225.772     381.424     141.246     643.564     -44.875
      64.718     327.021     703.704     963.451     788.773     227.198     378.229    -101.295     410.369     -92.912
      -2.387     184.121     627.508     708.556     752.517     210.455     353.736     211.750     934.946     -53.523
     140.219     449.343     611.101     950.644     701.080     283.235     385.425     363.794     305.471     -32.865
       0.467     253.030     786.289     809.954     726.245      13.695     380.939     271.203     844.100      78.011
      -8.877     168.700     688.865     808.945     737.902     165.190     371.765     303.434     530.908      25.165
     -51.822     162.714     617.195     896.799     745.799     202.590     350.772     138.328     716.537      74.674
    -320.986     164.271     725.203     587.195     744.040      -3.752     342.676     530.417     397.711      88.083
    -144.315     344.545     529.960     699.986     715.695     139.489     395.990     -56.313     380.585      52.958
     102.244      91.074     699.126     775.158     735.279     236.215     341.030     316.877     381.469      59.584
     -57.473     251.893     661.682     815.387     757.903     308.194     353.571     122.155     612.755      32.889
      45.516     298.850     705.577     846.622     715.988     204.844     344.701     338.247     456.291       7.312
     -76.988     333.866     648.661     847.909     773.429     135.105     395.313     476.871     258.274     -42.608
     161.005     365.959     680.671     734.153     789.447     254.905     356.227     106.740     336.554     -86.123
       2.376     359.790     707.984     824.498     725.828     268.918     353.709     158.492     467.248      25.449
       7.118     538.139     666.319    1001.475     723.604     235.336     384.629     137.464     481.306      42.908
     -90.103     285.601     720.269     681.862     738.620     123.713     386.358      21.478     366.625      92.475
      24.703     239.748     695.426     810.091     748.537     421.417     369.000      93.369     366.124    -137.301
     164.736     208.884     664.744     833.115     696.909     239.381     362.791     377.932     678.438     -45.713
      76.266     415.911     749.635     916.573     768.432     231.401     343.886    -113.627     547.900      23.896
      91.430     471.216     725.116     941.209     738.149     294.463     370.921     326.179     567.880    -109.527
      50.255     390.066     689.987     747.169     704.559     250.861     378.188     201.965     407.575      38.413
    -110.711     249.447     664.902     721.462     695.178     156.007     381.010     405.916     848.073     -40.819
     188.916      -6.998     629.259     617.709     767.540     201.828     340.324     -93.524     842.318      42.127
     116.482     255.608     559.211    1014.439     753.370     154.661     365.092     217.781     503.135    -167.506
     -89.616     429.409     598.410     808.807     730.883     375.239     375.086     -44.469     416.490      29.101
      12.439     459.389     610.650     953.521     760.023     255.468     361.453     239.252     612.977     107.155
    -166.722     279.959     785.549     365.368     701.666      28.636     432.562     252.968     575.689      28.543
     -66.269     340.500     643.526     757.514     704.141     147.661     392.181       2.619     610.083    -116.438
      98.632     299.876     674.874     872.600     764.773     262.205     351.247     278.953     598.596     -39.254
    -152.553     385.835     603.970     771.454     722.412     287.719     354.746     224.171     328.666      41.146
     123.635     229.473     796.932     753.841     762.895     109.212     416.591     201.211     442.078     -34.035
     -45.097     405.214     610.964     765.091     742.356      87.923     356.613     232.164     560.767    -173.495
    -220.292     237.370     665.796     569.510     695.810     264.558     385.529     100.996     655.182      95.128
    -170.693     469.272     730.740     749.942     787.191     273.608     341.846      61.032     570.979      92.842
     116.663     418.711     555.956     814.848     720.688     204.580     362.436      25.097     304.129      65.906
     -48.995     553.481     584.939     922.988     741.390     284.254     371.477      29.848     649.741     -74.949
    -130.148     302.350     789.446     750.693     743.922     355.192     348.353      99.431     651.007     -74.316
    -208.165     308.446     603.756     786.201     820.059     -97.603     382.169     -59.298     678.995     -42.199
     -55.915     271.146     611.157     774.863     790.955     157.868     361.722     209.471     618.482     -14.134
       6.699     371.432     724.808     683.190     710.857     193.549     352.958     271.963     461.139    -147.813
      64.285     319.532     613.302     795.094     756.684     224.804     388.272     240.139     484.262       2.236
     182.790     432.669     808.730     692.051     754.225     365.460     319.188     -72.318     388.357      -3.379
     173.824     209.427     576.812     899.080     755.984     153.398     396.636     -89.741     595.004      92.217
      49.886     510.345     660.299     978.801     763.063     198.704     382.757     276.175     604.126     243.607
     -14.812     372.833     755.559     890.336     705.341     114.266     356.748     304.502     543.658      73.444
      -3.701     304.526     684.803    1025.227     714.076     349.420     368.072     -49.251     626.760     165.410
    -148.195     430.300     596.725     819.363     796.732     219.219     350.414     144.783     893.267      82.363
     125.449     225.672     683.655     945.953     732.671      43.998     390.433     157.216     273.804     -93.771
     -14.533     523.211     717.132     672.730     799.633     232.485     360.703      29.700     420.832     152.901
      73.136      85.980     582.797     870.951     772.619     164.252     364.559     228.266     509.437      80.263
      70.755     178.145     760.420     600.972     712.676     145.384     389.635     -85.103     600.641    -197.925
     231.490     524.358     608.604     854.922     684.774      93.699     369.202     212.879     482.538     123.653
    -177.008     527.512     647.540     674.071     750.440      50.863     366.092     224.321     486.962     184.843
     112.332     331.407     587.663     870.879     745.359     249.035     365.587      28.131     387.935     -17.832
      -3.268     394.795     820.162     839.664     694.042     410.875     338.988     290.558     836.728     -44.016
    -114.602     438.548     816.041     737.485     778.407      -7.062     383.305     322.112     521.405      66.181
     -74.623     330.174     574.046     891.711     694.305     171.212     401.812     109.437     376.013       8.991
     252.232     416.617     661.037     622.333     648.169     208.986     339.431     132.430     713.711     132.044
     242.749     407.957     736.371     993.078     735.085     181.984     364.422     198.843     740.838    -115.716
     -74.671     567.280     701.232     813.168     744.124     150.676     402.773    -133.851     391.645     -23.071
     389.033     427.403     610.737     741.946     708.034     362.500     329.555     267.525     566.294     230.246
     -91.500     361.460     650.931     818.582     718.687     190.053     357.052     308.216     625.581     116.857
      23.434     466.188     593.152     899.870     708.358     153.019     380.110      86.444     438.055      30.487
    -151.538     459.418     652.933     835.289     704.370     127.696     364.875     174.694     742.065      47.213
     -37.559     183.246     652.337     700.943     681.469     137.810     360.145     -43.131     601.292     224.646
      60.924     393.299     684.779     495.325     754.804     276.877     435.543     253.129     637.087     107.353
     210.003     298.406     619.370     576.407     718.886     334.138     337.603     306.476      34.256    -137.511
      52.997     191.955     741.090     696.717     745.271     147.542     360.561     445.179     175.877     -12.863
     -17.670     388.708     694.531     982.830     682.579     100.454     363.809     170.031     597.971      58.556
      42.274     526.878     726.401     765.455     725.616     156.637     380.322      27.028     553.803    -126.516
     142.596     456.300     662.746     506.430     724.970     245.767     375.752     391.495     591.945    -105.773
      30.130     579.813     810.385     803.507     709.525     329.567     385.125     280.731     567.049      -7.054
     -30.535     319.488     729.324     751.719     762.419     197.163     373.506     367.313     520.820    -182.059
     152.891     302.683     679.659     717.883     807.014     235.418     406.873     147.063     441.482     -67.431
      25.007     327.517     792.768     839.493     779.252     331.145     392.517      87.922     562.974       0.965
      -4.641     310.993     719.260     606.132     750.340     192.133     361.735      49.553     457.248    -186.328
      95.741     277.439     700.590     886.739     694.779     252.510     336.322     103.784     508.948      15.054
    -112.102     135.574     711.917     697.148     678.271     395.212     366.174    -145.522     677.456      47.588
    -131.685     236.757     715.382     817.006     744.284     388.417     363.437     247.503     869.766      84.853
     205.678     324.489     746.286     984.411     698.043     177.744     322.959     199.820     625.194     -80.239
      98.945     367.222     655.593     824.741     780.299     274.614     380.749     136.369     409.158     -18.777
     124.728     221.978     598.420    1081.516     692.061     189.890     322.483     464.250     469.234      47.526
     183.066     308.297     663.627     828.303     758.122     369.786     377.125     235.142     537.365     139.510
      17.517     148.764     605.452     866.183     717.228      25.086     365.968     163.200     807.050     219.717
     -78.287     351.761     772.030     981.550     730.246     249.583     420.932     109.818     517.214      -8.298
     -65.098     278.300     739.253     534.421     745.796     256.826     334.090     189.583     651.260      77.385
     -94.596     403.889     670.688     775.586     667.374      -2.125     355.821      36.992     749.678       2.523
      80.604     408.810     641.622     820.258     669.481     143.722     357.873     -96.776     456.452     -34.767
     -59.831     269.247     703.560     662.930     739.033     357.594     359.588     185.974     640.680      80.361
    -158.199     251.129     777.468     918.131     653.505     307.647     378.806     196.783     482.412      91.364
     121.951     256.073     749.654     781.457     702.561     211.755     314.238     -14.265     266.647      26.705
     107.830     442.999     665.158     871.043     743.640     208.533     374.611     -65.407     429.882     -28.077
       6.462     144.758     684.663     681.786     714.181     270.355     371.786     471.785     701.487     176.754
     -66.996     244.766     674.994    1041.059     754.323     399.248     405.338     -25.553     606.942     230.330
    -100.459     309.553     728.870     909.714     717.851      20.018     364.719      20.729     540.676     -26.824
    -107.144     605.174     667.558     599.061     721.705     163.478     375.651     138.416     308.393    -171.677
     158.499     162.037     780.753     839.311     737.878     167.493     332.009     274.410     396.898      51.268
      -0.267     491.570     578.843     808.377     733.047     292.825     368.772     409.873    1042.030     -71.683
    -110.701     363.425     712.500     755.094     760.446     167.464     367.886     309.301     516.375    -111.153
     143.718     267.665     701.506     874.418     679.579     198.835     379.499      93.010     614.033     105.480
      31.130     271.426     513.444     821.982     807.600     325.237     370.443     121.781     427.241      22.037
     262.434     171.097     691.562     556.163     765.251     185.778     369.340     139.289     800.814      61.704
      74.753     319.200     759.011     559.244     787.047     291.552     353.043     430.090     186.363      75.619
    -183.305     497.269     717.064     629.438     711.698     196.015     341.414    -147.275     485.833     129.361
      39.215     359.877     685.408     775.625     731.805     280.334     364.791     157.564     400.108      -4.003
      81.429     351.734     607.274     880.109     708.067     253.996     357.052     170.991     662.502     -49.674
     -38.270     275.458     692.627     984.332     747.322     233.658     365.268     226.221     813.234      35.848
     228.520     170.940     674.866     682.308     715.836     216.864     334.847     392.027     601.876    -120.428
     168.474     344.844     685.906     785.590     758.877     199.160     355.054       5.865     618.795      15.795
     112.687     608.949     756.849     925.647     765.961     241.421     392.894     485.633     569.026     -94.522
      88.683     491.383     755.906     879.670     685.877      99.393     346.903     132.506     518.552       3.512
    -140.318     429.429     634.954     818.032     769.993     124.949     353.642     219.932     642.873     -37.623
    -112.933     351.300     784.882     816.480     667.073     319.003     372.625     404.933     680.485    -218.420
     355.638     534.986     771.783     647.772     681.054     273.984     368.702     353.310     511.515      17.079
     225.679     349.267     547.301     806.768     722.738     274.592     348.339      65.395     450.807      61.853
     166.463     464.301     564.334     560.936     754.156     280.805     379.525      99.854     380.335       0.532
     -23.580     222.520     765.849     545.235     761.057     140.090     347.030     250.825     309.392      32.456
     248.227     417.469     643.562     886.727     767.419      91.696     384.339     -26.801     418.632      29.251
      93.188     381.736     757.974     624.128     677.742     310.043     381.135      -0.793     509.701       9.377
     -73.909     474.940     725.360     905.464     781.268     186.113     403.982     122.481     310.561     -93.708
      41.106     496.375     598.877     637.622     734.081     209.011     388.768     102.977     415.737      94.895
     -78.501     871.593     749.206     838.168     713.530     112.222     338.281     201.263     290.554     -64.572
      13.790     411.485     731.930     695.932     760.901     415.388     358.862     333.333     526.541     113.951
     -47.883     220.148     681.670     528.032     735.111     256.720     359.933     313.350     386.211      65.264
     -79.982     436.239     627.831    1000.476     770.848     312.831     367.115      51.744     547.349     134.055
     196.159     570.273     619.191     915.289     745.266     161.902     353.209     150.131     386.619     -74.341
    -165.280     233.126     702.240     676.810     770.423     274.365     399.001     130.122     386.278     145.916
     -12.417     479.260     603.392     597.440     750.752     227.361     359.239     366.612     633.611      25.048
     104.054     330.122     640.145     771.198     788.805      37.199     355.886     237.536     409.602      12.542
    -185.380     387.689     647.155    1086.471     725.806     238.682     371.921     380.483     533.636     -48.291
    -117.950       3.407     746.029     781.210     741.898     264.541     382.254     303.004     502.317      22.453
     -94.662     247.309     776.700     643.643     726.921     257.294     344.617     308.606     533.952     115.446
    -123.924     193.442     670.155     720.519     750.779     209.724     361.614    -151.093     434.992     117.544
      83.146     493.900     684.099     933.574     754.902     208.689     374.986     180.370     716.851      20.190
      17.049     406.602     712.504    1147.899     770.776     178.481     344.008     185.841     426.616     -23.304
      36.349     263.103     636.217     968.399     774.470     174.797     309.259     218.042     439.798      99.445
     175.120     227.661     678.092     860.789     771.349     438.296     393.072    -143.762     363.825      10.422
     -74.947     513.421     523.291     915.940     713.666     308.448     392.333     123.828     748.846      32.930
      86.515     413.715     714.859     746.134     710.893      56.795     385.959     223.509     643.369    -133.324
     -16.973     215.003     691.128     909.139     753.806     294.584     418.851     257.579     340.377     -40.691
     -84.852     425.957     601.886     976.280     756.557     171.559     422.089     309.407     479.407     -16.219
     149.872     271.438     674.286     734.951     703.985     273.393     369.118      63.366     559.731      -9.862
     300.845     316.061     716.072     664.020     724.369     143.709     400.420      55.841     584.032     110.585
     -77.211     208.218     637.167     638.047     706.404     416.385     389.356     135.789     550.891    -140.888
     100.291     241.024     617.954     853.076     719.394      74.052     365.886      78.094     112.227     -27.860
      28.819     303.227     733.371     893.740     724.998     120.944     365.695     354.892     848.824      43.602
    -168.248     404.187     598.899     700.084     796.460     128.128     340.952     429.978     436.071    -214.639
     -10.574     432.956     626.210     929.742     717.241     364.982     352.605     432.793     608.483     -27.941
      42.866     203.915     654.611     929.798     732.923     452.391     402.294     242.377     335.776    -107.156
     -30.814     259.122     640.804     695.334     783.832     247.483     350.533     187.067     612.124      36.543
     102.527     255.494     798.838     670.830     690.605     210.323     395.272     230.575     343.414      10.409
     -87.015     153.216     722.934     690.898     789.337      65.811     399.096      34.948     414.947    -242.782
      54.794     385.596     608.143     641.847     793.370     285.244     362.002     -71.063     574.529     304.438
      -8.802     229.862     645.884     734.724     739.201     268.029     338.118      38.541     334.849    -163.646
     115.166     172.911     639.765     687.424     670.697     142.326     412.150    -257.631     515.870     -15.748
     158.616     219.181     520.775     968.308     731.128     300.635     405.992     -78.782     809.070    -202.144
      87.930     223.010     742.085     728.291     740.197     281.950     396.616     -16.008     783.413     -16.313
     140.333     229.178     671.862     779.936     750.799     235.426     364.416     122.547     664.857     -69.525
    -108.258     328.344     734.806     659.889     711.274     168.540     374.828     -57.014     421.716     108.309
     -37.773     330.596     722.486     900.428     734.570      -5.434     370.086     350.683     498.948    -102.307
     -54.769     231.316     623.089     948.126     699.576     248.880     380.155     104.830     674.396      60.155
     -27.190     329.037     911.898     852.672     778.182     241.255     370.851      30.304     301.449     -37.515
      13.258     286.770     765.230     807.066     724.300     327.638     409.120     186.366     554.957      -7.552
      -9.661     569.121     887.519     743.719     755.040     311.039     367.807      32.266     899.120     -66.217
     -35.254     334.711     789.127     727.214     740.864     234.518     317.252     233.335     424.879     -35.283
     -14.693     249.526     771.241     793.735     746.880     191.979     345.316     181.755     418.482     -96.373
    -249.880     292.357     637.871     736.252     754.990      88.909     344.375     434.756     586.769       0.181
    -148.123     403.388     645.810     826.158     760.777     202.893     373.756      40.410     391.168      48.816
     -43.087     190.745     627.187     749.754     669.970     202.710     333.657      92.817     675.811      72.062
     -36.414     553.837     706.677     698.295     760.610     227.096     325.575     246.355     794.592    -226.543
       3.381     304.377     746.336     760.937     770.772      45.116     329.772     162.605     614.717      36.888
     137.681     390.466     707.110     744.579     750.298     357.867     354.840     -83.602     479.298     -26.227
    -126.402     161.720     614.611     931.949     666.167      73.955     359.175      78.937     740.976      70.416
    -141.207     309.051     726.793     650.377     711.987      84.442     431.623     177.115     331.445     -65.300
    -150.547     197.620     612.367     878.924     735.125     232.680     385.707     335.636     620.557    -101.380
     145.512     145.624     653.783     756.600     713.253     294.566     331.865     357.557     797.965      -3.746
     161.461      32.328     726.702     588.993     757.130     379.255     354.845      98.701     552.930     -74.711
     219.439     102.296     722.182     784.551     779.166     299.312     350.030      28.367     769.602      12.523
     104.904     370.367     680.894     654.376     746.965     148.580     356.431     143.800     501.547      64.505
      32.434     109.112     751.507     861.815     745.048     308.121     363.261     103.695     366.878     140.132
     -32.467     535.160     670.936     659.819     705.366     233.372     356.444     336.618     713.369     -94.736
     -84.106     317.548     581.055     886.586     726.182     269.765     348.846     431.300     597.882      74.844
     239.587     301.903     614.490     717.014     749.871     212.841     382.676     -22.310     775.523     149.211
     -27.462     392.448     633.018     814.587     718.603     225.691     376.968     284.800     421.997    -117.986
     134.776     364.132     645.196     611.994     809.750     418.721     380.419     213.473     441.561    -230.284
     -55.833     427.262     686.735     879.408     707.053     244.667     352.290     -56.476     572.777      93.852
    -167.561     190.253     728.531     637.639     685.077     263.431     425.180     136.553     425.812     134.856
      88.589     256.518     653.643     791.938     775.510     194.288     342.147     380.943     583.893    -111.203
      40.628     269.182     664.575     921.099     752.795     132.849     342.201     267.467     443.995      29.367
       8.546     578.565     683.245     825.311     722.278     221.028     400.113     418.472     580.997      20.299
      13.220     486.879     578.153     670.717     728.295     294.513     363.058    -246.288     629.081     -87.136
    -148.268     179.043     721.387     696.201     821.857     183.350     324.825     252.699     654.258    -136.934
      84.699     557.243     601.491     877.197     709.924      82.039     375.021     274.385     643.934     -11.647
     -77.226     376.212     672.339     787.998     733.397     146.093     374.431     276.228     218.373      15.688
    -104.744     345.196     680.899     827.634     718.047     195.812     388.118     402.017     149.024      13.857
     -27.627     553.933     743.606     764.196     703.683     214.315     350.191       4.735     522.234    -162.947
     200.052      93.337     813.195     753.915     696.586     376.070     371.748      72.223     661.116     -37.128
     137.565     215.279     587.648     846.303     701.466      75.617     384.855      30.210     538.647      23.497
     106.143     473.147     597.526     903.464     663.913     358.390     361.964    -123.584      80.206      73.254
      -0.228     349.111     664.805     529.375     740.842     299.418     374.437     570.386     451.225      12.952
     122.480     361.326     642.323     888.968     762.795     390.119     375.248     431.059     669.270    -107.102
      71.736     190.447     823.957     950.899     738.383     288.709     354.041      40.549     526.874     -74.685
     163.459     410.698     608.717     800.913     683.348      -7.228     370.416     270.208     578.682      92.602
      64.333     516.550     552.302     559.182     716.762     180.634     354.932     -33.993     386.308     -40.248
      24.221     358.944     716.945     875.896     734.644     262.630     343.198     161.650     611.042    -135.807
      56.050     307.318     738.734    1047.979     774.524    -100.906     399.250      99.791     312.997     153.580
     163.470     165.681     646.331     615.797     737.630     334.520     399.244     289.349     728.204      61.925
     -68.796     353.446     637.023     493.039     702.876     181.124     387.094     109.620     485.059    -162.355
      78.599     296.312     684.189     723.627     734.344     128.880     374.484     121.613     254.644    -193.998
     -33.103     329.401     713.249     832.165     780.265     266.479     377.921      74.825     435.007     116.324
     -30.976     504.087     622.455     744.330     763.118     358.760     383.365     121.214     430.252      38.972
     184.045      45.417     618.420     689.697     748.147     355.832     380.816     178.073     695.875      -8.181
     133.139     363.975     630.221     917.415     756.418     249.009     367.206     296.718     417.893      55.335
     -63.487     235.449     872.038     820.773     699.210     201.923     349.824     188.797     387.122     -50.083
     127.610     394.717     779.201     663.435     681.806     195.107     368.142     100.755     600.706      -3.120
     191.700     351.691     706.883    1056.248     748.984     118.061     405.971     297.096     564.376     -38.717
      21.980      24.728     701.138     952.523     728.538     209.072     357.785     547.081     671.725     -24.167
      48.905     328.804     752.743     681.164     678.772     215.954     337.789     392.626     343.583      19.008
     166.003     507.478     741.030     642.865     797.243     209.464     386.474      15.029     409.456     140.749
       2.452     373.315     680.695     618.005     733.434     175.106     386.350     287.111     307.008      44.959
     -62.866     396.705     605.587     987.477     767.695     117.974     380.995     114.241     146.378      -9.916
      17.573     426.499     577.090     762.229     766.312     336.603     356.969     391.271     205.719     120.030
      -5.881     338.912     555.148     824.344     757.209     322.087     396.537     195.520     421.219     -13.498
    -152.827     351.522     622.864     839.049     778.459     165.856     365.587     237.124     677.440      36.883
      32.565     530.160     678.054     823.661     738.095     119.361     358.427     320.317     402.551     -10.283
     -21.935     393.118     644.489    1057.337     734.071     298.349     332.695    -316.714     320.918      13.218
     187.514     252.414     533.489     705.320     776.411     155.896     393.356     145.509     642.040     151.465
     -71.951     218.143     639.551     823.187     782.833     259.255     371.734     273.252     756.481      59.275
     198.333     431.203     666.833     907.986     662.606     210.659     378.519     284.075     624.232      -1.928
      94.552     365.853     707.816     786.559     690.921      15.964     374.670     324.456     743.434     248.683
     -99.663     200.058     527.754     885.430     748.847     166.138     393.100      52.370     453.607      25.358
    -139.521     373.840     740.425     946.874     698.845     341.763     384.029     -10.136     578.201    -103.955
      29.188     126.859     813.174     498.118     746.576     178.640     351.243     217.368     502.536     -57.876
      20.974     224.266     718.517     654.247     760.861     266.057     386.872     -59.028     733.710     170.687
      50.189     277.169     510.817     668.197     683.995     419.983     366.305      45.995     428.400     -25.427
     101.375     336.621     771.092     875.352     741.698     266.563     371.904     320.234     430.614      43.954
       2.251     273.101     748.502     860.666     707.715     134.250     369.591     -52.668     553.146     116.048
     168.436     291.031     673.813    1087.324     761.781      97.248     383.013     308.407     795.701      15.260
    -207.173     163.863     620.606     681.105     770.356     127.216     382.780     169.797     518.256    -120.345
      99.726     404.276     766.919     704.744     737.647     283.023     369.981     253.396     144.364      73.023
     150.715     247.333     603.478    1037.378     663.096     355.332     350.221     243.739     547.120     -13.975
      30.040     375.018     707.930     611.855     731.529     333.720     338.355     461.104     610.037     152.281
     176.132    -141.843     667.572     716.696     748.942     199.129     392.386     361.879     548.590     200.573
     236.563      52.344     634.585     769.477     825.532     257.715     370.127     219.364     685.186     -68.592
     -33.094     397.761     659.345     661.834     708.570     290.947     368.731     207.819     621.035     -76.409
      43.225      88.227     660.816     778.388     752.811     352.790     397.276     488.911     616.522     124.868
     -68.925     269.648     654.910     891.723     668.256      69.723     413.112     184.806     555.674     -45.743
      33.730     496.525     688.554     769.960     759.843     209.789     346.023     281.347     509.566      53.934
      68.034     301.911     702.128     720.794     753.877      60.440     412.748     136.228     711.773      48.183
       3.859     500.536     634.818     983.786     714.154      44.475     348.931     227.922     498.190    -113.610
    -188.702     373.248     714.406     719.006     738.291     202.328     406.898    -262.534     600.153       3.004
     141.867     585.622     645.171     664.682     750.603     168.850     391.645      70.777     423.082      25.909
    -161.808     272.630     600.620     706.130     723.701     398.040     359.591     313.353     851.566      71.153
      58.366     114.387     685.902     829.853     720.940     244.637     381.069      45.463     598.014      91.711
       8.370     619.252     544.803     505.915     794.905     147.221     378.940     367.165     583.265     156.932
     161.095     274.733     719.236     881.825     690.390     155.800     416.107     214.645     325.076     237.729
     278.443     479.974     799.419     912.166     713.329     118.876     350.150     364.084     265.863      17.395
     147.338     239.306     747.830     786.558     731.139     129.369     340.319      81.131     298.726      41.307
     -33.267     295.331     583.206     814.658     798.436     288.168     346.895      96.917     520.718      -4.498
      10.856     339.827     641.582     591.213     715.078     108.540     428.516     214.546     322.166       7.575
     222.768     382.356     732.900     901.512     774.338     137.751     417.917     151.715     402.458      75.645
      90.828     401.972     638.755    1043.404     715.708     141.282     383.373     223.588     914.006    -170.230
    -140.760     278.017     622.585     748.513     737.127     199.356     404.444     190.355     478.386    -242.525
     -28.917     297.656     708.082     860.057     722.987     343.970     341.295     255.672     453.220     -21.177
     215.967     523.621     807.130     992.106     659.526     194.418     392.784      97.386     539.648     -27.383
     193.605      -3.373     562.772     756.761     739.571     235.273     355.829     133.152     783.702     -51.320
      -3.840     252.345     606.916     709.318     793.335     262.621     368.560     437.498     539.902      73.093
     146.865     320.358     870.982     718.513     773.129     131.865     376.262     392.188     715.590     -50.258
     -24.278     319.647     710.507     660.237     678.480     135.178     352.184     -81.427     257.620      30.489
     152.388     229.144     665.084     632.023     791.741     264.185     396.644     566.841     686.000     -89.319
    -196.538     226.021     631.969     630.425     732.052     239.961     341.312     106.540     545.497    -100.158
     117.496     376.061     720.323     917.655     758.481     269.212     337.824     -85.595     755.211     -31.114
     214.660     192.154     762.239     738.713     778.392     224.562     345.271     203.506     662.188     -42.148
      55.074     330.541     639.432     760.552     696.475     222.301     371.195      59.629     672.945      13.320
    -109.190     268.376     750.761     600.444     747.670     155.997     369.881     153.491     224.749     144.196
     -15.590     533.217     819.623     946.745     743.998     210.275     367.537     160.893     540.518    -120.295
     -11.224     242.534     649.382     695.312     729.534     245.166     389.189      11.156     508.931      14.273
       8.531     219.022     679.228     794.543     672.645     255.728     361.654      26.884     672.469      14.477
     272.543     570.403     686.699     545.680     709.298      87.622     335.284     357.770     509.593       6.562
     127.021     629.946     626.646     743.307     725.857     308.610     377.934      11.589     407.138      49.024
    -196.686     418.082     690.357    1020.910     718.679     160.408     399.128     120.233     590.065     -73.531
     142.031     578.516     587.863     673.034     721.099     335.740     379.114     364.951     560.379      68.845
     138.424     154.289     799.646     583.187     688.853     219.647     322.790     146.547     199.364      17.802
    -156.575     243.606     621.167     899.050     712.014     329.626     348.728     265.725     568.680      96.871
      -4.025     516.754     656.890     987.560     737.704     279.073     379.728     -38.208     671.674     -45.862
      86.020     258.407     631.642     669.750     717.041     207.920     374.583     150.084    1013.630      48.848
      86.292     428.290     756.034     740.795     744.406     268.138     346.506     193.044     674.424      27.384
     271.182     407.063     662.337     666.284     745.039     252.676     359.170     447.847     419.059     -10.944
       8.921     353.088     723.767     546.713     785.028     198.908     390.034     164.702     546.338     -11.181
    -112.975      90.124     645.156     887.715     729.876     205.163     305.064     288.033     786.742     293.560
     175.541     334.958     691.676     615.963     723.531     308.782     349.419     267.025     533.595    -129.599
    -120.284     181.526     737.592     873.380     672.945     258.904     388.381     348.771     268.432     205.947
     -81.401     495.879     761.996     856.443     747.176     250.280     339.602     -70.031     387.136      28.532
      81.753     356.330     590.290     925.474     762.590     169.901     372.301     124.790     412.592     -31.404
     -39.963     358.957     610.995     794.282     734.427     162.547     365.531     315.658     534.519      69.118
      90.342     538.658     704.833     857.357     697.597     282.564     339.772      33.856     665.224      -2.157
      35.246      58.555     666.664     792.453     710.985     142.136     323.048     181.859     428.129     -54.167
     -92.128     315.194     680.304     713.167     774.355     119.760     356.346     165.849     440.801      57.133
     -67.661     247.518     651.977     883.882     703.902     351.506     357.084     283.072     670.986      10.650
     105.392     214.240     617.219     659.067     751.918     151.739     331.332     232.365     777.522      54.788
      -4.986     508.887     637.759     860.271     776.602     292.617     349.731     439.219     680.722     -59.517
     200.522      49.549     653.634     821.153     810.982     264.386     386.326     503.138     429.751     -41.780
     -58.443     388.722     665.685     765.291     697.009     222.829     319.699    -111.113     729.997      65.723
     -38.785     522.694     689.223     591.831     623.584     124.027     392.665     140.683     788.489     -47.305
    -146.008     692.266     728.011     952.929     794.662     184.250     370.762     298.305     458.928      85.702
     171.544     151.213     632.091     784.064     726.339      18.516     383.281     208.595     481.585     225.664
     220.839     438.261     542.475     726.641     739.068     268.421     374.369     396.621     499.837     -32.037
     -29.071     -31.088     726.370     610.304     752.235     121.222     346.627     561.228     645.521    -175.505
     129.721     184.908     656.692     820.728     673.922    -124.846     343.833     192.205     452.831     139.417
      29.857     287.115     669.754     833.897     726.675     162.693     373.057     -60.872     392.136     154.783
     -21.493     366.725     712.189     346.989     766.512     333.236     386.573     372.675     466.244     -14.198
     -95.262     330.458     669.356     703.586     755.822     156.656     364.304      98.727     361.860     -65.528
     193.658     302.535     660.952     752.574     693.344     287.405     341.723      14.623     357.477     -42.893
     115.363     342.993     531.521     504.391     730.836     396.699     376.077     -84.999     643.329      63.768
      24.140     268.110     675.246     783.966     776.438     520.195     382.260     192.071     863.689     -28.894
     -88.513     226.324     663.039     619.339     749.505     233.052     351.426     131.903     502.868      79.642
     169.767     544.451     823.386     817.451     731.205     267.215     357.391     313.517     484.931    -135.233
       7.452     146.530     624.060     833.440     688.568     321.750     375.462     346.090     537.005     109.768
     201.779     341.485     744.124     863.216     701.336     158.018     353.535     285.337     429.199     110.471
     -82.518     193.368     614.396     904.438     753.673     169.159     384.598     197.545     422.867     141.484
    -159.421     444.622     616.720     979.275     704.714     296.401     326.975     312.220     279.632      11.659
      24.725     489.177     659.107     898.088     716.400      72.365     383.063     307.399     509.711     -48.265
     214.019     393.899     649.472     832.391     750.024      21.638     361.001     230.229     786.710     -31.982
      92.616     313.982     612.388     733.796     797.901     265.478     339.191     290.080     532.471     -34.683
      45.332     231.116     643.134     681.746     751.062     103.392     415.655     223.175     401.385     222.582
     145.044     182.693     900.583     564.630     738.917     152.710     403.558     153.215     592.404     -77.906
      89.343     511.829     712.959     677.055     762.407     253.797     381.763     251.443     289.082      83.283
      99.955     164.643     672.887     640.347     727.089     213.673     345.267     337.775     491.764      91.635
      27.498     334.123     656.669     492.738     777.909     386.185     358.093     358.437     845.606    -170.010
      -7.420     384.870     649.610     573.508     735.156      95.883     375.981     289.965     269.309     -26.692
    -152.586     137.272     697.216     863.176     769.603     390.158     409.041     337.640     606.474      10.629
    -168.240     532.733     624.285     876.943     718.643     279.016     360.955     132.040     310.718    -119.026
    -176.690     547.735     780.674     767.588     704.163     165.162     338.262     108.182     530.414      -1.509
    -204.975     268.981     753.504     695.545     650.502     209.128     387.276     142.723     627.873      25.663
    -126.643     208.556     655.278     856.478     764.864     155.196     360.229      57.430     580.861      33.702
      40.244     171.012     678.881     930.098     749.661     384.974     354.721      93.775     437.169     -94.048
     135.060     225.332     757.783     831.204     708.141     189.420     348.813     340.293     324.780     -23.999
     -22.172     230.598     715.244     912.672     717.410     216.918     391.421     269.574     481.243     -41.971
     151.246     207.136     742.668     920.340     780.382       5.681     348.837     374.600     623.556      -8.411
      29.646     335.661     745.853     896.184     683.320     294.158     411.445     416.743     336.185     -16.697
      94.991     483.736     681.434     794.355     757.589     258.718     398.789     421.728     770.683     -30.198
     207.289     359.710     702.173     957.566     710.550     174.711     348.363     290.689     472.759     110.924
     168.227     276.931     597.097     998.185     771.327     377.992     375.097     247.230     633.190      64.903
     -99.741     259.113     646.107     739.751     760.512     302.607     387.571     117.785     693.536      47.182
     119.882     353.201     714.835     668.521     789.098     442.925     411.374    -206.445     516.211      89.966
     -83.447     432.535     668.140     718.265     753.332     253.351     384.234     131.407     244.378     -37.255
     -21.520     240.662     620.081     670.336     768.852     194.698     354.133     -67.235     634.351     -65.263
     -86.148     331.396     711.861     948.243     769.241      77.751     373.848     428.268     429.313      67.276
      -7.586     440.882     694.493     845.537     734.838      69.490     386.435     313.796    1169.714      74.351
      56.728     529.830     645.698     867.090     763.844     125.720     380.664     308.633     456.873     145.906
     -56.849     344.047     705.547     723.914     735.274     142.462     384.209    -100.860     251.028      98.464
     179.476     494.447     631.395     763.137     725.691     203.109     350.049     109.809     156.863     -23.247
      82.627     253.420     775.928     944.961     687.541     225.733     356.414     244.267     224.511     -61.722
     -79.772     268.993     735.794     764.589     756.818     257.816     351.914     180.212     553.934      55.926
     221.209     661.148     631.122     953.612     745.306      64.548     395.690    -179.944     439.292      75.304
     -15.622     419.473     665.699     872.685     696.324     184.600     336.934     211.578     514.041     -16.218
     217.505     300.154     573.488     795.813     743.000     242.605     389.970     118.757     539.299      18.911
     -81.502     327.382     554.424    1010.172     734.819     237.416     394.870     187.631     321.636     120.238
     -62.767     236.167     617.548     817.287     737.911     117.018     388.380     299.531     409.486      20.638
     232.024     499.576     669.076     868.901     682.062      83.321     357.104     353.895     388.356      35.294
     -98.004     370.727     873.583     966.874     723.898      64.542     380.781     254.961     338.310     -68.784
      17.483     515.495     674.093     663.176     684.837     257.453     393.376     327.201     536.678     -95.945
     155.979     287.955     799.112     926.691     761.766     327.432     371.388     220.752     630.886     -11.533
      -9.554     439.133     617.864     667.559     764.023     216.388     334.227    -236.951     324.063    -104.430
     -69.718     345.616     690.857     887.302     699.574     418.450     376.758     220.867     398.916     215.851
     -34.868     299.803     559.500     831.610     728.025      87.832     375.275     299.042     602.863     117.457
      97.629     537.191     675.941     869.044     738.456     320.221     397.977     101.851     518.215     -34.607
     260.582     100.413     624.239     656.145     729.516     164.042     412.033     -60.095     571.009     136.812
     -15.763     267.291     632.761     814.116     767.019     374.065     356.877      91.915     644.519     -18.484
     130.460     397.786     635.215     898.507     780.664     125.738     391.084     220.043     766.686    -141.150
      50.845     327.996     702.688     753.091     768.261      27.818     373.313      77.101     534.402     133.188
      -3.946     441.201     693.102     882.823     771.636     166.509     343.638      88.583     630.786      15.795
     -11.949     620.818     660.543     677.036     726.646     196.479     359.753     418.079     410.636      65.963
    -128.835     319.089     644.624     847.798     798.234     321.385     378.192     354.428     589.902      62.851
      53.985     377.865     519.040     591.459     743.484     202.278     390.583     198.476     648.552      10.185
      -9.105     530.641     663.363     895.091     688.661     240.288     360.964     183.009     543.782     -27.075
    -131.421     139.323     692.195     805.925     755.472     189.084     389.831     101.533     571.684      66.185
     111.393     148.333     638.153     684.231     751.272     135.374     361.921     254.368     545.526    -127.085
     -64.315     428.459     671.549     717.125     706.489     191.789     381.749     189.651     389.571      -5.834
     -19.148     390.123     685.156     952.414     777.137     160.372     407.715     352.473     457.371    -145.533
     -14.552     421.249     657.249     757.072     775.386     223.487     398.424      25.926     540.888    -204.468
     -31.387     298.827     641.174     888.231     762.655     295.665     347.655      97.394     296.934      52.225
    -160.260      70.781     704.643     892.848     743.294     369.609     381.274     172.347     471.477      24.363
    -142.411     547.832     737.310     709.491     774.674      68.243     423.023     327.430     677.613     229.835
      32.986       9.163     691.706     842.181     770.171      38.221     320.570     200.439     528.533     -76.023
      73.420     160.273     563.646    1032.165     748.608     111.222     342.605     398.686     602.736      16.221
    -100.414     439.838     672.925     860.021     731.486      95.406     348.318      99.080     747.639     -23.419
    -143.463     637.004     769.580     749.550     760.790      62.652     429.199     250.350     501.697    -326.176
     256.245     446.635     716.933     884.218     790.934     204.869     390.198     381.185     595.247      32.366
      23.185     461.176     581.207     995.185     742.235     224.703     334.823    -166.859     562.966     -36.925
    -142.057     342.320     719.112     720.117     748.430     408.813     363.205     353.417     724.870     -64.038
     232.166     575.152     641.774     808.782     772.511     176.461     386.094      27.285     330.028     255.931
      25.573     336.764     605.241     666.428     740.391     342.986     348.549     128.386     598.998      32.227
     223.573     293.302     692.789     800.299     697.781     372.816     381.173     379.876     490.514     -10.987
     164.264     597.811     446.087     532.173     768.736     154.793     351.832     295.515     756.263    -116.390
      49.750     418.057     634.456     756.035     739.341     228.476     350.218     171.098     680.952     -90.566
     -68.706     200.944     730.749     828.958     715.569       4.589     348.697     174.456     392.835      88.814
      78.930     163.708     662.557    1042.716     668.944     242.391     392.527     307.023     477.803    -107.472
    -114.674     449.343     666.409     867.421     715.115     184.768     402.233     408.047     604.685    -180.921
     125.237     377.452     692.462     898.625     735.968     210.220     360.667      90.929     343.418     130.980
     125.445     262.551     733.434     874.808     755.903      49.498     351.552     -79.728     681.671      84.798
      84.288     581.895     818.425     728.072     705.189     256.143     291.306     415.154     282.161     -61.948
     333.672     246.613     666.240     959.376     670.260     215.953     373.996     216.858     721.887      84.131
     -77.424     338.256     500.284     689.874     752.259     119.061     334.015      47.798     535.991     147.531
      20.935     302.196     620.644     841.281     777.158     274.527     370.686     192.697     320.681     -72.402
      -7.708     273.451     738.978     427.326     725.143     197.493     382.820     381.097     742.986    -188.525
     -22.838     422.848     667.869     812.097     759.224     290.572     328.413     301.077     485.870      76.960
     -65.768     458.344     732.818     714.073     747.656      51.902     374.883     279.210     858.427      68.158
     -56.013     255.553     734.888     621.505     843.039     221.615     344.484     543.513     624.708     121.904
     260.661     288.199     622.972     552.767     670.404     403.384     373.870      43.900     433.053     -18.133
      -2.566     501.934     637.651     823.938     716.439     132.056     361.649     -37.148     372.455     183.244
       5.101     251.407     677.078     854.417     720.076     132.770     343.798     -65.086     388.640     -41.383
      68.610     464.183     671.014     745.132     729.479     311.460     369.554     101.425     322.266     -88.239
      58.116     287.825     617.637     806.224     730.548     234.178     375.609     381.178     500.144      15.876
     -30.104     403.278     678.116     920.455     679.714      68.949     388.386     109.906     544.718      81.372
    -110.557     365.551     468.530     820.426     794.418     222.955     362.905     183.011     833.170     -20.066
    -174.884     634.446     783.434     720.551     712.782     240.536     377.300     414.392     693.348     -71.063
     167.075     252.982     759.507     864.016     708.316     324.670     365.047     126.644     379.885      96.081
     108.495     393.659     721.578     584.273     687.696     144.242     339.216     381.686     342.528     122.177
    -135.545     579.985     829.736     830.971     715.685     180.933     362.398      98.499     827.860     -48.114
     279.116     376.642     591.943     793.551     723.477     300.445     351.318     166.832     654.069      25.862
      12.922     259.055     673.586     877.960     739.896     132.779     330.119     400.864     354.578     -21.336
     -76.771     315.163     842.581     980.224     704.516     110.599     370.152     202.879     542.051     -79.840
      92.158     410.755     558.405     601.937     700.917     241.080     402.299     314.223     209.982     -43.055
       1.914     585.916     717.350     826.032     729.229     183.154     408.034     302.595     348.058     151.187
     -14.102     530.138     649.340     581.043     690.900     333.275     365.444     240.684     662.441      91.811
     107.831     470.920     678.210     880.711     713.155     199.934     413.846     434.164     456.688      76.654
      -6.224     617.545     723.827     679.539     733.808     230.882     315.693      36.528     496.452    -116.748
     -21.562     481.703     611.461     663.942     689.549     200.976     371.019     414.284     508.922     -72.442
     -20.047     359.459     556.021     870.977     764.089     276.990     306.386     298.230     417.595    -114.095
     -24.886     401.366     832.059     780.586     744.265     303.265     361.598     374.548     688.898     188.312
     155.396     209.574     608.148     810.604     706.371     174.744     364.885     288.429     702.708    -201.421
       2.277     155.949     558.259     655.588     743.546     188.096     382.496     164.362     613.418      21.912
    -158.238     463.106     597.754     821.313     763.707     232.675     385.000     268.125     594.370    -172.992
     -33.926     543.426     627.758     916.141     718.639      75.800     360.706     174.738     654.646    -195.413
     135.678     261.479     668.031     679.244     717.110     384.240     386.752     139.321     395.675     143.973
     112.644     290.178     629.326     863.141     762.482     228.605     356.513     280.160     668.334     116.118
     177.254     550.548     744.705     901.477     691.210     216.591     379.163      90.517     635.416     -42.523
     -41.703      75.513     778.141     940.255     746.311     271.877     356.115     364.334     330.239      22.682
    -143.260     590.107     710.218     652.401     699.263     214.143     394.826     344.876     509.591       6.834
     -25.875     341.776     642.775     726.713     743.900     112.335     398.810     174.240     625.403     -74.036
     183.754     126.236     712.812     879.118     727.520     200.442     373.090    -147.316     383.169    -152.746
    -214.658     355.215     624.558     653.544     724.780     117.956     401.369     301.699     457.927     -50.560
      -4.829     502.615     791.664     836.153     716.077     107.892     356.488     171.313     718.454      22.632
     170.374     417.936     627.619     460.665     741.879     192.881     331.842     361.346     547.635    -135.863
     199.024     431.516     631.355    1030.994     792.674     189.349     327.579      37.826     495.252    -204.172
      72.424     368.210     823.774     833.324     761.784      76.160     380.485    -153.070     488.201     -12.181
     136.130      70.918     697.216     779.035     764.723     161.747     317.051     223.651     570.177      19.094
     -15.578     521.106     690.528     748.067     723.029     205.935     349.230     138.630     626.746      -6.616
       1.828     564.686     711.454     958.026     722.874     317.800     396.433     294.391     267.623     141.002
       3.673     214.631     592.585     816.655     728.152      59.561     366.270     314.356     231.186     -65.845
    -139.979     425.593     613.944     932.888     773.769     115.235     385.392    -113.564     520.420      52.691
     -31.776     353.960     821.937     881.945     713.432     182.070     366.388     164.515     388.322    -252.920
    -154.987     483.332     672.224    1033.924     714.805      48.280     393.638     519.070     802.937     174.284
     -11.318     393.807     702.773     495.530     799.667     199.005     374.509      -1.427     362.683     -52.940
     -18.540     389.734     639.431     836.135     747.747     100.000     319.177      88.821     489.856       8.172
    -219.937     616.256     684.622     768.362     739.797     193.724     372.351     100.603     474.625      -6.224
     -34.096     371.244     694.258     805.323     686.466     320.237     397.946     -67.110     356.990     -24.222
      97.038     428.842     744.260     758.614     777.815     179.234     348.817     215.926     701.315      37.544
     151.555     544.505     640.043     851.544     711.564     330.113     372.561      85.863     591.855     223.076
      65.380     386.030     701.367     830.448     788.181      84.323     405.527      81.291     492.318      43.471
     -82.427     341.855     581.551     663.821     728.319     123.733     398.068    -169.001     400.370      73.824
      83.628     350.771     550.432     640.922     748.183     199.215     395.589    -188.822     740.769     121.224
     112.923     159.096     533.914     897.704     757.155     228.346     404.048     173.285     562.940      77.175
      67.382     229.917     775.681     930.465     765.564     215.578     382.218     365.794     703.594    -163.446
    -126.928     517.521     541.737    1085.037     700.171     210.800     373.306     180.852     706.842      28.447
     121.370     407.997     568.760     567.182     780.676       7.476     374.080     233.378     689.861      -4.859
      19.182     367.451     665.904     686.896     731.360     271.256     365.862     160.734     584.495       1.687
     178.245     429.420     619.364     974.067     731.502     184.258     362.710     277.933     562.375    -175.714
     116.467     472.859     711.760    1043.233     823.855     168.152     337.612     363.381     761.368      -5.447
     -20.398     362.025     565.516     597.693     797.250     226.831     374.704     116.476     653.385     -54.874
     -14.812     334.915     608.864     831.408     752.378     151.945     332.260     -52.165     721.312      80.838
      41.867     593.863     497.485    1017.378     746.389     298.722     397.051     208.492     579.930     -15.442
      68.973     595.040     655.856     672.760     702.668     184.915     420.139     224.759     529.464      49.223
    -215.660     425.698     708.692     762.097     715.984      34.161     381.349     341.619     562.508     162.452
     -61.829     543.533     592.027     742.716     734.696     185.578     354.140     285.421     368.764      65.867
       6.119     495.592     634.871     859.464     773.188     245.862     356.492     274.952     369.906      82.230
      15.098     126.050     760.399     837.158     709.899     175.225     360.911     111.462     690.682     -19.587
      52.551     384.767     805.608     739.124     713.172     106.708     377.168     150.220     330.278      60.518
      58.152     613.351     614.174     729.281     739.333     136.629     349.441      54.315     647.763     -24.575
     456.786     322.924     699.510     832.728     693.794     210.142     391.952     199.572     419.819     -16.319
     138.257     212.807     666.927     628.275     772.394     239.027     383.207    -116.397     430.591      -7.602
       0.510     264.703     653.087     489.096     745.004     137.353     379.766     110.906     438.093      43.583
    -128.346     434.567     783.403     835.564     715.116     174.402     370.223     314.346     368.246     -19.607
      30.882     342.369     764.940     998.734     723.894     -23.103     333.872     203.369     513.441     -29.510
       5.351     238.225     645.782     541.746     728.745     251.378     352.196     208.485     674.785     -85.236
      10.838     504.468     584.550     660.128     760.053     255.441     391.558    -230.052     699.975     -71.858
     -76.457     368.598     740.994     926.047     680.739      91.584     430.776     172.280     480.067     -99.898
      37.816     700.844     649.013     998.030     716.494     240.622     376.684     111.960     225.661       8.602
    -104.552     375.447     610.671     761.352     754.451     296.932     388.745     309.346     394.441      39.482
      15.945     307.111     681.939     848.200     743.275     308.690     395.461     222.655     464.555     -56.352
     109.037     507.452     655.259     755.368     737.778     223.451     376.893     279.513     733.046      31.190
     197.883     478.679     601.623     876.385     730.817      89.986     352.702     236.955     591.705       7.354
     -97.918     570.497     597.578     716.444     756.787     234.985     360.329     375.109     760.147     244.613
      31.471     489.052     694.278     741.742     677.058     192.606     340.416     265.089     547.443     -66.836
    -125.368     426.936     666.778     679.722     690.912     225.555     347.127    -182.042     453.836      90.679
     -81.910     506.621     615.341     697.207     720.489     231.090     355.204     507.959     539.512     223.678
      48.669      55.628     876.803     822.949     699.172     248.993     351.911     699.011     467.442     -26.252
     149.431     258.669     565.981     760.628     757.803     150.548     387.655     254.941     431.110     158.119
     -43.310     351.551     670.393     821.423     744.778      95.948     406.602     174.169     350.961    -101.246
     -82.254     307.244     533.098     855.117     731.388     403.829     349.488     236.281     689.698     -83.513
    -123.532     304.201     617.859     576.134     776.624     224.666     351.019     282.849     746.355     153.096
    -117.363     545.989     561.791     896.619     794.808      52.284     399.824     218.372     439.038     277.378
    -180.475     398.531     558.884     927.772     747.533     275.914     390.255      93.703     613.766     181.463
[truncated: 11,700,096 more chars]
