# Supplementary material for: Misty Mountain clustering: application to fast unsupervised flow cytometry gating
Source: BMC Bioinformatics. 2010 Oct 9;11:502. doi: 10.1186/1471-2105-11-502 (PMC2967560; doi:10.1186/1471-2105-11-502)
Supplement: Additional file 8 — Implementation, instruction and data files. [file 1471-2105-11-502-S8.ZIP]

Archive with 5 entries (4 files):
- OP9/
- OP9/inputclus.txt
- OP9/OP9.TXT
- README2.txt
- OP9/MISTYMOUNTAIN_v2.exe
