# Supplementary material for: Misty Mountain clustering: application to fast unsupervised flow cytometry gating
Source: BMC Bioinformatics. 2010 Oct 9;11:502. doi: 10.1186/1471-2105-11-502 (PMC2967560; doi:10.1186/1471-2105-11-502)
Supplement: Additional file 8 — Implementation, instruction and data files. [file 1471-2105-11-502-S8.ZIP › OP9/OP9.TXT]

3588.0	1991.0	2831.0	3890.0
3370.0	3068.0	2700.0	3822.0
3307.0	2358.0	2594.0	3781.0
3013.0	1042.0	2285.0	3758.0
2904.0	1823.0	2077.0	3752.0
3023.0	1577.0	2064.0	3743.0
2710.0	1307.0	2086.0	3728.0
2246.0	1437.0	1903.0	3723.0
2984.0	2079.0	2452.0	3713.0
3049.0	1233.0	2208.0	3712.0
3101.0	1059.0	2536.0	3711.0
3316.0	2134.0	2518.0	3706.0
3003.0	1922.0	2247.0	3695.0
3072.0	1975.0	2443.0	3693.0
3122.0	1996.0	2361.0	3687.0
3012.0	2450.0	2498.0	3685.0
2810.0	1249.0	2313.0	3684.0
3053.0	1466.0	2275.0	3678.0
1523.0	1295.0	2182.0	3671.0
2496.0	1935.0	1868.0	3671.0
3272.0	2079.0	2688.0	3668.0
2804.0	791.00	1936.0	3664.0
3447.0	2107.0	2567.0	3661.0
3042.0	2136.0	2350.0	3659.0
2993.0	1707.0	2342.0	3659.0
2147.0	321.00	2085.0	3658.0
2991.0	1896.0	2214.0	3655.0
3044.0	795.00	2234.0	3654.0
3325.0	1776.0	2494.0	3653.0
3319.0	1501.0	2529.0	3652.0
3266.0	985.00	2645.0	3649.0
3253.0	2407.0	2477.0	3645.0
2899.0	1852.0	2306.0	3639.0
3034.0	1992.0	2180.0	3637.0
2625.0	462.00	2252.0	3636.0
2425.0	1493.0	2062.0	3633.0
2929.0	1384.0	1687.0	3633.0
2383.0	1296.0	1890.0	3631.0
2695.0	315.00	2309.0	3631.0
3139.0	1810.0	2427.0	3628.0
2951.0	2071.0	2491.0	3628.0
3137.0	1850.0	2166.0	3627.0
2990.0	740.00	2193.0	3626.0
3148.0	3173.0	2650.0	3626.0
2744.0	1448.0	2270.0	3625.0
3051.0	1616.0	2182.0	3624.0
2674.0	1705.0	2137.0	3624.0
2906.0	1588.0	1561.0	3623.0
2535.0	671.00	1918.0	3622.0
2660.0	1698.0	1837.0	3620.0
3282.0	2306.0	2468.0	3619.0
3243.0	1564.0	2305.0	3619.0
3353.0	2690.0	2532.0	3619.0
3349.0	1951.0	2500.0	3616.0
3008.0	1158.0	2349.0	3615.0
3206.0	467.00	2229.0	3614.0
2692.0	109.00	2268.0	3614.0
2476.0	1902.0	1946.0	3613.0
3070.0	1699.0	1959.0	3612.0
2476.0	1613.0	1821.0	3611.0
2690.0	2091.0	2348.0	3610.0
2870.0	1909.0	2104.0	3610.0
2834.0	1463.0	2374.0	3608.0
3077.0	1791.0	2383.0	3608.0
2657.0	1719.0	2012.0	3608.0
3209.0	2296.0	2438.0	3607.0
2938.0	1843.0	2211.0	3607.0
3082.0	1039.0	2000.0	3603.0
2465.0	1313.0	2063.0	3603.0
3294.0	1889.0	2591.0	3602.0
3080.0	2154.0	2141.0	3600.0
2557.0	1104.0	1963.0	3600.0
3186.0	2582.0	2372.0	3599.0
2732.0	1340.0	2013.0	3598.0
3576.0	2218.0	2451.0	3598.0
3402.0	2843.0	2648.0	3597.0
2041.0	1730.0	2234.0	3597.0
2982.0	2025.0	2542.0	3596.0
2989.0	373.00	2019.0	3595.0
2364.0	902.00	1954.0	3594.0
1899.0	1418.0	2010.0	3592.0
1766.0	909.00	1851.0	3592.0
3018.0	1676.0	2119.0	3592.0
2882.0	1930.0	2154.0	3592.0
3157.0	1761.0	2259.0	3592.0
3465.0	1692.0	2499.0	3592.0
1772.0	1533.0	2071.0	3591.0
3293.0	1960.0	2068.0	3591.0
2799.0	1423.0	2067.0	3591.0
2848.0	1531.0	2192.0	3591.0
2920.0	1719.0	2478.0	3590.0
3142.0	2284.0	2222.0	3590.0
3115.0	1467.0	2227.0	3590.0
1570.0	1342.0	2094.0	3589.0
3273.0	1811.0	2242.0	3588.0
3056.0	1601.0	2217.0	3585.0
2784.0	321.00	1825.0	3584.0
3047.0	1798.0	2415.0	3584.0
3200.0	409.00	2075.0	3583.0
2971.0	1642.0	2385.0	3583.0
2872.0	1464.0	1957.0	3583.0
2998.0	1847.0	2325.0	3581.0
2253.0	916.00	2188.0	3581.0
3100.0	1672.0	2277.0	3581.0
2679.0	1473.0	2297.0	3580.0
3178.0	2899.0	2613.0	3579.0
2824.0	1310.0	1875.0	3579.0
3210.0	1885.0	2207.0	3579.0
3134.0	1995.0	2139.0	3579.0
2723.0	1383.0	1561.0	3578.0
3088.0	1810.0	2404.0	3574.0
3296.0	2035.0	2375.0	3573.0
3392.0	1747.0	2247.0	3572.0
2442.0	101.00	2199.0	3572.0
2744.0	644.00	2421.0	3572.0
3017.0	1971.0	2001.0	3571.0
3295.0	1555.0	2162.0	3571.0
3135.0	1498.0	2266.0	3570.0
2889.0	1984.0	2252.0	3570.0
3092.0	1720.0	2247.0	3568.0
3247.0	2174.0	2546.0	3568.0
1938.0	1596.0	2067.0	3567.0
2630.0	201.00	2007.0	3567.0
2844.0	252.00	2070.0	3567.0
3294.0	2085.0	2465.0	3566.0
3286.0	1934.0	2442.0	3566.0
2373.0	1551.0	1897.0	3566.0
3316.0	1891.0	2488.0	3566.0
3123.0	1339.0	2492.0	3566.0
3120.0	2525.0	2494.0	3564.0
2820.0	453.00	2187.0	3564.0
2541.0	1882.0	1859.0	3563.0
2513.0	1437.0	1863.0	3563.0
2876.0	550.00	2007.0	3562.0
3260.0	2026.0	1878.0	3562.0
2044.0	1766.0	2159.0	3561.0
3116.0	1915.0	2239.0	3559.0
2419.0	334.00	1993.0	3557.0
3172.0	2076.0	2287.0	3557.0
2102.0	1277.0	1966.0	3557.0
3051.0	1898.0	2286.0	3557.0
2998.0	1902.0	2169.0	3556.0
3108.0	1397.0	2279.0	3556.0
2321.0	873.00	1527.0	3556.0
2984.0	2019.0	2462.0	3556.0
2813.0	1503.0	2240.0	3554.0
3083.0	1797.0	2378.0	3554.0
2978.0	1293.0	2201.0	3553.0
2495.0	370.00	1854.0	3553.0
2577.0	1865.0	2106.0	3553.0
2990.0	1312.0	1955.0	3552.0
2834.0	1682.0	2160.0	3552.0
2490.0	1769.0	2043.0	3551.0
2283.0	1991.0	1833.0	3550.0
2744.0	1199.0	2177.0	3550.0
2458.0	1116.0	1598.0	3549.0
3405.0	1955.0	2531.0	3549.0
2711.0	2145.0	2250.0	3548.0
2759.0	2002.0	2136.0	3548.0
2400.0	1447.0	2017.0	3548.0
3122.0	1024.0	2119.0	3547.0
2840.0	1486.0	2206.0	3547.0
2923.0	761.00	2315.0	3546.0
1952.0	808.00	2156.0	3546.0
2099.0	1588.0	1942.0	3544.0
3347.0	2404.0	2560.0	3544.0
1930.0	1158.0	2162.0	3543.0
3410.0	2555.0	2609.0	3543.0
2637.0	1566.0	2217.0	3542.0
2843.0	1746.0	2159.0	3542.0
3020.0	1444.0	1786.0	3542.0
2004.0	1879.0	1467.0	3542.0
3246.0	1890.0	2463.0	3541.0
2481.0	1568.0	1861.0	3541.0
2725.0	1847.0	2169.0	3541.0
2716.0	629.00	2281.0	3538.0
3431.0	2195.0	2693.0	3536.0
2707.0	263.00	2064.0	3536.0
3463.0	2529.0	2708.0	3535.0
3210.0	1291.0	2629.0	3535.0
2885.0	2878.0	2425.0	3535.0
3367.0	2826.0	2481.0	3535.0
2805.0	1977.0	2253.0	3534.0
3355.0	2154.0	2431.0	3533.0
3361.0	1672.0	2327.0	3533.0
3297.0	2127.0	2395.0	3533.0
3003.0	1909.0	2277.0	3533.0
2284.0	1362.0	1871.0	3532.0
2862.0	1634.0	2282.0	3531.0
3088.0	1635.0	2419.0	3531.0
2375.0	1523.0	1943.0	3531.0
2606.0	515.00	1940.0	3531.0
3254.0	1768.0	2196.0	3530.0
2810.0	1897.0	2445.0	3530.0
3052.0	1802.0	2130.0	3530.0
3070.0	1893.0	2388.0	3529.0
2684.0	1509.0	2293.0	3528.0
2750.0	1418.0	2122.0	3528.0
2664.0	2005.0	2345.0	3528.0
3419.0	1866.0	2330.0	3527.0
3334.0	1875.0	2554.0	3527.0
2936.0	2106.0	2312.0	3526.0
2907.0	1397.0	1887.0	3525.0
3356.0	2938.0	2452.0	3525.0
2281.0	787.00	1866.0	3525.0
3673.0	2832.0	2663.0	3524.0
3070.0	1879.0	2414.0	3524.0
3221.0	1525.0	2310.0	3524.0
2906.0	1628.0	2530.0	3524.0
3267.0	1079.0	1558.0	3524.0
2579.0	494.00	2331.0	3523.0
2295.0	2530.0	2137.0	3523.0
1469.0	1348.0	1844.0	3522.0
2784.0	1672.0	1913.0	3522.0
2843.0	1600.0	1898.0	3522.0
2951.0	902.00	2181.0	3522.0
1859.0	1294.0	1800.0	3521.0
2755.0	1632.0	1932.0	3521.0
2649.0	1359.0	1827.0	3521.0
3172.0	2162.0	2414.0	3521.0
2521.0	175.00	2019.0	3520.0
2406.0	1151.0	1812.0	3520.0
3354.0	1621.0	2201.0	3519.0
3319.0	2164.0	2222.0	3519.0
2319.0	1484.0	2487.0	3519.0
3038.0	3058.0	2233.0	3519.0
3039.0	1984.0	2335.0	3519.0
2599.0	1441.0	2267.0	3518.0
2807.0	1788.0	2222.0	3518.0
3444.0	2169.0	2314.0	3518.0
2486.0	879.00	2101.0	3517.0
2456.0	125.00	2007.0	3517.0
2384.0	1815.0	2114.0	3517.0
3276.0	2335.0	2359.0	3517.0
3299.0	2053.0	2431.0	3516.0
2202.0	1994.0	2065.0	3516.0
3280.0	2876.0	2527.0	3516.0
1862.0	972.00	2088.0	3516.0
1896.0	182.00	2088.0	3516.0
3108.0	958.00	2133.0	3516.0
3135.0	1924.0	2483.0	3516.0
3051.0	593.00	2234.0	3516.0
2824.0	1170.0	2158.0	3516.0
2357.0	1392.0	1868.0	3515.0
3037.0	1730.0	2274.0	3514.0
2521.0	1228.0	2176.0	3513.0
3392.0	2666.0	2391.0	3513.0
1855.0	1943.0	2110.0	3512.0
2999.0	1709.0	2399.0	3512.0
3217.0	1592.0	2405.0	3512.0
2907.0	2007.0	2221.0	3512.0
2928.0	1939.0	2272.0	3512.0
3261.0	2040.0	2615.0	3512.0
2781.0	1926.0	2127.0	3511.0
3037.0	1963.0	2218.0	3511.0
3038.0	1390.0	2276.0	3511.0
3374.0	2085.0	2385.0	3511.0
3249.0	2025.0	2429.0	3511.0
2885.0	1508.0	2318.0	3511.0
3276.0	1980.0	2497.0	3511.0
3045.0	2012.0	2140.0	3510.0
2398.0	594.00	1682.0	3510.0
2348.0	1315.0	2328.0	3510.0
3185.0	552.00	2355.0	3509.0
2804.0	1721.0	1749.0	3509.0
2445.0	637.00	2105.0	3509.0
2922.0	1686.0	2203.0	3509.0
3099.0	1424.0	2462.0	3509.0
2959.0	1467.0	2328.0	3508.0
3254.0	2052.0	2460.0	3508.0
2875.0	1294.0	2153.0	3507.0
2873.0	1226.0	1990.0	3507.0
1958.0	406.00	1653.0	3507.0
2800.0	1537.0	1980.0	3507.0
3476.0	2843.0	2508.0	3507.0
2411.0	1797.0	2081.0	3506.0
3337.0	1939.0	2652.0	3506.0
2349.0	1611.0	2202.0	3506.0
3074.0	1765.0	2394.0	3505.0
1279.0	561.00	2186.0	3505.0
3027.0	1815.0	2193.0	3505.0
2943.0	905.00	2295.0	3504.0
3196.0	1613.0	2415.0	3503.0
3099.0	1502.0	1682.0	3503.0
2238.0	1235.0	2074.0	3503.0
2277.0	1382.0	1675.0	3503.0
3074.0	2085.0	2324.0	3503.0
2802.0	1508.0	2256.0	3503.0
2125.0	357.00	1792.0	3503.0
2601.0	688.00	1949.0	3502.0
3345.0	2148.0	2421.0	3502.0
3480.0	2954.0	2567.0	3501.0
3130.0	2002.0	2580.0	3501.0
2890.0	1575.0	2092.0	3501.0
2315.0	1576.0	1775.0	3501.0
3113.0	525.00	2355.0	3501.0
2375.0	1137.0	1932.0	3500.0
2783.0	1390.0	2270.0	3499.0
2324.0	1476.0	1475.0	3499.0
2759.0	1120.0	2115.0	3499.0
3122.0	627.00	2186.0	3499.0
2879.0	1692.0	2161.0	3498.0
2333.0	1204.0	1901.0	3498.0
3124.0	1941.0	2295.0	3498.0
2143.0	686.00	1929.0	3498.0
3136.0	1898.0	2383.0	3498.0
3162.0	2130.0	2301.0	3498.0
3299.0	2765.0	2560.0	3498.0
2986.0	613.00	1929.0	3498.0
3311.0	1847.0	2544.0	3497.0
2869.0	1742.0	2113.0	3497.0
2163.0	118.00	1806.0	3497.0
1619.0	742.00	2090.0	3496.0
3089.0	1363.0	1916.0	3496.0
2649.0	1333.0	2193.0	3496.0
2727.0	1849.0	1571.0	3495.0
3267.0	1785.0	2539.0	3495.0
3000.0	1668.0	2313.0	3495.0
3088.0	1567.0	1996.0	3494.0
2818.0	1092.0	2444.0	3494.0
3064.0	1678.0	2400.0	3493.0
2895.0	1688.0	2135.0	3493.0
2928.0	1546.0	2291.0	3493.0
2415.0	278.00	1772.0	3492.0
2747.0	1525.0	2040.0	3492.0
3481.0	2349.0	2653.0	3492.0
2200.0	1258.0	1640.0	3491.0
3241.0	1985.0	2207.0	3491.0
2475.0	1039.0	1897.0	3491.0
2583.0	1348.0	2126.0	3491.0
3078.0	385.00	2023.0	3491.0
3283.0	1982.0	2280.0	3491.0
2936.0	1595.0	2081.0	3491.0
2950.0	1549.0	2247.0	3490.0
2768.0	1651.0	1912.0	3490.0
3176.0	1811.0	2116.0	3490.0
2319.0	1010.0	2268.0	3490.0
2989.0	1673.0	1804.0	3489.0
3230.0	2095.0	2417.0	3489.0
2920.0	1347.0	2457.0	3489.0
1128.0	1627.0	1609.0	3489.0
3181.0	1856.0	2131.0	3489.0
2490.0	499.00	1936.0	3489.0
2292.0	1536.0	1978.0	3489.0
293.00	996.00	1825.0	3488.0
3135.0	2612.0	2475.0	3488.0
2720.0	1132.0	1813.0	3488.0
3219.0	1586.0	2350.0	3488.0
2509.0	1722.0	1913.0	3487.0
1968.0	1690.0	1875.0	3487.0
3005.0	2462.0	2257.0	3487.0
2846.0	1645.0	2266.0	3487.0
3190.0	1681.0	2301.0	3487.0
2660.0	1486.0	1280.0	3487.0
2558.0	1531.0	2168.0	3486.0
2995.0	1437.0	2146.0	3486.0
3021.0	1824.0	2192.0	3486.0
1993.0	1584.0	2204.0	3485.0
3421.0	3080.0	2652.0	3485.0
2615.0	1220.0	2124.0	3485.0
2702.0	1582.0	2125.0	3485.0
2796.0	1893.0	2087.0	3485.0
2727.0	1886.0	2120.0	3484.0
2978.0	1274.0	2451.0	3484.0
2767.0	2007.0	2457.0	3484.0
2390.0	1146.0	1972.0	3484.0
2805.0	1245.0	2248.0	3483.0
3191.0	1516.0	2278.0	3483.0
3009.0	1889.0	2403.0	3483.0
3056.0	1585.0	2452.0	3483.0
3113.0	1611.0	2435.0	3483.0
2573.0	1888.0	1778.0	3483.0
2427.0	1454.0	2232.0	3482.0
2959.0	1989.0	2254.0	3482.0
3138.0	1687.0	2347.0	3482.0
3070.0	1588.0	2312.0	3482.0
3194.0	1960.0	2344.0	3482.0
3068.0	1181.0	2195.0	3482.0
3489.0	2160.0	2437.0	3482.0
3120.0	1914.0	2216.0	3481.0
2894.0	1633.0	2195.0	3481.0
3233.0	2311.0	2427.0	3480.0
2230.0	1745.0	1252.0	3480.0
2186.0	1697.0	1995.0	3480.0
3225.0	2343.0	2403.0	3480.0
3292.0	1746.0	2468.0	3479.0
2518.0	2013.0	2023.0	3479.0
3236.0	1765.0	2523.0	3479.0
3119.0	1934.0	2190.0	3479.0
3062.0	919.00	2377.0	3479.0
3210.0	2018.0	2500.0	3478.0
2949.0	2153.0	2374.0	3478.0
3026.0	1458.0	2458.0	3478.0
2051.0	1898.0	1529.0	3478.0
3229.0	2045.0	2189.0	3478.0
2154.0	1061.0	1741.0	3478.0
3209.0	2049.0	2265.0	3477.0
2885.0	1918.0	2347.0	3477.0
3356.0	1593.0	2408.0	3477.0
3657.0	2355.0	2706.0	3477.0
1763.0	1390.0	1940.0	3476.0
2545.0	1956.0	3164.0	3475.0
2855.0	1689.0	2301.0	3475.0
2980.0	2196.0	2234.0	3475.0
3188.0	2105.0	2495.0	3475.0
3249.0	2021.0	2502.0	3474.0
3131.0	651.00	2124.0	3474.0
3370.0	1708.0	2417.0	3474.0
2301.0	1605.0	1733.0	3474.0
2952.0	2347.0	2227.0	3473.0
3153.0	1741.0	2224.0	3473.0
3156.0	2468.0	2055.0	3473.0
3253.0	2678.0	2316.0	3472.0
3173.0	2015.0	2341.0	3472.0
3256.0	1521.0	2472.0	3471.0
2922.0	2342.0	2288.0	3471.0
3059.0	1149.0	2479.0	3471.0
2344.0	1449.0	1920.0	3470.0
2518.0	2018.0	1844.0	3470.0
3156.0	1580.0	2202.0	3470.0
3200.0	1643.0	2351.0	3470.0
2932.0	1178.0	2243.0	3470.0
2548.0	2095.0	2093.0	3469.0
3267.0	2028.0	1997.0	3469.0
2032.0	1821.0	1893.0	3469.0
2567.0	1171.0	2172.0	3469.0
3205.0	2267.0	2340.0	3469.0
2553.0	1571.0	1818.0	3468.0
2959.0	235.00	2301.0	3468.0
2609.0	1663.0	1774.0	3468.0
2840.0	1062.0	2004.0	3468.0
3022.0	1772.0	1909.0	3468.0
2972.0	2024.0	2512.0	3468.0
3324.0	2115.0	2373.0	3467.0
2611.0	1475.0	1975.0	3467.0
2710.0	1611.0	1962.0	3467.0
2717.0	1621.0	1950.0	3467.0
3180.0	2027.0	2522.0	3466.0
2339.0	1532.0	2153.0	3466.0
3011.0	1494.0	2362.0	3466.0
3094.0	2068.0	2417.0	3466.0
3303.0	2136.0	2501.0	3466.0
1881.0	1348.0	1842.0	3466.0
2967.0	2041.0	2191.0	3466.0
3029.0	2125.0	1967.0	3466.0
3221.0	2445.0	2439.0	3465.0
3198.0	1087.0	2343.0	3465.0
3064.0	1805.0	2211.0	3465.0
2874.0	345.00	2068.0	3465.0
3445.0	1938.0	2366.0	3465.0
3066.0	1982.0	2048.0	3464.0
2192.0	1377.0	1874.0	3464.0
3400.0	2060.0	2343.0	3463.0
2371.0	907.00	1702.0	3463.0
2376.0	1599.0	2276.0	3463.0
3001.0	1320.0	2204.0	3463.0
3216.0	2945.0	2170.0	3463.0
3250.0	2052.0	2145.0	3463.0
1916.0	237.00	1925.0	3463.0
1749.0	103.00	1861.0	3463.0
2476.0	1551.0	1920.0	3462.0
1914.0	1554.0	1931.0	3462.0
3175.0	202.00	2530.0	3461.0
2919.0	1338.0	2037.0	3461.0
2695.0	1494.0	2134.0	3461.0
3047.0	1353.0	2331.0	3460.0
3156.0	1692.0	2566.0	3460.0
3029.0	1685.0	2393.0	3459.0
2728.0	977.00	2185.0	3459.0
3047.0	1967.0	2263.0	3459.0
3658.0	2274.0	2392.0	3459.0
2773.0	1788.0	2322.0	3459.0
2142.0	1127.0	1970.0	3459.0
2031.0	1367.0	2111.0	3459.0
3065.0	1997.0	2196.0	3458.0
2680.0	1132.0	2256.0	3458.0
3212.0	2065.0	2437.0	3458.0
3333.0	2453.0	2554.0	3458.0
3354.0	2531.0	2573.0	3458.0
3063.0	1974.0	1986.0	3457.0
3344.0	2973.0	2600.0	3457.0
3134.0	1777.0	2404.0	3457.0
2910.0	1889.0	2158.0	3457.0
3302.0	1794.0	2171.0	3457.0
2149.0	1821.0	2149.0	3457.0
2974.0	1846.0	2703.0	3457.0
3213.0	1668.0	2181.0	3457.0
2977.0	1437.0	2291.0	3456.0
2488.0	1648.0	1664.0	3456.0
3175.0	1745.0	2442.0	3456.0
3211.0	1726.0	2276.0	3455.0
2820.0	1749.0	2191.0	3455.0
3153.0	961.00	2371.0	3455.0
2485.0	1190.0	2333.0	3455.0
3421.0	1662.0	2361.0	3454.0
2527.0	1646.0	2219.0	3454.0
3263.0	1741.0	2164.0	3454.0
3158.0	833.00	2465.0	3454.0
2663.0	1284.0	1898.0	3454.0
2858.0	409.00	1675.0	3454.0
3266.0	1994.0	2356.0	3454.0
3178.0	1707.0	1975.0	3453.0
1992.0	1927.0	2086.0	3452.0
2802.0	1785.0	1984.0	3452.0
3050.0	2158.0	2127.0	3452.0
3025.0	1735.0	2304.0	3452.0
3538.0	1975.0	2592.0	3452.0
3075.0	3021.0	2462.0	3452.0
3236.0	1243.0	2425.0	3451.0
3175.0	1840.0	2478.0	3451.0
2963.0	1900.0	2178.0	3451.0
2935.0	368.00	1379.0	3451.0
3244.0	1782.0	2228.0	3451.0
1729.0	1413.0	2061.0	3450.0
2367.0	765.00	2286.0	3450.0
2846.0	839.00	1945.0	3450.0
2925.0	978.00	2138.0	3450.0
2603.0	1607.0	2331.0	3450.0
3360.0	2147.0	2452.0	3450.0
3017.0	1914.0	2226.0	3449.0
2561.0	1572.0	2313.0	3449.0
3370.0	1748.0	2514.0	3449.0
2288.0	1876.0	1739.0	3449.0
2770.0	1909.0	1324.0	3448.0
2275.0	673.00	1701.0	3448.0
1935.0	1132.0	2276.0	3448.0
3152.0	1426.0	2199.0	3448.0
2626.0	1051.0	1818.0	3448.0
3325.0	2250.0	2351.0	3448.0
2911.0	1120.0	2003.0	3448.0
2593.0	1483.0	1804.0	3448.0
2498.0	1398.0	1874.0	3448.0
2832.0	1793.0	2281.0	3447.0
3039.0	1864.0	2552.0	3447.0
3151.0	1878.0	2253.0	3447.0
3008.0	163.00	2312.0	3447.0
2956.0	1199.0	2163.0	3447.0
3513.0	1955.0	2661.0	3447.0
2367.0	41.000	1640.0	3447.0
2918.0	1664.0	2347.0	3447.0
2259.0	1419.0	2186.0	3446.0
3149.0	1985.0	2283.0	3446.0
2897.0	1731.0	1946.0	3446.0
2977.0	1675.0	2107.0	3446.0
2713.0	1473.0	1304.0	3446.0
3295.0	2066.0	2605.0	3445.0
1764.0	1390.0	1893.0	3445.0
3025.0	1614.0	2385.0	3445.0
2494.0	1670.0	1990.0	3445.0
2935.0	1966.0	2176.0	3445.0
2696.0	1650.0	2014.0	3445.0
2718.0	1753.0	2019.0	3444.0
3086.0	1566.0	2512.0	3444.0
3190.0	1833.0	2405.0	3444.0
3076.0	1648.0	2310.0	3444.0
2649.0	1629.0	2131.0	3443.0
2915.0	432.00	2112.0	3443.0
2813.0	1155.0	2278.0	3443.0
3157.0	1854.0	2247.0	3443.0
2366.0	1815.0	1640.0	3443.0
3330.0	2497.0	2047.0	3443.0
3203.0	1789.0	2354.0	3442.0
2847.0	589.00	2314.0	3442.0
2528.0	785.00	1998.0	3442.0
3184.0	2779.0	2513.0	3442.0
2973.0	2684.0	2296.0	3441.0
3152.0	1578.0	2391.0	3441.0
2658.0	2004.0	2280.0	3441.0
3138.0	1687.0	2259.0	3441.0
2296.0	1863.0	1904.0	3441.0
2073.0	1675.0	1913.0	3441.0
2933.0	1929.0	2239.0	3441.0
2254.0	1015.0	1851.0	3440.0
2939.0	1545.0	1875.0	3440.0
2525.0	1300.0	2172.0	3440.0
2811.0	632.00	1850.0	3440.0
2395.0	1284.0	1424.0	3440.0
2656.0	1608.0	2002.0	3440.0
3068.0	1746.0	2215.0	3439.0
2472.0	1114.0	1988.0	3439.0
2907.0	1976.0	2423.0	3439.0
2356.0	1173.0	1668.0	3438.0
3069.0	1870.0	2402.0	3438.0
2227.0	1909.0	2031.0	3438.0
2988.0	2155.0	2488.0	3438.0
2807.0	1270.0	1955.0	3438.0
3324.0	1950.0	2524.0	3438.0
2874.0	2209.0	2400.0	3438.0
3189.0	1817.0	2150.0	3437.0
3336.0	1084.0	2340.0	3437.0
3204.0	1939.0	2287.0	3437.0
2972.0	1411.0	2249.0	3437.0
3059.0	1873.0	2327.0	3437.0
3069.0	660.00	2388.0	3437.0
2781.0	778.00	2051.0	3436.0
3282.0	2397.0	2493.0	3436.0
2343.0	1214.0	1918.0	3436.0
3076.0	1809.0	2345.0	3436.0
1463.0	1674.0	2193.0	3436.0
2579.0	1727.0	1541.0	3435.0
3190.0	2026.0	2429.0	3435.0
3084.0	1255.0	2466.0	3435.0
3184.0	1841.0	2291.0	3435.0
2063.0	1288.0	2044.0	3435.0
2240.0	1751.0	2392.0	3434.0
3099.0	2694.0	2134.0	3434.0
3058.0	1989.0	2140.0	3434.0
1446.0	2010.0	2034.0	3434.0
2867.0	2099.0	2161.0	3434.0
3139.0	2058.0	2230.0	3433.0
2987.0	1352.0	2029.0	3433.0
3145.0	1937.0	2424.0	3433.0
3377.0	2207.0	2206.0	3433.0
2840.0	421.00	1483.0	3432.0
3035.0	1956.0	2178.0	3432.0
3102.0	1633.0	2501.0	3432.0
2643.0	1432.0	1855.0	3432.0
3310.0	1607.0	2359.0	3432.0
2881.0	1424.0	2047.0	3432.0
3274.0	2459.0	2516.0	3432.0
3137.0	2040.0	2142.0	3432.0
2964.0	1978.0	2436.0	3432.0
2133.0	1547.0	1666.0	3432.0
3185.0	1800.0	2243.0	3432.0
2495.0	1773.0	2111.0	3431.0
3135.0	2157.0	2395.0	3431.0
3246.0	1864.0	2186.0	3431.0
3025.0	1725.0	2100.0	3430.0
2422.0	1419.0	1785.0	3430.0
3082.0	1964.0	2287.0	3430.0
3322.0	2997.0	2596.0	3430.0
2516.0	1636.0	1870.0	3430.0
3072.0	1796.0	2114.0	3429.0
2992.0	1971.0	1850.0	3429.0
3274.0	2375.0	2552.0	3428.0
2163.0	320.00	1876.0	3428.0
3004.0	1492.0	2352.0	3428.0
2578.0	1523.0	1746.0	3428.0
2601.0	1536.0	2159.0	3428.0
2785.0	631.00	2095.0	3428.0
2739.0	853.00	2035.0	3428.0
1581.0	1374.0	1941.0	3427.0
2502.0	1587.0	1974.0	3427.0
2541.0	1999.0	1689.0	3427.0
3127.0	1753.0	2037.0	3426.0
2861.0	1372.0	2144.0	3426.0
3071.0	1624.0	2452.0	3426.0
3107.0	1517.0	2402.0	3426.0
3312.0	1876.0	2457.0	3425.0
3299.0	1932.0	2501.0	3425.0
2845.0	1112.0	1930.0	3425.0
2235.0	168.00	1442.0	3425.0
2892.0	163.00	1772.0	3425.0
2459.0	1012.0	1752.0	3424.0
3115.0	1788.0	2189.0	3424.0
3152.0	2073.0	1945.0	3424.0
2104.0	1061.0	1927.0	3424.0
3125.0	1540.0	2345.0	3424.0
2539.0	1479.0	1969.0	3424.0
3126.0	1600.0	2310.0	3424.0
2509.0	1269.0	1919.0	3424.0
3034.0	1881.0	2324.0	3423.0
3089.0	901.00	2374.0	3423.0
3129.0	2038.0	2463.0	3423.0
3167.0	2521.0	2549.0	3423.0
3015.0	1403.0	2294.0	3422.0
3182.0	1580.0	2497.0	3422.0
3073.0	1576.0	2248.0	3422.0
2854.0	313.00	2104.0	3422.0
2677.0	797.00	1847.0	3422.0
3065.0	253.00	2371.0	3422.0
2339.0	1263.0	1972.0	3422.0
2996.0	1444.0	2379.0	3422.0
3065.0	1563.0	2280.0	3422.0
3301.0	2208.0	2211.0	3422.0
2676.0	1241.0	2169.0	3421.0
2302.0	463.00	1964.0	3421.0
2430.0	1563.0	1723.0	3421.0
2144.0	1817.0	2127.0	3421.0
3170.0	2000.0	2422.0	3421.0
3052.0	2061.0	2459.0	3421.0
2090.0	1393.0	2254.0	3420.0
3453.0	2824.0	2571.0	3420.0
2853.0	1564.0	2163.0	3420.0
1912.0	1116.0	1891.0	3420.0
2729.0	1355.0	1873.0	3420.0
3083.0	2220.0	2579.0	3420.0
2417.0	42.000	1895.0	3420.0
3120.0	358.00	2297.0	3420.0
2915.0	204.00	2048.0	3420.0
2201.0	1094.0	1706.0	3419.0
3313.0	1098.0	2313.0	3419.0
3340.0	1359.0	2270.0	3419.0
2561.0	1937.0	1946.0	3419.0
2852.0	1145.0	2107.0	3419.0
2834.0	1233.0	2454.0	3419.0
3411.0	2072.0	2350.0	3418.0
3476.0	2055.0	2101.0	3418.0
3284.0	1613.0	2427.0	3418.0
2862.0	1559.0	2107.0	3418.0
2815.0	163.00	1634.0	3418.0
3109.0	2163.0	2705.0	3417.0
1812.0	223.00	1602.0	3417.0
2909.0	1357.0	2152.0	3417.0
3476.0	2084.0	2501.0	3417.0
3430.0	1986.0	2436.0	3417.0
2259.0	804.00	1829.0	3417.0
3307.0	2793.0	2676.0	3417.0
3332.0	1425.0	2494.0	3416.0
3445.0	2117.0	2602.0	3415.0
2207.0	1371.0	1972.0	3415.0
2788.0	1583.0	2106.0	3415.0
2107.0	1223.0	1869.0	3415.0
3214.0	285.00	2162.0	3415.0
3210.0	151.00	2121.0	3415.0
3176.0	698.00	2541.0	3414.0
3116.0	2275.0	2541.0	3414.0
2226.0	1517.0	2105.0	3414.0
2034.0	772.00	1957.0	3414.0
2972.0	1952.0	2191.0	3414.0
3360.0	2238.0	2507.0	3414.0
2989.0	1734.0	1902.0	3414.0
1247.0	808.00	1905.0	3414.0
3251.0	1780.0	2362.0	3414.0
3150.0	1800.0	2343.0	3414.0
2740.0	1688.0	1926.0	3413.0
2795.0	1204.0	2087.0	3413.0
2731.0	1663.0	2384.0	3413.0
2244.0	1019.0	1647.0	3413.0
3008.0	651.00	2114.0	3413.0
2565.0	1098.0	1790.0	3413.0
3373.0	1852.0	1984.0	3413.0
2711.0	2013.0	1987.0	3413.0
2814.0	1163.0	2462.0	3413.0
2932.0	250.00	2247.0	3412.0
2580.0	1281.0	2010.0	3412.0
3326.0	2187.0	2218.0	3412.0
2669.0	1092.0	1855.0	3412.0
3412.0	1937.0	2349.0	3412.0
3257.0	1088.0	2186.0	3412.0
3294.0	1814.0	2481.0	3412.0
2648.0	74.000	1838.0	3411.0
2342.0	1443.0	1854.0	3411.0
2807.0	561.00	2066.0	3411.0
2658.0	156.00	2102.0	3411.0
3479.0	1831.0	2521.0	3411.0
2950.0	1628.0	2039.0	3411.0
3381.0	2950.0	2309.0	3410.0
3324.0	2022.0	2541.0	3410.0
2904.0	1920.0	2316.0	3410.0
3140.0	1903.0	2350.0	3410.0
1921.0	308.00	1970.0	3410.0
2582.0	770.00	1652.0	3409.0
3002.0	1610.0	2270.0	3409.0
3179.0	1546.0	2524.0	3409.0
3269.0	1986.0	2511.0	3409.0
2654.0	1503.0	1722.0	3409.0
2853.0	1348.0	2092.0	3409.0
2323.0	1465.0	1967.0	3409.0
3213.0	1932.0	2276.0	3409.0
2801.0	1974.0	2419.0	3408.0
2536.0	430.00	1717.0	3408.0
2978.0	1698.0	2369.0	3408.0
2941.0	1620.0	1977.0	3408.0
3003.0	289.00	2530.0	3408.0
2385.0	1310.0	2030.0	3408.0
2539.0	1637.0	1850.0	3408.0
2353.0	1195.0	1613.0	3408.0
2892.0	1689.0	2348.0	3408.0
2688.0	1779.0	2358.0	3407.0
3145.0	1378.0	1668.0	3407.0
3119.0	1679.0	2419.0	3407.0
3147.0	657.00	2272.0	3407.0
2936.0	1880.0	2326.0	3407.0
2716.0	1620.0	2218.0	3407.0
3068.0	2915.0	2466.0	3407.0
3256.0	1724.0	2511.0	3407.0
2320.0	1175.0	1751.0	3406.0
2840.0	1950.0	2140.0	3406.0
2940.0	1654.0	2201.0	3406.0
3490.0	2616.0	2743.0	3406.0
2882.0	1539.0	2014.0	3406.0
3139.0	1462.0	2389.0	3405.0
3270.0	1344.0	2029.0	3405.0
3137.0	1840.0	2292.0	3405.0
3281.0	2179.0	2232.0	3405.0
2786.0	834.00	2299.0	3405.0
2447.0	1206.0	1860.0	3405.0
1473.0	1647.0	2120.0	3404.0
1924.0	1292.0	1901.0	3404.0
3084.0	2036.0	2214.0	3404.0
3208.0	1625.0	2435.0	3404.0
2639.0	880.00	1822.0	3404.0
2218.0	1586.0	2270.0	3404.0
2292.0	1517.0	2254.0	3404.0
3211.0	1937.0	2590.0	3404.0
3118.0	1718.0	2258.0	3404.0
2802.0	1854.0	2143.0	3404.0
2666.0	186.00	2178.0	3403.0
3058.0	563.00	2330.0	3403.0
2341.0	1310.0	1994.0	3403.0
3165.0	2011.0	2305.0	3403.0
3314.0	1872.0	2462.0	3403.0
2768.0	1337.0	2165.0	3403.0
2148.0	1422.0	2004.0	3403.0
3260.0	1975.0	2291.0	3402.0
2413.0	1476.0	1250.0	3402.0
1221.0	141.00	2065.0	3402.0
3006.0	979.00	2306.0	3402.0
3304.0	177.00	2548.0	3402.0
2056.0	291.00	1864.0	3402.0
2759.0	1949.0	2592.0	3402.0
2084.0	64.000	1743.0	3401.0
2358.0	1233.0	1988.0	3401.0
2387.0	1669.0	1767.0	3401.0
2463.0	1326.0	2213.0	3400.0
2949.0	1614.0	2246.0	3400.0
2888.0	1038.0	2385.0	3400.0
3371.0	2029.0	2305.0	3400.0
2696.0	1892.0	2083.0	3400.0
2929.0	312.00	2296.0	3400.0
3091.0	105.00	1946.0	3400.0
2617.0	1781.0	2419.0	3399.0
3044.0	2133.0	2574.0	3399.0
3094.0	846.00	1815.0	3399.0
3057.0	2419.0	2522.0	3399.0
3234.0	444.00	2077.0	3399.0
3255.0	2092.0	2479.0	3399.0
3135.0	1896.0	2237.0	3399.0
2479.0	111.00	1877.0	3399.0
2047.0	667.00	1938.0	3399.0
3241.0	1446.0	2293.0	3399.0
3167.0	1967.0	2422.0	3398.0
3280.0	2103.0	2488.0	3398.0
3231.0	1426.0	2391.0	3398.0
2953.0	529.00	2174.0	3398.0
2571.0	101.00	2059.0	3398.0
2500.0	1391.0	2044.0	3398.0
3021.0	1623.0	2261.0	3397.0
2551.0	1455.0	2057.0	3397.0
3220.0	1966.0	2244.0	3397.0
2996.0	1808.0	2224.0	3397.0
2316.0	1665.0	1816.0	3397.0
3028.0	917.00	2159.0	3397.0
2885.0	668.00	2437.0	3397.0
2361.0	722.00	1690.0	3397.0
2943.0	326.00	2370.0	3397.0
3224.0	2654.0	2370.0	3397.0
3076.0	2063.0	2330.0	3397.0
3152.0	1988.0	2449.0	3397.0
2755.0	1042.0	1467.0	3396.0
3165.0	2035.0	2316.0	3396.0
3119.0	1968.0	2378.0	3396.0
2893.0	2433.0	2270.0	3396.0
1998.0	315.00	2244.0	3396.0
2533.0	1741.0	2139.0	3396.0
2503.0	1644.0	1817.0	3396.0
3232.0	1146.0	2448.0	3396.0
1940.0	1125.0	1634.0	3396.0
3121.0	1850.0	2389.0	3395.0
2947.0	365.00	1967.0	3395.0
3047.0	2534.0	2139.0	3395.0
3135.0	1460.0	2315.0	3395.0
3410.0	2743.0	2568.0	3395.0
3024.0	1798.0	2112.0	3395.0
2183.0	1950.0	1843.0	3395.0
3185.0	2127.0	2455.0	3395.0
2705.0	1146.0	1780.0	3395.0
3208.0	1740.0	2678.0	3395.0
2847.0	1387.0	2106.0	3394.0
3063.0	1209.0	2115.0	3394.0
2944.0	1675.0	2247.0	3394.0
2796.0	2038.0	2119.0	3394.0
3200.0	2193.0	2420.0	3394.0
2095.0	429.00	1990.0	3393.0
2229.0	372.00	1764.0	3393.0
2796.0	660.00	1926.0	3393.0
3207.0	1748.0	2336.0	3393.0
2487.0	1495.0	2298.0	3393.0
2984.0	1955.0	2627.0	3392.0
3302.0	1349.0	2435.0	3392.0
3225.0	2006.0	2295.0	3392.0
2725.0	1571.0	1759.0	3392.0
3264.0	2846.0	2728.0	3392.0
2008.0	83.000	1659.0	3392.0
1964.0	1651.0	2066.0	3390.0
2983.0	1787.0	2159.0	3390.0
3296.0	2487.0	2465.0	3390.0
3321.0	1979.0	2281.0	3390.0
3219.0	2419.0	2676.0	3390.0
3062.0	1730.0	2328.0	3390.0
3266.0	2111.0	2515.0	3390.0
2417.0	1659.0	1816.0	3390.0
3282.0	1988.0	2525.0	3390.0
3195.0	1778.0	2216.0	3389.0
2687.0	821.00	1570.0	3389.0
2431.0	473.00	1937.0	3389.0
2619.0	1383.0	1644.0	3389.0
2943.0	1557.0	2158.0	3389.0
2107.0	1571.0	2068.0	3389.0
2536.0	104.00	2153.0	3389.0
2944.0	1878.0	2187.0	3389.0
2814.0	1690.0	2104.0	3389.0
2343.0	552.00	1889.0	3389.0
2778.0	1183.0	2146.0	3388.0
3164.0	1847.0	2246.0	3388.0
2115.0	1572.0	1905.0	3388.0
2562.0	856.00	1794.0	3388.0
2918.0	2020.0	2405.0	3387.0
2575.0	488.00	1978.0	3387.0
3184.0	1631.0	2305.0	3387.0
2982.0	1683.0	2019.0	3387.0
3262.0	2946.0	2516.0	3387.0
2227.0	1180.0	1836.0	3387.0
2381.0	1136.0	1609.0	3386.0
2422.0	2750.0	3773.0	3386.0
3373.0	1918.0	2350.0	3386.0
3276.0	1718.0	2557.0	3386.0
2689.0	1410.0	2320.0	3386.0
3223.0	1801.0	2311.0	3386.0
3426.0	2386.0	2522.0	3386.0
3048.0	1823.0	2285.0	3385.0
2554.0	1517.0	1803.0	3385.0
3386.0	1014.0	2505.0	3385.0
2678.0	391.00	2013.0	3385.0
2337.0	1545.0	2028.0	3385.0
3087.0	1496.0	2218.0	3385.0
3072.0	2460.0	2610.0	3385.0
3275.0	2000.0	2531.0	3385.0
3111.0	1760.0	2371.0	3385.0
2980.0	1490.0	2154.0	3385.0
3115.0	2550.0	2511.0	3385.0
3104.0	1660.0	2399.0	3384.0
3358.0	2061.0	2416.0	3384.0
3302.0	2128.0	2384.0	3384.0
1576.0	1408.0	2170.0	3384.0
3204.0	2124.0	2242.0	3384.0
3340.0	1186.0	2282.0	3384.0
2362.0	1399.0	2005.0	3383.0
2786.0	1898.0	2155.0	3383.0
3060.0	1595.0	2269.0	3383.0
2280.0	1668.0	2042.0	3383.0
1450.0	1525.0	1813.0	3383.0
3332.0	2095.0	2589.0	3383.0
3106.0	1559.0	2346.0	3383.0
3011.0	361.00	2419.0	3383.0
3276.0	2863.0	2599.0	3383.0
3081.0	1967.0	2265.0	3382.0
2666.0	1817.0	1218.0	3382.0
3146.0	1942.0	2608.0	3382.0
3306.0	2761.0	2672.0	3382.0
3079.0	1846.0	2032.0	3382.0
2787.0	1682.0	1761.0	3382.0
2872.0	1776.0	2485.0	3382.0
2392.0	1704.0	1754.0	3382.0
3058.0	2029.0	2109.0	3381.0
3107.0	1722.0	2083.0	3381.0
2912.0	1495.0	1909.0	3381.0
3170.0	1798.0	2411.0	3381.0
2874.0	2138.0	2101.0	3381.0
2249.0	1214.0	2263.0	3381.0
3071.0	1597.0	2298.0	3381.0
2938.0	1699.0	2295.0	3381.0
2938.0	1612.0	2209.0	3381.0
2854.0	1904.0	2200.0	3380.0
2797.0	1284.0	2277.0	3380.0
3077.0	2796.0	2335.0	3380.0
2067.0	1869.0	1893.0	3380.0
3258.0	1443.0	2369.0	3379.0
2911.0	1720.0	2169.0	3379.0
2596.0	654.00	2122.0	3379.0
2955.0	1280.0	1771.0	3378.0
2431.0	1441.0	2062.0	3378.0
3124.0	2618.0	2451.0	3378.0
2848.0	1699.0	1976.0	3378.0
3602.0	2538.0	2698.0	3378.0
3124.0	1547.0	2351.0	3378.0
2136.0	1190.0	1974.0	3378.0
3179.0	1617.0	2320.0	3378.0
1956.0	2009.0	2012.0	3378.0
3135.0	1331.0	2311.0	3378.0
3131.0	1545.0	2284.0	3377.0
232.00	1254.0	2296.0	3377.0
3362.0	1935.0	2325.0	3377.0
3074.0	1755.0	2085.0	3377.0
2895.0	743.00	2092.0	3377.0
2822.0	2567.0	2485.0	3377.0
3224.0	1771.0	2409.0	3376.0
2438.0	1849.0	2018.0	3376.0
2875.0	1625.0	2121.0	3376.0
2230.0	1802.0	1542.0	3376.0
3280.0	1312.0	2221.0	3376.0
2886.0	229.00	2034.0	3375.0
3313.0	2369.0	2356.0	3375.0
3015.0	1663.0	2153.0	3375.0
1793.0	1014.0	1891.0	3375.0
2804.0	1842.0	2268.0	3375.0
2428.0	804.00	1627.0	3375.0
3161.0	1573.0	2112.0	3375.0
2855.0	770.00	2416.0	3375.0
1705.0	1581.0	2081.0	3375.0
3238.0	2000.0	2399.0	3375.0
1846.0	962.00	2041.0	3374.0
2796.0	1246.0	2287.0	3374.0
2862.0	1599.0	2027.0	3374.0
3269.0	2727.0	2382.0	3374.0
3060.0	1798.0	2313.0	3374.0
2872.0	895.00	1921.0	3373.0
3173.0	211.00	2223.0	3373.0
3313.0	2018.0	2224.0	3373.0
2836.0	863.00	2091.0	3373.0
3291.0	906.00	2351.0	3373.0
2713.0	1816.0	2184.0	3373.0
3275.0	1252.0	2611.0	3373.0
2999.0	1815.0	2376.0	3372.0
2344.0	1285.0	1752.0	3372.0
2725.0	710.00	2356.0	3372.0
2429.0	1901.0	2167.0	3372.0
2942.0	1563.0	2305.0	3372.0
2296.0	427.00	1995.0	3372.0
3156.0	2221.0	2273.0	3372.0
1228.0	632.00	2024.0	3372.0
2519.0	1253.0	2087.0	3372.0
3397.0	2549.0	2584.0	3371.0
2359.0	1234.0	2266.0	3371.0
2900.0	1719.0	1418.0	3371.0
2090.0	677.00	1672.0	3371.0
2532.0	51.000	1876.0	3371.0
1834.0	318.00	1829.0	3371.0
2935.0	735.00	2059.0	3371.0
2501.0	958.00	1989.0	3371.0
3537.0	2485.0	2646.0	3371.0
1941.0	1197.0	1974.0	3371.0
1723.0	1823.0	1898.0	3370.0
3317.0	1714.0	2455.0	3370.0
3336.0	2441.0	2727.0	3370.0
2413.0	1100.0	1635.0	3370.0
3455.0	1932.0	2545.0	3370.0
2589.0	2223.0	2098.0	3370.0
2828.0	1450.0	2388.0	3369.0
2744.0	1282.0	2268.0	3369.0
2539.0	911.00	1716.0	3369.0
3224.0	2162.0	2255.0	3369.0
2075.0	1135.0	2165.0	3369.0
2506.0	1500.0	1681.0	3369.0
2836.0	1802.0	2161.0	3369.0
2473.0	638.00	1807.0	3368.0
2717.0	1941.0	2239.0	3368.0
3326.0	1818.0	2383.0	3368.0
3286.0	1275.0	2303.0	3367.0
2777.0	2872.0	2594.0	3367.0
2952.0	1309.0	2180.0	3367.0
3223.0	1757.0	2301.0	3367.0
3037.0	2430.0	2281.0	3367.0
2735.0	1834.0	1998.0	3367.0
2673.0	817.00	2062.0	3367.0
3443.0	1566.0	2363.0	3367.0
3329.0	2120.0	2413.0	3367.0
2804.0	1432.0	1867.0	3367.0
2237.0	1314.0	1777.0	3366.0
2752.0	1628.0	2290.0	3366.0
3117.0	1911.0	2512.0	3366.0
2454.0	1564.0	2270.0	3365.0
2670.0	1302.0	2159.0	3365.0
2640.0	1485.0	1922.0	3365.0
2367.0	1784.0	2100.0	3365.0
2941.0	2273.0	2513.0	3365.0
2461.0	1755.0	1859.0	3365.0
3047.0	1911.0	2164.0	3365.0
2230.0	1874.0	1984.0	3364.0
3323.0	1858.0	2455.0	3364.0
2622.0	1071.0	1927.0	3364.0
2997.0	1225.0	1863.0	3364.0
2287.0	1718.0	2256.0	3364.0
2827.0	971.00	2309.0	3364.0
3146.0	2353.0	2379.0	3364.0
2893.0	2049.0	2527.0	3364.0
2896.0	629.00	1929.0	3364.0
2402.0	1058.0	1722.0	3363.0
2278.0	770.00	2263.0	3363.0
3406.0	2130.0	2221.0	3363.0
3254.0	1966.0	2454.0	3363.0
2784.0	436.00	2384.0	3363.0
2752.0	838.00	2134.0	3363.0
2785.0	1030.0	2007.0	3363.0
2635.0	1146.0	2176.0	3363.0
3140.0	2065.0	2152.0	3363.0
2135.0	697.00	1688.0	3363.0
2920.0	82.000	2114.0	3362.0
3264.0	2017.0	2511.0	3362.0
2585.0	2035.0	1802.0	3362.0
2727.0	1964.0	1786.0	3361.0
2803.0	1116.0	1973.0	3361.0
2903.0	1364.0	1984.0	3361.0
3142.0	1720.0	2363.0	3361.0
3089.0	1622.0	2324.0	3361.0
3338.0	2018.0	2514.0	3361.0
2256.0	54.000	1933.0	3361.0
2802.0	225.00	1930.0	3361.0
2417.0	1560.0	1953.0	3361.0
2271.0	1349.0	1943.0	3361.0
3232.0	2246.0	2206.0	3361.0
2798.0	1603.0	2106.0	3361.0
2765.0	1724.0	2116.0	3361.0
2857.0	1499.0	2152.0	3360.0
3100.0	1806.0	2313.0	3360.0
3486.0	2610.0	2573.0	3360.0
2286.0	1569.0	1747.0	3360.0
3057.0	1457.0	2389.0	3360.0
2658.0	1649.0	1780.0	3360.0
2934.0	881.00	2220.0	3360.0
2260.0	1111.0	1569.0	3360.0
2941.0	1526.0	2427.0	3360.0
3490.0	2344.0	2601.0	3359.0
3437.0	2637.0	2639.0	3359.0
3086.0	1915.0	2481.0	3359.0
2077.0	1771.0	2036.0	3359.0
1775.0	1846.0	1776.0	3359.0
2441.0	1906.0	2195.0	3359.0
3142.0	2773.0	2392.0	3359.0
3437.0	2412.0	2553.0	3359.0
3293.0	2724.0	2545.0	3359.0
3247.0	2004.0	2505.0	3359.0
3263.0	2377.0	2769.0	3358.0
3150.0	1579.0	2331.0	3358.0
3133.0	2148.0	2461.0	3358.0
2055.0	677.00	1738.0	3358.0
2333.0	532.00	1528.0	3358.0
3056.0	1718.0	2624.0	3358.0
3117.0	1933.0	2107.0	3358.0
2203.0	1422.0	2011.0	3358.0
3367.0	2118.0	2386.0	3358.0
3084.0	1346.0	1922.0	3358.0
2723.0	1145.0	1531.0	3358.0
2524.0	1194.0	2303.0	3358.0
2268.0	1656.0	2056.0	3358.0
1858.0	1644.0	2168.0	3358.0
2877.0	2013.0	2204.0	3357.0
2138.0	1453.0	1658.0	3357.0
3119.0	474.00	2195.0	3357.0
2453.0	1769.0	2319.0	3357.0
2861.0	1805.0	2231.0	3357.0
3360.0	2228.0	2370.0	3357.0
2351.0	1286.0	1787.0	3357.0
1873.0	1764.0	2121.0	3357.0
1722.0	1806.0	1889.0	3357.0
2518.0	1901.0	1883.0	3357.0
2283.0	1485.0	1801.0	3356.0
2985.0	1769.0	2194.0	3356.0
3308.0	2437.0	2602.0	3356.0
2327.0	304.00	2288.0	3356.0
2335.0	1786.0	1895.0	3356.0
3319.0	2194.0	2341.0	3355.0
2324.0	1485.0	1408.0	3355.0
3149.0	2016.0	2065.0	3355.0
3156.0	2378.0	2342.0	3355.0
3233.0	1704.0	2545.0	3355.0
3290.0	2172.0	2634.0	3355.0
2831.0	2131.0	2332.0	3354.0
2547.0	1507.0	1867.0	3354.0
1750.0	46.000	1993.0	3354.0
2561.0	1862.0	2047.0	3354.0
3244.0	1983.0	2618.0	3354.0
3307.0	2824.0	2410.0	3354.0
2785.0	1223.0	1830.0	3354.0
2735.0	1670.0	2299.0	3354.0
3081.0	1251.0	2307.0	3354.0
3141.0	1539.0	2504.0	3354.0
2855.0	1633.0	2120.0	3354.0
2710.0	1583.0	2154.0	3354.0
3267.0	3105.0	2508.0	3353.0
2970.0	1809.0	2064.0	3353.0
2655.0	587.00	1807.0	3353.0
2963.0	827.00	2129.0	3353.0
2181.0	1394.0	1873.0	3353.0
3247.0	1956.0	2544.0	3353.0
2895.0	928.00	2307.0	3352.0
3281.0	1667.0	2251.0	3352.0
3073.0	320.00	1554.0	3352.0
3083.0	1844.0	2551.0	3352.0
2737.0	1507.0	2119.0	3352.0
2185.0	839.00	2015.0	3351.0
2020.0	1612.0	1799.0	3351.0
3043.0	799.00	1793.0	3351.0
2739.0	1968.0	2138.0	3351.0
2454.0	488.00	2407.0	3350.0
2923.0	1566.0	2158.0	3350.0
2967.0	2262.0	2472.0	3350.0
2024.0	1513.0	1834.0	3350.0
2892.0	1954.0	2166.0	3350.0
2411.0	254.00	1755.0	3350.0
2967.0	1308.0	2208.0	3350.0
2670.0	159.00	1672.0	3350.0
2964.0	1492.0	1952.0	3349.0
2736.0	1983.0	2145.0	3349.0
2597.0	1185.0	2111.0	3349.0
1512.0	1060.0	2098.0	3349.0
3049.0	964.00	1920.0	3348.0
3080.0	2066.0	2526.0	3348.0
3335.0	3095.0	2620.0	3348.0
2984.0	1555.0	2116.0	3348.0
2914.0	1045.0	2393.0	3348.0
3218.0	2155.0	2378.0	3348.0
2923.0	1425.0	2029.0	3347.0
2889.0	821.00	1704.0	3347.0
3118.0	1123.0	2280.0	3347.0
2445.0	1645.0	1718.0	3347.0
1805.0	1657.0	2139.0	3347.0
3146.0	2094.0	2263.0	3347.0
3203.0	2045.0	2564.0	3347.0
3255.0	2698.0	2625.0	3346.0
2427.0	354.00	2167.0	3346.0
3441.0	2415.0	2568.0	3346.0
2429.0	1250.0	1178.0	3346.0
2660.0	2075.0	2201.0	3346.0
3103.0	348.00	2270.0	3346.0
2747.0	2017.0	2084.0	3345.0
669.00	255.00	1997.0	3345.0
3116.0	1854.0	2274.0	3345.0
3130.0	1322.0	2523.0	3345.0
3312.0	1719.0	2400.0	3345.0
3211.0	1819.0	2438.0	3345.0
3279.0	1902.0	2496.0	3345.0
3129.0	1881.0	2365.0	3345.0
2657.0	1630.0	2303.0	3345.0
3348.0	2306.0	2580.0	3344.0
2527.0	1711.0	2026.0	3344.0
1923.0	506.00	1996.0	3344.0
3264.0	1948.0	2456.0	3344.0
3297.0	702.00	2372.0	3344.0
3322.0	1771.0	2452.0	3344.0
2713.0	1459.0	2226.0	3344.0
2530.0	947.00	2131.0	3343.0
2685.0	1267.0	2303.0	3343.0
3423.0	2956.0	2563.0	3343.0
2429.0	601.00	1877.0	3343.0
3069.0	2447.0	2159.0	3343.0
2226.0	1468.0	1700.0	3343.0
2855.0	1297.0	2215.0	3343.0
3167.0	1759.0	2239.0	3343.0
2752.0	1782.0	2396.0	3343.0
2849.0	1842.0	1553.0	3342.0
2287.0	380.00	1494.0	3342.0
2773.0	2489.0	2206.0	3342.0
2818.0	1977.0	2250.0	3342.0
2735.0	1736.0	1073.0	3342.0
1796.0	1840.0	1779.0	3342.0
3079.0	1651.0	2189.0	3342.0
3132.0	1881.0	2262.0	3342.0
2005.0	47.000	2119.0	3342.0
3244.0	2832.0	2565.0	3341.0
2854.0	2028.0	2387.0	3341.0
3393.0	2047.0	2393.0	3341.0
2977.0	2042.0	2512.0	3341.0
3195.0	1402.0	2180.0	3341.0
3233.0	2550.0	2698.0	3341.0
3303.0	2030.0	2618.0	3341.0
2886.0	1148.0	2189.0	3341.0
2209.0	1720.0	2033.0	3341.0
2275.0	1029.0	2194.0	3341.0
2764.0	1272.0	2196.0	3341.0
3141.0	1338.0	2409.0	3341.0
2614.0	1334.0	1789.0	3341.0
2794.0	1454.0	2101.0	3340.0
2663.0	1243.0	2269.0	3340.0
2298.0	1435.0	1872.0	3340.0
2926.0	568.00	2294.0	3340.0
2665.0	1549.0	2014.0	3340.0
2141.0	1681.0	2251.0	3340.0
3322.0	2726.0	2655.0	3339.0
2245.0	175.00	1749.0	3339.0
2284.0	1654.0	1704.0	3339.0
3527.0	2131.0	2380.0	3339.0
3241.0	947.00	2381.0	3339.0
3149.0	2175.0	2425.0	3339.0
2621.0	1117.0	2310.0	3339.0
3116.0	1977.0	2625.0	3339.0
2992.0	1807.0	2307.0	3339.0
1847.0	1319.0	2301.0	3339.0
3084.0	1636.0	1967.0	3339.0
2641.0	1425.0	2131.0	3338.0
3030.0	1612.0	1799.0	3338.0
2847.0	1335.0	2233.0	3338.0
2929.0	2058.0	2194.0	3338.0
3174.0	2201.0	2563.0	3338.0
2747.0	1726.0	1850.0	3338.0
2789.0	1680.0	2089.0	3338.0
2876.0	1806.0	2032.0	3338.0
2322.0	1252.0	1384.0	3338.0
1867.0	1815.0	2087.0	3337.0
2919.0	880.00	2077.0	3337.0
3412.0	1960.0	2406.0	3337.0
2217.0	1147.0	1692.0	3337.0
2814.0	1716.0	1973.0	3337.0
2596.0	782.00	1987.0	3337.0
2968.0	2021.0	2236.0	3337.0
1926.0	1814.0	1903.0	3337.0
3014.0	1769.0	2234.0	3337.0
3099.0	2095.0	2485.0	3337.0
3144.0	1056.0	2366.0	3336.0
3123.0	1665.0	2406.0	3336.0
2384.0	524.00	1690.0	3336.0
2984.0	2979.0	2278.0	3336.0
2771.0	1578.0	2138.0	3336.0
3311.0	1315.0	2378.0	3336.0
2754.0	1775.0	2214.0	3336.0
3299.0	1878.0	2463.0	3336.0
2383.0	523.00	1683.0	3336.0
3105.0	730.00	2207.0	3336.0
3302.0	1311.0	2358.0	3336.0
3271.0	1821.0	2324.0	3336.0
3319.0	1928.0	2358.0	3336.0
2631.0	1669.0	2312.0	3336.0
2959.0	1007.0	2142.0	3336.0
3035.0	1886.0	2185.0	3335.0
3053.0	1111.0	2172.0	3335.0
3286.0	2123.0	2334.0	3335.0
2147.0	1617.0	2197.0	3335.0
3324.0	1720.0	2386.0	3335.0
3352.0	2378.0	2588.0	3335.0
2259.0	584.00	2084.0	3335.0
3208.0	2128.0	2420.0	3334.0
3122.0	2481.0	2201.0	3334.0
3443.0	3049.0	2635.0	3334.0
2971.0	1273.0	1125.0	3334.0
3315.0	2219.0	2608.0	3334.0
2930.0	2591.0	2280.0	3334.0
3355.0	2810.0	2357.0	3334.0
2390.0	528.00	1914.0	3334.0
3362.0	2180.0	2590.0	3334.0
3210.0	1358.0	2496.0	3333.0
3092.0	2216.0	2298.0	3333.0
2627.0	1494.0	2069.0	3333.0
3294.0	1173.0	2382.0	3333.0
2860.0	56.000	1923.0	3333.0
2463.0	1161.0	2117.0	3333.0
2634.0	2133.0	2375.0	3333.0
3155.0	323.00	2143.0	3333.0
2765.0	511.00	2194.0	3332.0
3128.0	1668.0	2142.0	3332.0
3255.0	3126.0	2660.0	3332.0
2959.0	1906.0	2446.0	3332.0
2837.0	1656.0	2564.0	3332.0
2820.0	1703.0	1965.0	3332.0
2967.0	1607.0	2323.0	3331.0
2712.0	1479.0	2018.0	3331.0
3194.0	1454.0	2399.0	3331.0
2187.0	1581.0	2095.0	3331.0
3154.0	1570.0	1993.0	3331.0
2880.0	896.00	2352.0	3331.0
3256.0	2546.0	2500.0	3331.0
3093.0	1993.0	2360.0	3331.0
3140.0	1997.0	2441.0	3331.0
2653.0	1540.0	1941.0	3331.0
3080.0	2703.0	2308.0	3330.0
3571.0	2208.0	2573.0	3330.0
3041.0	1990.0	2174.0	3330.0
3096.0	1820.0	2435.0	3330.0
2692.0	1740.0	1877.0	3330.0
2569.0	1786.0	2080.0	3329.0
3201.0	1881.0	2550.0	3329.0
3347.0	2083.0	2528.0	3329.0
2658.0	2017.0	2156.0	3329.0
2076.0	1753.0	1847.0	3329.0
3377.0	2067.0	2373.0	3329.0
2331.0	1178.0	2343.0	3328.0
2116.0	431.00	1748.0	3328.0
2178.0	155.00	1913.0	3328.0
3111.0	1947.0	2274.0	3327.0
2450.0	1312.0	2183.0	3327.0
2659.0	667.00	1585.0	3326.0
338.00	1683.0	1969.0	3326.0
3259.0	2504.0	2580.0	3326.0
3201.0	2405.0	2376.0	3326.0
3140.0	2117.0	2157.0	3326.0
2739.0	1764.0	2182.0	3326.0
3273.0	2168.0	2409.0	3326.0
2444.0	914.00	2050.0	3326.0
3243.0	2150.0	1978.0	3326.0
3186.0	2919.0	2353.0	3325.0
3220.0	1828.0	2483.0	3325.0
3416.0	2044.0	2252.0	3325.0
3012.0	1759.0	1813.0	3325.0
2997.0	1398.0	2281.0	3325.0
2885.0	1523.0	2237.0	3325.0
3291.0	2217.0	2672.0	3325.0
3251.0	1655.0	2242.0	3325.0
3139.0	2441.0	2299.0	3325.0
3035.0	1214.0	2421.0	3324.0
3141.0	1051.0	2621.0	3324.0
3205.0	1715.0	2279.0	3324.0
3041.0	1284.0	2428.0	3324.0
2852.0	1825.0	2263.0	3324.0
3182.0	1991.0	2265.0	3324.0
2425.0	1080.0	1904.0	3324.0
2522.0	1771.0	1864.0	3324.0
3424.0	2814.0	2582.0	3324.0
3497.0	3259.0	2588.0	3324.0
3374.0	1868.0	2085.0	3324.0
2869.0	1633.0	2129.0	3324.0
1454.0	1423.0	2138.0	3324.0
3464.0	2609.0	2383.0	3323.0
2083.0	1797.0	1957.0	3323.0
2966.0	1458.0	2133.0	3323.0
3087.0	2401.0	2435.0	3323.0
2890.0	1139.0	2037.0	3323.0
1964.0	1871.0	1882.0	3323.0
2864.0	904.00	2434.0	3323.0
2540.0	1021.0	2093.0	3323.0
3389.0	2217.0	2536.0	3323.0
2460.0	1355.0	2077.0	3323.0
3117.0	1988.0	2546.0	3322.0
3297.0	2253.0	2470.0	3322.0
3068.0	2052.0	2399.0	3322.0
2502.0	1496.0	2159.0	3322.0
3251.0	2030.0	2370.0	3322.0
3450.0	1556.0	2414.0	3322.0
2585.0	930.00	1812.0	3322.0
3263.0	2103.0	2435.0	3322.0
2881.0	2147.0	2235.0	3322.0
2049.0	1511.0	1699.0	3321.0
3267.0	1967.0	2611.0	3321.0
3302.0	1707.0	2446.0	3321.0
3107.0	1927.0	2474.0	3320.0
3388.0	1901.0	2560.0	3320.0
2914.0	1496.0	2330.0	3320.0
3465.0	2571.0	2546.0	3320.0
2855.0	2627.0	2364.0	3320.0
3347.0	1964.0	2472.0	3320.0
2824.0	1854.0	2185.0	3320.0
3133.0	1639.0	2155.0	3320.0
3397.0	1656.0	2340.0	3319.0
2904.0	1462.0	2047.0	3319.0
2590.0	1803.0	1750.0	3319.0
2607.0	468.00	1903.0	3319.0
2241.0	375.00	2051.0	3319.0
2876.0	1525.0	2196.0	3319.0
2924.0	1459.0	2216.0	3319.0
2466.0	617.00	1996.0	3319.0
3052.0	1826.0	2289.0	3319.0
2607.0	1476.0	2149.0	3318.0
3426.0	2873.0	2706.0	3318.0
2028.0	1455.0	2291.0	3318.0
2637.0	43.000	1856.0	3318.0
2618.0	1498.0	1967.0	3318.0
2879.0	1384.0	2196.0	3318.0
2935.0	1825.0	2178.0	3318.0
3239.0	2237.0	2181.0	3318.0
3380.0	1967.0	2305.0	3318.0
2396.0	1376.0	1666.0	3318.0
2304.0	735.00	1881.0	3318.0
1990.0	1613.0	1814.0	3318.0
3419.0	1737.0	2523.0	3317.0
2934.0	1642.0	2189.0	3317.0
2948.0	2129.0	2128.0	3317.0
2506.0	1852.0	1874.0	3317.0
3246.0	371.00	2278.0	3317.0
3018.0	1438.0	2342.0	3317.0
2113.0	841.00	2141.0	3317.0
2235.0	809.00	2097.0	3317.0
2104.0	800.00	1716.0	3317.0
2310.0	177.00	1778.0	3317.0
2911.0	733.00	2102.0	3316.0
1970.0	1406.0	2015.0	3316.0
2310.0	938.00	2282.0	3316.0
3055.0	1741.0	2363.0	3316.0
3111.0	1737.0	2170.0	3316.0
2914.0	1816.0	1989.0	3316.0
3279.0	1974.0	2297.0	3316.0
3352.0	2400.0	2465.0	3316.0
3425.0	1834.0	2373.0	3316.0
3011.0	2184.0	2333.0	3316.0
2521.0	2097.0	2064.0	3315.0
2814.0	1852.0	1991.0	3315.0
2669.0	640.00	2017.0	3315.0
1973.0	1870.0	1355.0	3315.0
2598.0	300.00	2102.0	3315.0
2777.0	881.00	2361.0	3315.0
3311.0	1655.0	2342.0	3314.0
3323.0	1931.0	2453.0	3314.0
3154.0	372.00	2312.0	3314.0
3009.0	911.00	1991.0	3314.0
3316.0	2484.0	2392.0	3314.0
3117.0	2272.0	2602.0	3314.0
3340.0	1419.0	2428.0	3314.0
841.00	737.00	1975.0	3313.0
2790.0	1626.0	2035.0	3313.0
2167.0	1498.0	1708.0	3313.0
2840.0	1851.0	1963.0	3313.0
2311.0	418.00	2350.0	3313.0
2670.0	1547.0	2211.0	3313.0
3121.0	1009.0	2178.0	3313.0
2841.0	721.00	1971.0	3313.0
2979.0	1437.0	2214.0	3313.0
3376.0	1935.0	2419.0	3313.0
2460.0	1853.0	1927.0	3312.0
3246.0	1615.0	2300.0	3312.0
2663.0	1737.0	1930.0	3312.0
3203.0	2434.0	2385.0	3312.0
1616.0	1676.0	2161.0	3312.0
2205.0	1284.0	1835.0	3312.0
2842.0	2110.0	2243.0	3312.0
2636.0	1530.0	1712.0	3312.0
3212.0	2653.0	2332.0	3312.0
3395.0	2142.0	2449.0	3312.0
2739.0	395.00	2064.0	3311.0
3005.0	2210.0	2379.0	3311.0
2810.0	1825.0	2098.0	3311.0
2807.0	1314.0	1840.0	3311.0
3163.0	1877.0	2064.0	3311.0
2921.0	2172.0	2243.0	3311.0
1994.0	1426.0	1877.0	3311.0
3322.0	2001.0	2489.0	3311.0
2448.0	617.00	1959.0	3311.0
2874.0	535.00	2282.0	3311.0
2358.0	131.00	1676.0	3311.0
2899.0	1972.0	2322.0	3311.0
2904.0	1605.0	2403.0	3311.0
3031.0	2002.0	2249.0	3311.0
2387.0	251.00	1612.0	3310.0
1530.0	1902.0	2064.0	3310.0
2656.0	1841.0	2103.0	3310.0
3479.0	1689.0	2122.0	3310.0
2892.0	195.00	2197.0	3310.0
2958.0	1537.0	2197.0	3310.0
1784.0	1429.0	1923.0	3310.0
2720.0	1432.0	2307.0	3310.0
3121.0	1688.0	2297.0	3310.0
2853.0	1898.0	2286.0	3310.0
3055.0	1629.0	2309.0	3309.0
2606.0	1695.0	2121.0	3309.0
3146.0	1895.0	2479.0	3309.0
2957.0	1932.0	2135.0	3309.0
2219.0	1223.0	2212.0	3309.0
3333.0	1291.0	2424.0	3309.0
3423.0	1964.0	2439.0	3309.0
2577.0	163.00	2152.0	3309.0
831.00	1808.0	1817.0	3309.0
2765.0	1353.0	2258.0	3308.0
1890.0	716.00	1742.0	3308.0
2654.0	387.00	2140.0	3308.0
2976.0	2045.0	2376.0	3308.0
3037.0	1930.0	2237.0	3308.0
1520.0	1728.0	2033.0	3308.0
1630.0	1260.0	2432.0	3308.0
3445.0	2290.0	2472.0	3308.0
2251.0	545.00	1979.0	3307.0
2263.0	1579.0	2172.0	3307.0
3261.0	1810.0	2418.0	3307.0
3257.0	1868.0	2289.0	3307.0
3091.0	2528.0	2262.0	3307.0
3151.0	1618.0	2118.0	3307.0
3513.0	2342.0	2216.0	3307.0
3371.0	964.00	2290.0	3307.0
2871.0	1635.0	1978.0	3307.0
2891.0	1352.0	2140.0	3307.0
2380.0	484.00	1810.0	3307.0
3136.0	1282.0	2430.0	3307.0
2827.0	1789.0	2202.0	3307.0
2782.0	177.00	1937.0	3307.0
2118.0	1432.0	2015.0	3306.0
2874.0	1986.0	2400.0	3306.0
3303.0	2387.0	2444.0	3306.0
3285.0	1373.0	2563.0	3306.0
2395.0	1691.0	1550.0	3305.0
3309.0	3174.0	2538.0	3305.0
2645.0	1741.0	1883.0	3305.0
2560.0	211.00	2002.0	3305.0
3103.0	977.00	1977.0	3305.0
2961.0	1325.0	2114.0	3305.0
3245.0	1654.0	2480.0	3305.0
2952.0	1378.0	1749.0	3305.0
3291.0	1944.0	2352.0	3305.0
3139.0	2621.0	2559.0	3304.0
3079.0	1906.0	2166.0	3304.0
3195.0	1177.0	2326.0	3304.0
3046.0	563.00	2407.0	3304.0
3377.0	2099.0	2532.0	3304.0
2421.0	1202.0	1872.0	3304.0
2458.0	1100.0	1581.0	3304.0
2505.0	210.00	2306.0	3304.0
2588.0	1800.0	1839.0	3304.0
3060.0	1282.0	2130.0	3304.0
3183.0	2100.0	2495.0	3303.0
3110.0	2253.0	2409.0	3303.0
1964.0	1850.0	2407.0	3303.0
3102.0	2163.0	2527.0	3303.0
2350.0	510.00	1650.0	3303.0
2818.0	1088.0	2088.0	3303.0
3463.0	2066.0	2291.0	3303.0
2907.0	1999.0	2309.0	3303.0
2872.0	833.00	2109.0	3303.0
1845.0	1615.0	1635.0	3303.0
2291.0	785.00	1619.0	3303.0
2425.0	73.000	1952.0	3302.0
2812.0	1307.0	1748.0	3302.0
2284.0	929.00	1774.0	3302.0
3316.0	2029.0	2258.0	3302.0
2413.0	210.00	1985.0	3302.0
3284.0	2252.0	2405.0	3302.0
3174.0	1671.0	2381.0	3302.0
3397.0	1834.0	2325.0	3302.0
2285.0	165.00	2032.0	3302.0
3425.0	1939.0	2505.0	3302.0
2784.0	1527.0	2306.0	3302.0
3276.0	1978.0	2467.0	3302.0
755.00	1498.0	1733.0	3302.0
2897.0	1973.0	2274.0	3301.0
3103.0	1537.0	2529.0	3301.0
3047.0	1732.0	2270.0	3301.0
2386.0	641.00	1580.0	3301.0
3268.0	2453.0	2485.0	3301.0
3324.0	1964.0	2215.0	3301.0
3327.0	2189.0	2563.0	3301.0
2804.0	1372.0	2211.0	3300.0
3208.0	812.00	2392.0	3300.0
2574.0	1974.0	2132.0	3300.0
2749.0	1533.0	2219.0	3300.0
2944.0	950.00	1848.0	3300.0
2550.0	1083.0	2007.0	3300.0
3367.0	1866.0	2628.0	3300.0
3201.0	1907.0	2260.0	3300.0
3132.0	1716.0	2295.0	3300.0
2584.0	1548.0	1978.0	3299.0
2791.0	1502.0	1892.0	3299.0
3249.0	2128.0	2388.0	3299.0
2342.0	1138.0	1858.0	3299.0
2718.0	1451.0	1857.0	3299.0
2691.0	1720.0	2141.0	3299.0
2584.0	2228.0	2085.0	3299.0
3050.0	2169.0	2531.0	3299.0
2748.0	1425.0	2208.0	3299.0
1737.0	1472.0	2104.0	3298.0
3054.0	1995.0	2121.0	3298.0
3039.0	1202.0	2312.0	3298.0
3124.0	1946.0	2313.0	3298.0
3264.0	1981.0	2366.0	3298.0
2330.0	1497.0	2047.0	3298.0
2116.0	1242.0	1884.0	3298.0
2565.0	1250.0	2352.0	3298.0
3288.0	1516.0	2352.0	3298.0
3170.0	1356.0	2549.0	3298.0
3095.0	1842.0	2251.0	3298.0
3362.0	1485.0	2387.0	3298.0
2780.0	1621.0	2076.0	3298.0
3019.0	1959.0	2297.0	3298.0
2162.0	1794.0	1778.0	3298.0
2376.0	1745.0	1956.0	3298.0
2739.0	1523.0	1954.0	3297.0
3127.0	2486.0	2358.0	3297.0
3292.0	2329.0	2428.0	3297.0
3265.0	2183.0	2485.0	3297.0
3240.0	2226.0	2794.0	3297.0
1314.0	1508.0	1889.0	3297.0
2749.0	1296.0	1762.0	3296.0
3081.0	2242.0	2316.0	3296.0
2949.0	1792.0	2302.0	3296.0
3043.0	1846.0	2312.0	3296.0
2665.0	1312.0	2309.0	3296.0
3054.0	1494.0	2407.0	3296.0
3033.0	1138.0	2257.0	3296.0
3128.0	1493.0	2356.0	3296.0
3213.0	1805.0	2423.0	3296.0
2885.0	2164.0	2366.0	3296.0
3455.0	2045.0	2005.0	3296.0
1978.0	1144.0	1763.0	3296.0
2241.0	1702.0	2308.0	3295.0
3322.0	2019.0	2546.0	3295.0
2675.0	1716.0	2129.0	3295.0
3440.0	3009.0	2689.0	3295.0
2628.0	425.00	1907.0	3295.0
3086.0	1311.0	1274.0	3295.0
2754.0	1687.0	1662.0	3295.0
3109.0	173.00	2559.0	3295.0
3243.0	1856.0	2317.0	3295.0
2701.0	1804.0	2169.0	3294.0
3102.0	1235.0	2353.0	3294.0
2055.0	1338.0	2143.0	3294.0
2210.0	1584.0	1636.0	3294.0
2427.0	1188.0	1936.0	3294.0
2565.0	1371.0	1917.0	3294.0
3456.0	2053.0	2429.0	3294.0
3223.0	1899.0	2307.0	3294.0
2886.0	1543.0	2120.0	3294.0
3031.0	1042.0	2535.0	3294.0
2596.0	1172.0	2119.0	3294.0
2792.0	847.00	1892.0	3293.0
3355.0	1882.0	2547.0	3293.0
3203.0	1108.0	2558.0	3293.0
3615.0	3001.0	2787.0	3293.0
2497.0	1599.0	1982.0	3293.0
3275.0	2518.0	2526.0	3293.0
3138.0	2110.0	2257.0	3292.0
2969.0	1243.0	2461.0	3292.0
1799.0	1652.0	2443.0	3292.0
3084.0	2530.0	2581.0	3292.0
2347.0	1782.0	2002.0	3292.0
3285.0	1864.0	2087.0	3292.0
2065.0	1432.0	1937.0	3291.0
2131.0	364.00	2191.0	3291.0
1869.0	930.00	2166.0	3290.0
3158.0	2105.0	2629.0	3290.0
2317.0	1403.0	1766.0	3290.0
1914.0	824.00	1873.0	3290.0
3043.0	1646.0	2287.0	3290.0
3057.0	1812.0	2135.0	3290.0
3004.0	1008.0	2254.0	3290.0
3257.0	2915.0	2471.0	3290.0
2817.0	86.000	1979.0	3290.0
3110.0	1981.0	2143.0	3290.0
3078.0	1824.0	2378.0	3290.0
3385.0	3237.0	2663.0	3289.0
3004.0	1390.0	1956.0	3289.0
2794.0	1280.0	1848.0	3289.0
2143.0	1762.0	2034.0	3289.0
3399.0	1985.0	2557.0	3288.0
3540.0	2661.0	2590.0	3288.0
2858.0	548.00	2252.0	3288.0
3067.0	2547.0	2410.0	3288.0
3363.0	2184.0	2632.0	3288.0
3155.0	1826.0	2376.0	3288.0
3286.0	1929.0	2530.0	3288.0
2736.0	1846.0	2095.0	3288.0
2899.0	1774.0	2181.0	3288.0
3420.0	726.00	2530.0	3288.0
1938.0	835.00	1929.0	3288.0
2760.0	1526.0	1935.0	3288.0
3145.0	1610.0	2352.0	3287.0
3236.0	1790.0	2640.0	3287.0
3127.0	1451.0	2269.0	3287.0
3516.0	1174.0	2405.0	3287.0
2703.0	984.00	2051.0	3287.0
3156.0	1859.0	2742.0	3287.0
1758.0	728.00	2006.0	3287.0
2773.0	1868.0	1814.0	3286.0
3188.0	2430.0	2643.0	3286.0
3205.0	1224.0	2366.0	3286.0
3243.0	1423.0	2541.0	3286.0
2729.0	1307.0	2320.0	3286.0
3077.0	2089.0	2654.0	3286.0
2305.0	1418.0	2170.0	3286.0
3156.0	2787.0	2463.0	3286.0
2862.0	1619.0	2073.0	3286.0
3404.0	2281.0	2240.0	3286.0
2889.0	875.00	1919.0	3285.0
2397.0	1569.0	1864.0	3285.0
2988.0	1607.0	2315.0	3285.0
2443.0	1238.0	1876.0	3285.0
1987.0	511.00	1960.0	3285.0
2754.0	1696.0	1851.0	3285.0
2753.0	1659.0	1845.0	3285.0
3086.0	2703.0	2576.0	3285.0
3139.0	1684.0	2241.0	3285.0
2727.0	1257.0	2118.0	3285.0
1445.0	1813.0	1966.0	3285.0
3041.0	1770.0	2298.0	3284.0
3180.0	2681.0	2635.0	3284.0
3229.0	2337.0	2380.0	3284.0
3035.0	1904.0	2394.0	3284.0
3252.0	1654.0	2547.0	3283.0
3109.0	987.00	2307.0	3283.0
1561.0	1491.0	1881.0	3283.0
3211.0	2032.0	2333.0	3283.0
2618.0	1562.0	2125.0	3283.0
3006.0	337.00	2326.0	3283.0
1315.0	1402.0	2039.0	3283.0
2690.0	818.00	1602.0	3283.0
2985.0	1595.0	2278.0	3282.0
3056.0	1132.0	2146.0	3282.0
3337.0	1489.0	2317.0	3282.0
2553.0	2523.0	2325.0	3282.0
3290.0	1703.0	2405.0	3282.0
3173.0	1948.0	2420.0	3282.0
3185.0	1416.0	2485.0	3282.0
1685.0	1117.0	2101.0	3281.0
2937.0	1892.0	2324.0	3281.0
2598.0	1988.0	2059.0	3281.0
3512.0	2088.0	2566.0	3281.0
3043.0	1906.0	2481.0	3281.0
2718.0	1720.0	1589.0	3281.0
3306.0	1687.0	2493.0	3281.0
2461.0	507.00	1832.0	3281.0
2263.0	1622.0	1737.0	3280.0
3287.0	2125.0	2344.0	3280.0
2951.0	1566.0	2270.0	3280.0
3056.0	1871.0	1742.0	3280.0
1410.0	496.00	2102.0	3280.0
3266.0	1959.0	2429.0	3279.0
3339.0	2678.0	2436.0	3279.0
3224.0	2094.0	2566.0	3279.0
1290.0	1135.0	1960.0	3279.0
1995.0	325.00	1944.0	3279.0
3323.0	1033.0	2286.0	3279.0
2040.0	1023.0	1742.0	3279.0
3308.0	2795.0	2422.0	3278.0
3429.0	1649.0	2557.0	3278.0
1994.0	1441.0	1869.0	3278.0
3221.0	1834.0	1903.0	3278.0
2865.0	1131.0	2271.0	3278.0
2219.0	1392.0	1783.0	3278.0
3209.0	1707.0	2412.0	3278.0
3358.0	1514.0	2100.0	3278.0
3175.0	1890.0	2284.0	3278.0
3046.0	1988.0	2450.0	3278.0
3034.0	943.00	2121.0	3278.0
3344.0	2054.0	2492.0	3278.0
3425.0	2779.0	2605.0	3277.0
2900.0	1656.0	2147.0	3277.0
2440.0	163.00	1963.0	3277.0
3030.0	1930.0	2384.0	3277.0
3111.0	1751.0	2202.0	3277.0
3211.0	1565.0	2595.0	3277.0
2754.0	1227.0	2134.0	3277.0
2465.0	1550.0	1968.0	3277.0
3292.0	2817.0	2625.0	3277.0
2696.0	1747.0	2334.0	3277.0
2365.0	1477.0	1794.0	3277.0
1530.0	1880.0	1907.0	3277.0
2276.0	1545.0	2069.0	3276.0
3173.0	2208.0	2533.0	3276.0
3440.0	1997.0	2430.0	3276.0
2876.0	1759.0	2056.0	3276.0
2936.0	446.00	2405.0	3276.0
2264.0	374.00	1914.0	3276.0
1707.0	489.00	1858.0	3276.0
2919.0	1460.0	1723.0	3276.0
2627.0	434.00	2247.0	3276.0
2705.0	1201.0	2245.0	3276.0
2870.0	1738.0	2297.0	3275.0
2889.0	2142.0	1983.0	3275.0
3458.0	1712.0	2507.0	3275.0
3449.0	2424.0	2524.0	3275.0
2127.0	1146.0	1924.0	3275.0
2733.0	950.00	1775.0	3275.0
2339.0	1348.0	1792.0	3275.0
3162.0	2736.0	2519.0	3275.0
1979.0	1647.0	1754.0	3275.0
3165.0	711.00	2429.0	3274.0
3298.0	2182.0	2484.0	3274.0
2270.0	704.00	1689.0	3274.0
2787.0	1617.0	2227.0	3274.0
3379.0	2068.0	2571.0	3274.0
3360.0	1084.0	2516.0	3274.0
3171.0	1891.0	2261.0	3274.0
2393.0	1557.0	1488.0	3274.0
2588.0	338.00	1627.0	3274.0
3176.0	2182.0	2299.0	3274.0
3142.0	1866.0	2091.0	3274.0
2372.0	2022.0	2068.0	3273.0
3298.0	1499.0	2371.0	3273.0
2346.0	1148.0	1975.0	3273.0
2484.0	1615.0	1991.0	3273.0
1323.0	1398.0	1812.0	3273.0
2558.0	1262.0	1775.0	3273.0
3072.0	62.000	2331.0	3273.0
2258.0	180.00	1993.0	3273.0
3224.0	1733.0	2235.0	3273.0
2390.0	1406.0	1636.0	3273.0
3382.0	1998.0	2394.0	3273.0
2041.0	422.00	2207.0	3273.0
3110.0	1946.0	2370.0	3273.0
2576.0	1088.0	1560.0	3272.0
2695.0	1325.0	1894.0	3272.0
3277.0	2846.0	2106.0	3272.0
2766.0	1321.0	1834.0	3272.0
3459.0	3057.0	2594.0	3272.0
2584.0	481.00	1773.0	3272.0
2368.0	815.00	2158.0	3272.0
2315.0	494.00	2202.0	3272.0
3078.0	2843.0	2445.0	3272.0
3576.0	3236.0	2693.0	3272.0
2025.0	1709.0	1726.0	3271.0
3276.0	2634.0	2523.0	3271.0
2994.0	1964.0	2322.0	3271.0
2664.0	196.00	1225.0	3271.0
2202.0	1517.0	2008.0	3271.0
1739.0	1091.0	2043.0	3271.0
2990.0	1846.0	2339.0	3270.0
3015.0	1189.0	2345.0	3270.0
3294.0	2359.0	2394.0	3270.0
3336.0	1062.0	2406.0	3270.0
2808.0	1626.0	2101.0	3270.0
3152.0	1943.0	2179.0	3270.0
2963.0	1448.0	2354.0	3270.0
3485.0	1954.0	2487.0	3270.0
2736.0	838.00	1320.0	3270.0
2592.0	1817.0	2267.0	3270.0
3154.0	2078.0	2477.0	3270.0
2395.0	1656.0	1799.0	3269.0
3246.0	1641.0	2362.0	3269.0
2750.0	1617.0	1993.0	3269.0
2095.0	1431.0	1930.0	3269.0
3187.0	1348.0	2337.0	3269.0
2314.0	1147.0	1677.0	3269.0
3399.0	1248.0	2323.0	3269.0
2338.0	1228.0	2119.0	3269.0
2290.0	1815.0	2239.0	3269.0
2688.0	1161.0	2191.0	3269.0
1701.0	412.00	2144.0	3269.0
2795.0	1273.0	2148.0	3269.0
2813.0	1721.0	2225.0	3268.0
2763.0	1279.0	2441.0	3268.0
3085.0	2306.0	2526.0	3268.0
2558.0	2104.0	2127.0	3268.0
3177.0	1776.0	2399.0	3268.0
1626.0	639.00	1929.0	3268.0
1979.0	1531.0	1787.0	3268.0
3280.0	1177.0	2264.0	3268.0
3215.0	1889.0	2092.0	3268.0
3202.0	2874.0	2582.0	3268.0
3164.0	2080.0	2416.0	3268.0
2403.0	1555.0	1773.0	3268.0
3244.0	2523.0	2495.0	3267.0
3522.0	2159.0	2338.0	3267.0
2972.0	2019.0	2303.0	3267.0
2580.0	1537.0	2189.0	3267.0
2056.0	1435.0	2235.0	3267.0
2215.0	255.00	1631.0	3267.0
1964.0	1238.0	2064.0	3267.0
3102.0	2010.0	2470.0	3267.0
3156.0	1564.0	2451.0	3267.0
2566.0	1908.0	2016.0	3267.0
2858.0	1103.0	1941.0	3267.0
3069.0	607.00	2329.0	3266.0
2572.0	1554.0	1440.0	3266.0
3253.0	2232.0	2556.0	3266.0
2139.0	1859.0	2080.0	3266.0
2416.0	1455.0	1979.0	3265.0
2486.0	1352.0	1839.0	3265.0
1988.0	145.00	1688.0	3265.0
2572.0	1849.0	1751.0	3265.0
2463.0	1799.0	2027.0	3265.0
2905.0	2066.0	2429.0	3265.0
3340.0	2556.0	2417.0	3265.0
3481.0	2673.0	2567.0	3265.0
3281.0	1089.0	2465.0	3265.0
3122.0	1836.0	2366.0	3265.0
2591.0	178.00	1948.0	3265.0
2824.0	1543.0	2422.0	3265.0
2811.0	1537.0	2142.0	3265.0
3359.0	1459.0	2417.0	3265.0
3167.0	1381.0	2319.0	3264.0
2873.0	1780.0	1988.0	3264.0
2579.0	1554.0	1986.0	3264.0
3111.0	2879.0	2432.0	3264.0
2331.0	707.00	2156.0	3264.0
3562.0	2235.0	2328.0	3264.0
3143.0	1553.0	2442.0	3264.0
3012.0	922.00	2362.0	3264.0
2545.0	1900.0	2219.0	3263.0
2770.0	1534.0	1883.0	3263.0
3268.0	2010.0	2540.0	3263.0
2802.0	1411.0	1951.0	3263.0
2712.0	1503.0	1946.0	3263.0
2999.0	1230.0	2375.0	3263.0
2132.0	1636.0	1937.0	3263.0
2803.0	1326.0	1863.0	3263.0
2625.0	159.00	1818.0	3263.0
1963.0	1815.0	2077.0	3263.0
2177.0	1062.0	1993.0	3262.0
2223.0	1121.0	1987.0	3262.0
3402.0	2627.0	2639.0	3262.0
1659.0	956.00	1984.0	3262.0
3213.0	1425.0	2350.0	3262.0
1358.0	1360.0	1746.0	3262.0
3380.0	1964.0	2328.0	3262.0
2451.0	1743.0	1675.0	3262.0
3067.0	1764.0	2004.0	3262.0
3200.0	2286.0	2591.0	3262.0
2930.0	2006.0	2526.0	3262.0
2932.0	2176.0	2212.0	3261.0
3247.0	2494.0	2606.0	3261.0
1860.0	1744.0	1845.0	3261.0
3161.0	2178.0	2537.0	3261.0
3532.0	2005.0	2570.0	3261.0
2651.0	1297.0	2175.0	3261.0
2978.0	2326.0	2227.0	3261.0
3010.0	1685.0	2399.0	3261.0
2047.0	502.00	2113.0	3260.0
2020.0	1530.0	2085.0	3260.0
2825.0	1668.0	1929.0	3260.0
3304.0	2015.0	2224.0	3260.0
3291.0	3068.0	2533.0	3260.0
3161.0	1700.0	2337.0	3260.0
3150.0	1093.0	2413.0	3260.0
2261.0	1387.0	1931.0	3260.0
3223.0	2568.0	2404.0	3260.0
1812.0	1571.0	1953.0	3259.0
3002.0	1935.0	2425.0	3259.0
3145.0	2613.0	2413.0	3259.0
3102.0	202.00	1936.0	3259.0
2723.0	1762.0	1999.0	3259.0
2792.0	1657.0	1784.0	3259.0
1389.0	1676.0	1889.0	3259.0
2888.0	753.00	2222.0	3258.0
3073.0	2045.0	2265.0	3258.0
3022.0	1199.0	1882.0	3258.0
2489.0	1998.0	1970.0	3258.0
2267.0	1368.0	1653.0	3258.0
3189.0	1432.0	2227.0	3258.0
[truncated: 77,876 more rows]
